# Supplementary material for: DMBA induced mouse mammary tumors display high incidence of activating Pik3caH1047 and loss of function Pten mutations
Source: Oncotarget. 2016 Aug 31;7(39):64289–99. doi: 10.18632/oncotarget.11733 (PMC5325442; doi:10.18632/oncotarget.11733)
Supplement: Supplementary file 2 [file oncotarget-07-64289-s002.xls]

## Sheet: Sheet1
tumor	chrom	start	end	ref_allele	alt_allele	snv	context	function	Ensembl_ID
12510	chr1	60238818	60238818	G	C	G>C	TxT	nonsynonymous SNV	ENSMUSG00000073664:ENSMUST00000160834:exon15:c.G2362C:p.V788L,ENSMUSG00000073664:ENSMUST00000035569:exon16:c.G2362C:p.V788L,
12510	chr1	184912502	184912502	T	A	T>A	CxG	nonsynonymous SNV	ENSMUSG00000026620:ENSMUST00000027929:exon12:c.A1256T:p.Q419L,
12510	chr1	91357888	91357888	T	A	T>A	AxG	nonsynonymous SNV	ENSMUSG00000026308:ENSMUST00000027533:exon5:c.T1131A:p.N377K,
12510	chr1	156300775	156300775	T	A	T>A	CxG	nonsynonymous SNV	ENSMUSG00000060985:ENSMUST00000121146:exon4:c.A641T:p.Q214L,ENSMUSG00000060985:ENSMUST00000167528:exon4:c.A410T:p.Q137L,
12510	chr1	150694929	150694929	T	A	T>A	TxC	nonsynonymous SNV	ENSMUSG00000066842:ENSMUST00000137197:exon42:c.A6482T:p.E2161V,ENSMUSG00000066842:ENSMUST00000074783:exon42:c.A6482T:p.E2161V,
12510	chr1	72428986	72428986	A	C	A>C	GxG	nonsynonymous SNV	ENSMUSG00000039372:ENSMUST00000047786:exon4:c.T886G:p.S296A,
12510	chr1	153128974	153128974	T	G	T>G	CxG	nonsynonymous SNV	ENSMUSG00000026479:ENSMUST00000027753:exon21:c.A3052C:p.S1018R,
12510	chr1	106998703	106998703	A	G	A>G	GxA	nonsynonymous SNV	ENSMUSG00000048775:ENSMUST00000027564:exon6:c.A607G:p.N203D,
12510	chr1	186114314	186114314	T	A	T>A	CxT	nonsynonymous SNV	ENSMUSG00000039246:ENSMUST00000045388:exon2:c.A144T:p.Q48H,
12510	chr1	56871339	56871339	A	T	A>T	CxA	nonsynonymous SNV	ENSMUSG00000038331:ENSMUST00000042857:exon6:c.T969A:p.F323L,ENSMUSG00000038331:ENSMUST00000114415:exon7:c.T1146A:p.F382L,ENSMUSG00000038331:ENSMUST00000177424:exon3:c.T792A:p.F264L,
12510	chr1	110932254	110932254	T	A	T>A	AxG	nonsynonymous SNV	ENSMUSG00000047216:ENSMUST00000094626:exon4:c.A496T:p.I166F,
12510	chr1	162084092	162084092	C	T	C>T	TxT	nonsynonymous SNV	ENSMUSG00000040265:ENSMUST00000160665:exon5:c.G235A:p.D79N,ENSMUSG00000040265:ENSMUST00000070330:exon16:c.G1822A:p.D608N,ENSMUSG00000040265:ENSMUST00000159763:exon5:c.G235A:p.D79N,ENSMUSG00000040265:ENSMUST00000086074:exon16:c.G1822A:p.D608N,
12510	chr1	34724288	34724288	A	T	A>T	AxC	nonsynonymous SNV	ENSMUSG00000037509:ENSMUST00000159747:exon2:c.A2624T:p.N875I,
12510	chr1	59845527	59845527	A	T	A>T	GxG	nonsynonymous SNV	ENSMUSG00000067336:ENSMUST00000087435:exon6:c.A671T:p.E224V,
12510	chr1	172071294	172071294	T	A	T>A	GxG	nonsynonymous SNV	ENSMUSG00000003458:ENSMUST00000003550:exon10:c.A1133T:p.H378L,
12510	chr1	62637591	62637591	T	A	T>A	CxA	nonsynonymous SNV	ENSMUSG00000052062:ENSMUST00000094906:exon22:c.T2983A:p.Y995N,ENSMUSG00000052062:ENSMUST00000075374:exon23:c.T3280A:p.Y1094N,ENSMUSG00000052062:ENSMUST00000046673:exon22:c.T3094A:p.Y1032N,
12510	chr1	33670499	33670499	A	T	A>T	CxG	nonsynonymous SNV	ENSMUSG00000044744:ENSMUST00000051203:exon1:c.A425T:p.Q142L,
12510	chr1	42698529	42698529	A	T	A>T	GxC	nonsynonymous SNV	ENSMUSG00000045515:ENSMUST00000054883:exon1:c.A1384T:p.T462S,
12510	chr1	88205258	88205258	G	C	G>C	GxT	nonsynonymous SNV	ENSMUSG00000081984:ENSMUST00000119972:exon1:c.C421G:p.P141A,
12510	chr1	150375578	150375578	C	A	C>A	AxT	nonsynonymous SNV	ENSMUSG00000006010:ENSMUST00000097547:exon9:c.G728T:p.S243I,ENSMUSG00000006010:ENSMUST00000097546:exon9:c.G758T:p.S253I,ENSMUSG00000006010:ENSMUST00000111913:exon10:c.G824T:p.S275I,ENSMUSG00000006010:ENSMUST00000006167:exon9:c.G758T:p.S253I,ENSMUSG00000006010:ENSMUST00000094477:exon10:c.G824T:p.S275I,
12510	chr1	180106095	180106095	A	T	A>T	AxC	nonsynonymous SNV	ENSMUSG00000026490:ENSMUST00000097453:exon16:c.A2298T:p.E766D,ENSMUSG00000026490:ENSMUST00000076687:exon15:c.A2055T:p.E685D,ENSMUSG00000026490:ENSMUST00000097450:exon16:c.A2298T:p.E766D,ENSMUSG00000026490:ENSMUST00000111117:exon16:c.A2298T:p.E766D,
12510	chr1	169984939	169984939	A	T	A>T	GxT	nonsynonymous SNV	ENSMUSG00000026674:ENSMUST00000170800:exon14:c.T1983A:p.D661E,ENSMUSG00000026674:ENSMUST00000027985:exon15:c.T1983A:p.D661E,
12510	chr1	128167905	128167905	A	T	A>T	GxT	nonsynonymous SNV	ENSMUSG00000056211:ENSMUST00000036288:exon6:c.A316T:p.I106L,
12510	chr1	150408846	150408846	A	G	A>G	GxG	nonsynonymous SNV	ENSMUSG00000006005:ENSMUST00000124973:exon11:c.A1283G:p.E428G,ENSMUSG00000006005:ENSMUST00000119161:exon10:c.A1061G:p.E354G,
12510	chr1	159895038	159895038	A	T	A>T	CxC	nonsynonymous SNV	ENSMUSG00000015829:ENSMUST00000111669:exon15:c.A3052T:p.T1018S,
12510	chr1	160993465	160993465	T	A	T>A	CxG	nonsynonymous SNV	ENSMUSG00000026715:ENSMUST00000064725:exon4:c.T481A:p.C161S,
12510	chr1	93569147	93569147	A	T	A>T	AxC	nonsynonymous SNV	ENSMUSG00000034066:ENSMUST00000120301:exon7:c.A575T:p.N192I,ENSMUSG00000034066:ENSMUST00000041983:exon7:c.A575T:p.N192I,ENSMUSG00000034066:ENSMUST00000122402:exon7:c.A575T:p.N192I,
12510	chr1	182431619	182431619	G	A	G>A	AxG	nonsynonymous SNV	ENSMUSG00000026510:ENSMUST00000117245:exon3:c.G236A:p.R79K,
12510	chr1	135167089	135167089	A	T	A>T	CxC	nonsynonymous SNV	ENSMUSG00000026424:ENSMUST00000027682:exon1:c.T416A:p.V139E,
12510	chr1	60083827	60083827	T	A	T>A	CxT	nonsynonymous SNV	ENSMUSG00000026019:ENSMUST00000117438:exon9:c.A669T:p.E223D,ENSMUSG00000026019:ENSMUST00000027173:exon8:c.A669T:p.E223D,ENSMUSG00000026019:ENSMUST00000122038:exon9:c.A669T:p.E223D,
12510	chr1	58904058	58904058	T	A	T>A	GxG	nonsynonymous SNV	ENSMUSG00000026028:ENSMUST00000027186:exon16:c.A2188T:p.T730S,
12510	chr1	195159521	195159521	T	A	T>A	GxG	nonsynonymous SNV	ENSMUSG00000026616:ENSMUST00000082321:exon6:c.A1123T:p.T375S,
12510	chr1	58062222	58062222	G	C	G>C	AxG	nonsynonymous SNV	ENSMUSG00000063558:ENSMUST00000001027:exon14:c.G1351C:p.G451R,
12510	chr1	37613369	37613369	T	A	T>A	CxG	nonsynonymous SNV	ENSMUSG00000026090:ENSMUST00000162875:exon9:c.A3356T:p.Q1119L,
12510	chr1	175620456	175620456	T	A	T>A	CxG	nonsynonymous SNV	ENSMUSG00000039783:ENSMUST00000140474:exon1:c.T23A:p.L8Q,
12510	chr1	173928928	173928928	T	A	T>A	GxT	nonsynonymous SNV	ENSMUSG00000039997:ENSMUST00000129829:exon7:c.A1288T:p.T430S,
12510	chr1	173929039	173929039	T	A	T>A	GxG	nonsynonymous SNV	ENSMUSG00000039997:ENSMUST00000129829:exon7:c.A1177T:p.T393S,
12510	chr1	135167455	135167455	A	T	A>T	CxC	nonsynonymous SNV	ENSMUSG00000026424:ENSMUST00000027682:exon1:c.T50A:p.V17E,
12510	chr1	131600663	131600663	C	A	C>A	CxT	nonsynonymous SNV	ENSMUSG00000026432:ENSMUST00000027690:exon1:c.C923A:p.P308H,
12510	chr1	158251389	158251389	A	T	A>T	CxG	nonsynonymous SNV	ENSMUSG00000004031:ENSMUST00000004133:exon6:c.T863A:p.L288Q,
12510	chr1	153242008	153242008	T	A	T>A	AxG	nonsynonymous SNV	ENSMUSG00000026478:ENSMUST00000027752:exon16:c.A2807T:p.H936L,
12510	chr1	40023390	40023390	A	T	A>T	CxT	nonsynonymous SNV	ENSMUSG00000026074:ENSMUST00000163854:exon29:c.A3514T:p.I1172F,ENSMUSG00000026074:ENSMUST00000168431:exon29:c.A3352T:p.I1118F,
12510	chr1	180733261	180733261	A	T	A>T	CxC	nonsynonymous SNV	ENSMUSG00000026499:ENSMUST00000027780:exon2:c.A373T:p.T125S,
12510	chr1	138078507	138078507	A	T	A>T	TxG	nonsynonymous SNV	ENSMUSG00000026395:ENSMUST00000182536:exon25:c.T2624A:p.L875Q,ENSMUSG00000026395:ENSMUST00000027645:exon26:c.T2747A:p.L916Q,ENSMUSG00000026395:ENSMUST00000182755:exon22:c.T2264A:p.L755Q,ENSMUSG00000026395:ENSMUST00000112036:exon23:c.T2330A:p.L777Q,ENSMUSG00000026395:ENSMUST00000183301:exon25:c.T2753A:p.L918Q,ENSMUSG00000026395:ENSMUST00000182283:exon23:c.T2336A:p.L779Q,
12510	chr1	174197644	174197644	A	T	A>T	GxA	nonsynonymous SNV	ENSMUSG00000026532:ENSMUST00000027817:exon16:c.A2074T:p.N692Y,
12510	chr1	185232989	185232989	A	T	A>T	CxA	nonsynonymous SNV	ENSMUSG00000039318:ENSMUST00000069652:exon3:c.A206T:p.Q69L,
12510	chr1	28778493	28778493	A	T	A>T	CxG	nonsynonymous SNV	ENSMUSG00000048411:ENSMUST00000059937:exon2:c.T457A:p.C153S,
12510	chr1	127765941	127765941	T	A	T>A	CxG	nonsynonymous SNV	ENSMUSG00000026348:ENSMUST00000038006:exon9:c.T911A:p.L304Q,
12510	chr1	188864733	188864733	C	A	C>A	AxT	nonsynonymous SNV	ENSMUSG00000026609:ENSMUST00000060479:exon59:c.C11669A:p.T3890N,
12510	chr1	75186856	75186856	T	A	T>A	CxT	nonsynonymous SNV	ENSMUSG00000033124:ENSMUST00000040689:exon8:c.A599T:p.K200M,
12510	chr1	157230095	157230095	T	A	T>A	GxG	nonsynonymous SNV	ENSMUSG00000070565:ENSMUST00000078308:exon4:c.A505T:p.T169S,ENSMUSG00000070565:ENSMUST00000129880:exon2:c.A313T:p.T105S,ENSMUSG00000070565:ENSMUST00000139470:exon4:c.A451T:p.T151S,ENSMUSG00000070565:ENSMUST00000134543:exon2:c.A64T:p.T22S,ENSMUSG00000070565:ENSMUST00000132699:exon4:c.A451T:p.T151S,ENSMUSG00000070565:ENSMUST00000143358:exon2:c.A121T:p.T41S,
12510	chr1	36211429	36211429	T	A	T>A	CxC	nonsynonymous SNV	ENSMUSG00000037470:ENSMUST00000174266:exon7:c.A754T:p.S252C,ENSMUSG00000037470:ENSMUST00000046875:exon7:c.A754T:p.S252C,
12510	chr1	130648145	130648145	T	A	T>A	AxG	nonsynonymous SNV	ENSMUSG00000026405:ENSMUST00000027657:exon6:c.A608T:p.H203L,ENSMUSG00000026405:ENSMUST00000137276:exon7:c.A608T:p.H203L,
12510	chr1	110065628	110065628	T	C	T>C	GxT	nonsynonymous SNV	ENSMUSG00000026312:ENSMUST00000112701:exon7:c.T812C:p.V271A,ENSMUSG00000026312:ENSMUST00000027542:exon5:c.T812C:p.V271A,ENSMUSG00000026312:ENSMUST00000172005:exon6:c.T812C:p.V271A,
12510	chr1	158936286	158936286	G	C	G>C	TxC	nonsynonymous SNV	ENSMUSG00000073530:ENSMUST00000159861:exon2:c.C1654G:p.H552D,
12510	chr1	195086172	195086172	A	T	A>T	CxG	nonsynonymous SNV	ENSMUSG00000016493:ENSMUST00000160817:exon2:c.T236A:p.L79Q,ENSMUSG00000016493:ENSMUST00000162650:exon2:c.T236A:p.L79Q,ENSMUSG00000016493:ENSMUST00000162614:exon2:c.T236A:p.L79Q,ENSMUSG00000016493:ENSMUST00000159563:exon2:c.T236A:p.L79Q,ENSMUSG00000016493:ENSMUST00000016637:exon2:c.T236A:p.L79Q,
12510	chr1	136260794	136260794	A	T	A>T	CxC	nonsynonymous SNV	ENSMUSG00000052759:ENSMUST00000086395:exon1:c.T80A:p.V27E,
12510	chr1	126024897	126024897	T	A	T>A	GxG	nonsynonymous SNV	ENSMUSG00000049690:ENSMUST00000112583:exon12:c.A4121T:p.H1374L,ENSMUSG00000049690:ENSMUST00000057846:exon8:c.A3725T:p.H1242L,ENSMUSG00000049690:ENSMUST00000161954:exon10:c.A3917T:p.H1306L,
12510	chr1	135472843	135472843	C	A	C>A	CxA	nonsynonymous SNV	ENSMUSG00000009418:ENSMUST00000040599:exon4:c.G1264T:p.G422W,ENSMUSG00000009418:ENSMUST00000067414:exon4:c.G1264T:p.G422W,
12510	chr1	191556843	191556843	C	G	C>G	TxG	nonsynonymous SNV	ENSMUSG00000037474:ENSMUST00000027933:exon9:c.G758C:p.R253P,
12510	chr1	11972065	11972065	T	A	T>A	GxG	stopgain	ENSMUSG00000057715:ENSMUST00000137824:exon13:c.T1308A:p.C436X,ENSMUSG00000057715:ENSMUST00000048613:exon13:c.T1299A:p.C433X,
12510	chr1	165883065	165883065	T	A	T>A	CxG	stopgain	ENSMUSG00000026565:ENSMUST00000111427:exon14:c.A1585T:p.R529X,ENSMUSG00000026565:ENSMUST00000111426:exon14:c.A1585T:p.R529X,ENSMUSG00000026565:ENSMUST00000160260:exon14:c.A1618T:p.R540X,
12510	chr1	134317461	134317461	T	A	T>A	CxT	stopgain	ENSMUSG00000026458:ENSMUST00000168515:exon15:c.A2020T:p.R674X,
12510	chr1	171516829	171516829	T	A	T>A	GxT	stopgain	ENSMUSG00000038218:ENSMUST00000043170:exon3:c.T228A:p.C76X,
12510	chr1	87756280	87756280	G	T	G>T	TxC	synonymous SNV	ENSMUSG00000026289:ENSMUST00000113190:exon1:c.G81T:p.L27L,ENSMUSG00000026289:ENSMUST00000027512:exon1:c.G81T:p.L27L,ENSMUSG00000026289:ENSMUST00000113186:exon1:c.G81T:p.L27L,
12510	chr1	163888240	163888240	A	T	A>T	CxG	synonymous SNV	ENSMUSG00000026585:ENSMUST00000077642:exon19:c.A2208T:p.P736P,ENSMUSG00000026585:ENSMUST00000027877:exon19:c.A2208T:p.P736P,
12510	chr1	163862742	163862742	G	T	G>T	TxG	synonymous SNV	ENSMUSG00000026585:ENSMUST00000077642:exon15:c.G1704T:p.V568V,ENSMUSG00000026585:ENSMUST00000027877:exon15:c.G1704T:p.V568V,
12510	chr1	191556842	191556842	T	A	T>A	GxC	synonymous SNV	ENSMUSG00000037474:ENSMUST00000027933:exon9:c.A759T:p.R253R,
12510	chr1	160140768	160140768	A	T	A>T	CxA	synonymous SNV	ENSMUSG00000026725:ENSMUST00000039178:exon5:c.T1053A:p.L351L,ENSMUSG00000026725:ENSMUST00000131919:exon4:c.T1053A:p.L351L,
12510	chr1	166157517	166157517	A	T	A>T	CxC	synonymous SNV	ENSMUSG00000000544:ENSMUST00000060833:exon4:c.A420T:p.P140P,ENSMUSG00000000544:ENSMUST00000166860:exon4:c.A420T:p.P140P,ENSMUSG00000000544:ENSMUST00000166159:exon3:c.A96T:p.P32P,
12510	chr1	4348929	4348929	A	T	A>T	TxG	synonymous SNV	ENSMUSG00000025900:ENSMUST00000027032:exon4:c.T1959A:p.A653A,
12510	chr1	13650866	13650866	A	C	A>C	CxG	synonymous SNV	ENSMUSG00000025937:ENSMUST00000027071:exon2:c.T141G:p.T47T,
12510	chr1	163062483	163062483	A	T	A>T	CxG	synonymous SNV	ENSMUSG00000071890:ENSMUST00000096608:exon9:c.T684A:p.S228S,
12510	chr1	84929516	84929516	A	T	A>T	CxA	synonymous SNV	ENSMUSG00000026220:ENSMUST00000027422:exon2:c.T36A:p.L12L,
12510	chr1	111861637	111861637	T	A	T>A	TxG	synonymous SNV	ENSMUSG00000038702:ENSMUST00000035462:exon2:c.A1167T:p.P389P,
12510	chr1	139516480	139516480	T	A	T>A	TxA	synonymous SNV	ENSMUSG00000026368:ENSMUST00000027615:exon9:c.T1551A:p.I517I,
12510	chr1	20361040	20361040	A	C	A>C	CxG	synonymous SNV	ENSMUSG00000043760:ENSMUST00000088448:exon45:c.T7146G:p.T2382T,
12510	chr1	158957250	158957250	T	A	T>A	GxG	synonymous SNV	ENSMUSG00000073530:ENSMUST00000159861:exon1:c.A189T:p.P63P,
12510	chr1	53605888	53605888	A	T	A>T	GxG	synonymous SNV	ENSMUSG00000096141:ENSMUST00000094964:exon20:c.T2988A:p.S996S,
12510	chr1	88265571	88265571	T	A	T>A	TxG	synonymous SNV	ENSMUSG00000044783:ENSMUST00000065420:exon5:c.A1386T:p.P462P,ENSMUSG00000044783:ENSMUST00000054674:exon8:c.A1614T:p.P538P,
12510	chr1	45402127	45402127	T	A	T>A	CxA	synonymous SNV	ENSMUSG00000026042:ENSMUST00000086430:exon30:c.A1977T:p.L659L,
12510	chr1	143691299	143691299	T	A	T>A	CxG	synonymous SNV	ENSMUSG00000026361:ENSMUST00000018337:exon5:c.A399T:p.A133A,
12510	chr10	67909783	67909783	T	A	T>A	CxC	nonsynonymous SNV	ENSMUSG00000037855:ENSMUST00000064656:exon2:c.A164T:p.E55V,
12510	chr10	7702111	7702111	A	T	A>T	CxG	nonsynonymous SNV	ENSMUSG00000040021:ENSMUST00000040043:exon3:c.A998T:p.Q333L,ENSMUSG00000040021:ENSMUST00000165952:exon4:c.A998T:p.Q333L,
12510	chr10	21389323	21389323	A	G	A>G	CxG	nonsynonymous SNV	ENSMUSG00000037542:ENSMUST00000042699:exon5:c.A848G:p.Q283R,
12510	chr10	77321801	77321801	C	A	C>A	CxA	nonsynonymous SNV	ENSMUSG00000020262:ENSMUST00000105406:exon5:c.G811T:p.G271C,ENSMUSG00000020262:ENSMUST00000020496:exon4:c.G811T:p.G271C,ENSMUSG00000020262:ENSMUST00000098374:exon4:c.G811T:p.G271C,
12510	chr10	18591459	18591459	A	T	A>T	CxC	nonsynonymous SNV	ENSMUSG00000019852:ENSMUST00000019999:exon33:c.T5992A:p.W1998R,
12510	chr10	120145698	120145698	A	T	A>T	CxG	nonsynonymous SNV	ENSMUSG00000020227:ENSMUST00000020448:exon11:c.T1301A:p.L434Q,ENSMUSG00000020227:ENSMUST00000145665:exon11:c.T1025A:p.L342Q,
12510	chr10	59423956	59423956	T	A	T>A	AxG	nonsynonymous SNV	ENSMUSG00000009654:ENSMUST00000009798:exon9:c.A1624T:p.I542F,
12510	chr10	127337525	127337525	A	T	A>T	GxT	nonsynonymous SNV	ENSMUSG00000025407:ENSMUST00000026474:exon5:c.T263A:p.I88N,
12510	chr10	116993244	116993244	T	A	T>A	GxG	nonsynonymous SNV	ENSMUSG00000020169:ENSMUST00000020378:exon4:c.T428A:p.V143E,
12510	chr10	21691143	21691143	T	A	T>A	GxG	nonsynonymous SNV	ENSMUSG00000056716:ENSMUST00000071008:exon1:c.T134A:p.V45E,
12510	chr10	53349041	53349041	T	A	T>A	CxG	nonsynonymous SNV	ENSMUSG00000038594:ENSMUST00000095691:exon3:c.A451T:p.R151W,
12510	chr10	97506587	97506587	A	T	A>T	CxA	nonsynonymous SNV	ENSMUSG00000019929:ENSMUST00000163448:exon4:c.A404T:p.Q135L,ENSMUSG00000019929:ENSMUST00000105287:exon4:c.A404T:p.Q135L,
12510	chr10	63047999	63047999	A	T	A>T	CxC	nonsynonymous SNV	ENSMUSG00000020068:ENSMUST00000124784:exon4:c.A425T:p.H142L,ENSMUSG00000020068:ENSMUST00000020262:exon4:c.A242T:p.H81L,
12510	chr10	61103295	61103295	T	A	T>A	CxG	nonsynonymous SNV	ENSMUSG00000020097:ENSMUST00000150258:exon12:c.A1124T:p.Q375L,ENSMUSG00000020097:ENSMUST00000122259:exon12:c.A1124T:p.Q375L,ENSMUSG00000020097:ENSMUST00000092498:exon12:c.A1124T:p.Q375L,
12510	chr10	11164871	11164871	A	T	A>T	CxC	nonsynonymous SNV	ENSMUSG00000090112:ENSMUST00000054814:exon9:c.A2087T:p.H696L,ENSMUSG00000090112:ENSMUST00000159541:exon9:c.A2087T:p.H696L,ENSMUSG00000090112:ENSMUST00000159810:exon9:c.A2087T:p.H696L,ENSMUSG00000090112:ENSMUST00000160461:exon1:c.A527T:p.H176L,ENSMUSG00000090112:ENSMUST00000044053:exon9:c.A2087T:p.H696L,
12510	chr10	85658228	85658228	A	T	A>T	CxG	nonsynonymous SNV	ENSMUSG00000020042:ENSMUST00000105306:exon15:c.A1802T:p.Q601L,ENSMUSG00000020042:ENSMUST00000105307:exon17:c.A3209T:p.Q1070L,
12510	chr10	27363606	27363606	A	C	A>C	CxG	nonsynonymous SNV	ENSMUSG00000019899:ENSMUST00000092639:exon7:c.T952G:p.C318G,
12510	chr10	17815364	17815364	T	C	T>C	GxG	nonsynonymous SNV	ENSMUSG00000039891:ENSMUST00000037964:exon4:c.T661C:p.C221R,
12510	chr10	62559087	62559087	T	A	T>A	CxC	nonsynonymous SNV	ENSMUSG00000036955:ENSMUST00000065887:exon7:c.A1775T:p.E592V,
12510	chr10	96019904	96019904	A	T	A>T	CxG	nonsynonymous SNV	ENSMUSG00000036499:ENSMUST00000053484:exon15:c.A1802T:p.Q601L,
12510	chr10	10733268	10733268	T	A	T>A	CxT	nonsynonymous SNV	ENSMUSG00000019828:ENSMUST00000105561:exon7:c.A1620T:p.E540D,ENSMUSG00000019828:ENSMUST00000044306:exon7:c.A1620T:p.E540D,ENSMUSG00000019828:ENSMUST00000105560:exon6:c.A1620T:p.E540D,
12510	chr10	109764929	109764929	A	T	A>T	GxG	nonsynonymous SNV	ENSMUSG00000020181:ENSMUST00000161582:exon6:c.T1667A:p.L556H,ENSMUSG00000020181:ENSMUST00000032719:exon16:c.T3836A:p.L1279H,
12510	chr10	75436916	75436916	A	T	A>T	AxA	nonsynonymous SNV	ENSMUSG00000033427:ENSMUST00000039925:exon8:c.A914T:p.K305I,
12510	chr10	33195949	33195949	A	T	A>T	GxG	nonsynonymous SNV	ENSMUSG00000019787:ENSMUST00000095762:exon8:c.A611T:p.E204V,
12510	chr10	81280462	81280462	T	A	T>A	CxG	nonsynonymous SNV	ENSMUSG00000034917:ENSMUST00000045744:exon7:c.A797T:p.Q266L,
12510	chr10	62751757	62751757	T	A	T>A	CxC	nonsynonymous SNV	ENSMUSG00000020074:ENSMUST00000020268:exon19:c.A2627T:p.E876V,
12510	chr10	81277394	81277394	T	A	T>A	CxG	nonsynonymous SNV	ENSMUSG00000034917:ENSMUST00000045744:exon14:c.A1621T:p.S541C,
12510	chr10	76189214	76189214	A	T	A>T	CxT	nonsynonymous SNV	ENSMUSG00000020229:ENSMUST00000020450:exon15:c.A1924T:p.I642F,
12510	chr10	50823783	50823783	A	T	A>T	CxG	nonsynonymous SNV	ENSMUSG00000038774:ENSMUST00000035606:exon37:c.A5701T:p.S1901C,
12510	chr10	103009345	103009345	A	T	A>T	CxC	nonsynonymous SNV	ENSMUSG00000036602:ENSMUST00000167156:exon5:c.T824A:p.V275E,ENSMUSG00000036602:ENSMUST00000040859:exon4:c.T824A:p.V275E,
12510	chr10	23116638	23116638	T	A	T>A	CxC	nonsynonymous SNV	ENSMUSG00000010461:ENSMUST00000074366:exon15:c.A1347T:p.R449S,ENSMUSG00000010461:ENSMUST00000092665:exon15:c.A1347T:p.R449S,
12510	chr10	20332194	20332194	A	G	A>G	CxG	nonsynonymous SNV	ENSMUSG00000037608:ENSMUST00000043881:exon9:c.A2146G:p.S716G,ENSMUSG00000037608:ENSMUST00000092678:exon9:c.A2146G:p.S716G,
12510	chr10	20323398	20323398	A	T	A>T	AxA	nonsynonymous SNV	ENSMUSG00000037608:ENSMUST00000043881:exon4:c.A540T:p.K180N,ENSMUSG00000037608:ENSMUST00000092678:exon4:c.A540T:p.K180N,
12510	chr10	94043479	94043479	A	T	A>T	CxA	nonsynonymous SNV	ENSMUSG00000020021:ENSMUST00000020208:exon2:c.A194T:p.Q65L,
12510	chr10	109760500	109760500	T	A	T>A	TxG	stopgain	ENSMUSG00000020181:ENSMUST00000161582:exon7:c.A2107T:p.K703X,ENSMUSG00000020181:ENSMUST00000032719:exon17:c.A4276T:p.K1426X,
12510	chr10	39511995	39511995	A	T	A>T	CxG	synonymous SNV	ENSMUSG00000019843:ENSMUST00000148152:exon4:c.A246T:p.T82T,ENSMUSG00000019843:ENSMUST00000126486:exon3:c.A246T:p.T82T,ENSMUSG00000019843:ENSMUST00000099967:exon4:c.A246T:p.T82T,ENSMUSG00000019843:ENSMUST00000063091:exon4:c.A246T:p.T82T,ENSMUSG00000019843:ENSMUST00000146287:exon3:c.A246T:p.T82T,ENSMUSG00000019843:ENSMUST00000136659:exon1:c.A246T:p.T82T,ENSMUSG00000019843:ENSMUST00000135242:exon3:c…
12510	chr10	96136809	96136809	A	T	A>T	CxG	synonymous SNV	ENSMUSG00000096486:ENSMUST00000074615:exon1:c.A207T:p.T69T,
12510	chr10	103214865	103214865	A	T	A>T	CxG	synonymous SNV	ENSMUSG00000019892:ENSMUST00000166240:exon8:c.T2025A:p.S675S,ENSMUSG00000019892:ENSMUST00000020043:exon8:c.T2025A:p.S675S,
12510	chr10	88778224	88778224	T	A	T>A	CxG	synonymous SNV	ENSMUSG00000004356:ENSMUST00000004470:exon30:c.A3867T:p.T1289T,
12510	chr10	51678340	51678340	G	A	G>A	AxG	synonymous SNV	ENSMUSG00000019900:ENSMUST00000122922:exon2:c.G276A:p.Q92Q,
12510	chr10	79738118	79738118	T	A	T>A	CxG	synonymous SNV	ENSMUSG00000020329:ENSMUST00000159016:exon12:c.A2670T:p.T890T,ENSMUSG00000020329:ENSMUST00000020580:exon13:c.A2892T:p.T964T,
12510	chr10	128116157	128116157	A	T	A>T	CxG	synonymous SNV	ENSMUSG00000040054:ENSMUST00000045621:exon9:c.A1743T:p.P581P,ENSMUSG00000040054:ENSMUST00000170054:exon9:c.A1746T:p.P582P,
12510	chr10	67219831	67219831	A	T	A>T	CxG	synonymous SNV	ENSMUSG00000037876:ENSMUST00000174317:exon8:c.A1029T:p.S343S,ENSMUSG00000037876:ENSMUST00000174408:exon8:c.A1890T:p.S630S,ENSMUSG00000037876:ENSMUST00000173689:exon7:c.A1347T:p.S449S,ENSMUSG00000037876:ENSMUST00000051446:exon8:c.A1890T:p.S630S,
12510	chr10	88604914	88604914	G	A	G>A	TxG	synonymous SNV	ENSMUSG00000020061:ENSMUST00000121629:exon1:c.C12T:p.P4P,ENSMUSG00000020061:ENSMUST00000119185:exon1:c.C12T:p.P4P,
12510	chr10	128435423	128435423	A	T	A>T	CxG	synonymous SNV	ENSMUSG00000025373:ENSMUST00000096386:exon4:c.A201T:p.P67P,ENSMUSG00000025373:ENSMUST00000171342:exon4:c.A201T:p.P67P,
12510	chr10	77983558	77983558	A	T	A>T	CxC	synonymous SNV	ENSMUSG00000020284:ENSMUST00000105397:exon6:c.A588T:p.S196S,ENSMUSG00000020284:ENSMUST00000105398:exon6:c.A588T:p.S196S,
12510	chr10	59890056	59890056	A	T	A>T	CxC	synonymous SNV	ENSMUSG00000020109:ENSMUST00000020309:exon2:c.A162T:p.P54P,ENSMUSG00000020109:ENSMUST00000146590:exon2:c.A162T:p.P54P,ENSMUSG00000020109:ENSMUST00000142819:exon2:c.A162T:p.P54P,ENSMUSG00000020109:ENSMUST00000131810:exon2:c.A162T:p.P54P,ENSMUSG00000020109:ENSMUST00000147914:exon2:c.A162T:p.P54P,
12510	chr10	79921866	79921866	A	T	A>T	CxG	synonymous SNV	ENSMUSG00000035773:ENSMUST00000045529:exon5:c.A1053T:p.S351S,
12510	chr11	71172233	71172233	A	T	A>T	AxG	nonsynonymous SNV	ENSMUSG00000070390:ENSMUST00000108516:exon5:c.T1991A:p.L664H,ENSMUSG00000070390:ENSMUST00000108515:exon4:c.T2000A:p.L667H,ENSMUSG00000070390:ENSMUST00000108514:exon4:c.T2000A:p.L667H,ENSMUSG00000070390:ENSMUST00000094046:exon4:c.T1991A:p.L664H,
12510	chr11	72445655	72445655	A	T	A>T	CxG	nonsynonymous SNV	ENSMUSG00000040463:ENSMUST00000045633:exon11:c.A1472T:p.Q491L,
12510	chr11	65874258	65874258	T	A	T>A	CxT	nonsynonymous SNV	ENSMUSG00000056752:ENSMUST00000080665:exon60:c.A11459T:p.K3820M,
12510	chr11	67207499	67207499	T	A	T>A	CxG	nonsynonymous SNV	ENSMUSG00000056328:ENSMUST00000124516:exon15:c.T1496A:p.L499Q,ENSMUSG00000056328:ENSMUST00000018637:exon15:c.T1496A:p.L499Q,ENSMUSG00000056328:ENSMUST00000075734:exon14:c.T1496A:p.L499Q,
12510	chr11	97475074	97475074	A	T	A>T	GxC	nonsynonymous SNV	ENSMUSG00000049807:ENSMUST00000121799:exon18:c.A3049T:p.T1017S,ENSMUSG00000049807:ENSMUST00000107601:exon13:c.A2416T:p.T806S,ENSMUSG00000049807:ENSMUST00000142465:exon12:c.A1516T:p.T506S,
12510	chr11	99634757	99634757	T	G	T>G	CxA	nonsynonymous SNV	ENSMUSG00000044649:ENSMUST00000058987:exon1:c.A268C:p.S90R,
12510	chr11	88049082	88049082	A	T	A>T	CxC	nonsynonymous SNV	ENSMUSG00000018379:ENSMUST00000079866:exon3:c.A419T:p.H140L,ENSMUSG00000018379:ENSMUST00000139129:exon3:c.A419T:p.H140L,ENSMUSG00000018379:ENSMUST00000107920:exon3:c.A419T:p.H140L,
12510	chr11	32720528	32720528	C	G	C>G	TxT	nonsynonymous SNV	ENSMUSG00000020271:ENSMUST00000093205:exon4:c.C430G:p.L144V,ENSMUSG00000020271:ENSMUST00000076383:exon5:c.C493G:p.L165V,ENSMUSG00000020271:ENSMUST00000109366:exon4:c.C391G:p.L131V,
12510	chr11	67342491	67342491	A	T	A>T	CxG	nonsynonymous SNV	ENSMUSG00000060180:ENSMUST00000108684:exon15:c.A1835T:p.Q612L,ENSMUSG00000060180:ENSMUST00000180845:exon16:c.A1835T:p.Q612L,ENSMUSG00000060180:ENSMUST00000081911:exon14:c.A1835T:p.Q612L,
12510	chr11	9277088	9277088	G	T	G>T	TxG	nonsynonymous SNV	ENSMUSG00000004668:ENSMUST00000042740:exon14:c.G1843T:p.G615C,
12510	chr11	26407573	26407573	A	T	A>T	GxG	nonsynonymous SNV	ENSMUSG00000004018:ENSMUST00000109509:exon5:c.A299T:p.E100V,ENSMUSG00000004018:ENSMUST00000004120:exon5:c.A299T:p.E100V,ENSMUSG00000004018:ENSMUST00000136830:exon4:c.A242T:p.E81V,
12510	chr11	23381341	23381341	A	T	A>T	AxT	nonsynonymous SNV	ENSMUSG00000056342:ENSMUST00000180046:exon22:c.A3241T:p.M1081L,ENSMUSG00000056342:ENSMUST00000070402:exon18:c.A2509T:p.M837L,ENSMUSG00000056342:ENSMUST00000101465:exon18:c.A2509T:p.M837L,
12510	chr11	103225500	103225500	T	A	T>A	TxG	nonsynonymous SNV	ENSMUSG00000020941:ENSMUST00000021324:exon12:c.A2101T:p.N701Y,
12510	chr11	118080722	118080722	A	T	A>T	CxC	nonsynonymous SNV	ENSMUSG00000033987:ENSMUST00000084803:exon42:c.T6484A:p.W2162R,ENSMUSG00000033987:ENSMUST00000132685:exon22:c.T3631A:p.W1211R,ENSMUSG00000033987:ENSMUST00000106308:exon41:c.T6484A:p.W2162R,
12510	chr11	99815416	99815416	T	A	T>A	CxG	nonsynonymous SNV	ENSMUSG00000078258:ENSMUST00000105055:exon1:c.A187T:p.S63C,
12510	chr11	119331319	119331319	G	C	G>C	AxC	nonsynonymous SNV	ENSMUSG00000013483:ENSMUST00000106250:exon12:c.G1439C:p.S480T,ENSMUSG00000013483:ENSMUST00000053245:exon11:c.G1439C:p.S480T,
12510	chr11	5620122	5620122	A	T	A>T	AxG	nonsynonymous SNV	ENSMUSG00000020481:ENSMUST00000109856:exon15:c.A1493T:p.K498M,ENSMUSG00000020481:ENSMUST00000118112:exon17:c.A1589T:p.K530M,
12510	chr11	103503137	103503137	T	A	T>A	CxT	nonsynonymous SNV	ENSMUSG00000078632:ENSMUST00000153273:exon1:c.A1461T:p.E487D,
12510	chr11	80586881	80586881	T	A	T>A	CxG	nonsynonymous SNV	ENSMUSG00000035441:ENSMUST00000041065:exon20:c.A2675T:p.Q892L,ENSMUSG00000035441:ENSMUST00000070997:exon20:c.A2675T:p.Q892L,
12510	chr11	69848238	69848238	A	T	A>T	CxC	nonsynonymous SNV	ENSMUSG00000019461:ENSMUST00000152566:exon6:c.A535T:p.T179S,ENSMUSG00000019461:ENSMUST00000108632:exon6:c.A535T:p.T179S,ENSMUSG00000019461:ENSMUST00000019605:exon5:c.A535T:p.T179S,ENSMUSG00000019461:ENSMUST00000108633:exon6:c.A535T:p.T179S,
12510	chr11	53706025	53706025	G	T	G>T	AxG	nonsynonymous SNV	ENSMUSG00000020380:ENSMUST00000128483:exon2:c.C173A:p.P58H,ENSMUSG00000020380:ENSMUST00000020649:exon2:c.C173A:p.P58H,ENSMUSG00000020380:ENSMUST00000124352:exon2:c.C173A:p.P58H,
12510	chr11	97033369	97033369	A	G	A>G	CxG	nonsynonymous SNV	ENSMUSG00000020877:ENSMUST00000021249:exon7:c.A989G:p.Q330R,
12510	chr11	82913212	82913212	A	T	A>T	CxT	nonsynonymous SNV	ENSMUSG00000018845:ENSMUST00000108160:exon4:c.A214T:p.I72F,ENSMUSG00000018845:ENSMUST00000164945:exon4:c.A214T:p.I72F,ENSMUSG00000018845:ENSMUST00000018989:exon4:c.A214T:p.I72F,
12510	chr11	110154528	110154528	C	A	C>A	TxT	nonsynonymous SNV	ENSMUSG00000041797:ENSMUST00000044850:exon8:c.G978T:p.K326N,
12510	chr11	105346561	105346561	G	A	G>A	TxG	nonsynonymous SNV	ENSMUSG00000020695:ENSMUST00000100335:exon22:c.G3190A:p.G1064S,
12510	chr11	119028434	119028434	C	A	C>A	GxA	nonsynonymous SNV	ENSMUSG00000025577:ENSMUST00000026662:exon5:c.C824A:p.A275E,
12510	chr11	69477168	69477168	A	T	A>T	CxG	nonsynonymous SNV	ENSMUSG00000005237:ENSMUST00000035539:exon32:c.T5326A:p.W1776R,ENSMUSG00000005237:ENSMUST00000108659:exon33:c.T5344A:p.W1782R,
12510	chr11	104336324	104336324	G	T	G>T	AxG	nonsynonymous SNV	ENSMUSG00000018412:ENSMUST00000106977:exon12:c.C2527A:p.L843I,ENSMUSG00000018412:ENSMUST00000106971:exon13:c.C2716A:p.L906I,ENSMUSG00000018412:ENSMUST00000106972:exon13:c.C2716A:p.L906I,ENSMUSG00000018412:ENSMUST00000018556:exon13:c.C2527A:p.L843I,
12510	chr11	104585006	104585006	A	T	A>T	AxC	nonsynonymous SNV	ENSMUSG00000061086:ENSMUST00000106957:exon6:c.A545T:p.N182I,ENSMUSG00000061086:ENSMUST00000153761:exon6:c.A545T:p.N182I,ENSMUSG00000061086:ENSMUST00000106956:exon5:c.A545T:p.N182I,ENSMUSG00000061086:ENSMUST00000018800:exon7:c.A545T:p.N182I,ENSMUSG00000061086:ENSMUST00000136244:exon1:c.A43T:p.T15S,
12510	chr11	77954878	77954878	A	G	A>G	GxT	nonsynonymous SNV	ENSMUSG00000000632:ENSMUST00000000646:exon3:c.A844G:p.I282V,ENSMUSG00000000632:ENSMUST00000093995:exon3:c.A844G:p.I282V,
12510	chr11	67253286	67253286	A	T	A>T	CxC	nonsynonymous SNV	ENSMUSG00000057003:ENSMUST00000018632:exon26:c.A3481T:p.T1161S,ENSMUSG00000057003:ENSMUST00000170942:exon25:c.A3481T:p.T1161S,
12510	chr11	33203188	33203188	G	T	G>T	TxG	nonsynonymous SNV	ENSMUSG00000040610:ENSMUST00000037746:exon1:c.C272A:p.P91Q,
12510	chr11	65990468	65990468	T	A	T>A	GxG	nonsynonymous SNV	ENSMUSG00000056752:ENSMUST00000080665:exon40:c.A7780T:p.T2594S,
12510	chr11	80198915	80198915	A	T	A>T	GxG	nonsynonymous SNV	ENSMUSG00000020707:ENSMUST00000017839:exon5:c.A1076T:p.E359V,
12510	chr11	58337764	58337764	A	T	A>T	CxG	nonsynonymous SNV	ENSMUSG00000013646:ENSMUST00000116376:exon3:c.A211T:p.S71C,ENSMUSG00000013646:ENSMUST00000073128:exon3:c.A211T:p.S71C,
12510	chr11	102674650	102674650	A	T	A>T	GxG	nonsynonymous SNV	ENSMUSG00000051455:ENSMUST00000156590:exon5:c.A923T:p.E308V,ENSMUSG00000051455:ENSMUST00000100378:exon5:c.A1091T:p.E364V,
12510	chr11	99322476	99322476	T	A	T>A	CxG	nonsynonymous SNV	ENSMUSG00000035831:ENSMUST00000038004:exon1:c.A416T:p.Q139L,
12510	chr11	59029483	59029483	T	A	T>A	CxG	nonsynonymous SNV	ENSMUSG00000061462:ENSMUST00000052872:exon80:c.A20165T:p.Q6722L,ENSMUSG00000061462:ENSMUST00000047441:exon73:c.A18206T:p.Q6069L,ENSMUSG00000061462:ENSMUST00000020732:exon82:c.A20606T:p.Q6869L,ENSMUSG00000061462:ENSMUST00000081658:exon78:c.A11339T:p.Q3780L,
12510	chr11	29400198	29400198	A	T	A>T	GxG	nonsynonymous SNV	ENSMUSG00000032740:ENSMUST00000109477:exon3:c.A179T:p.E60V,ENSMUSG00000032740:ENSMUST00000040182:exon3:c.A179T:p.E60V,
12510	chr11	67086351	67086351	T	A	T>A	CxG	nonsynonymous SNV	ENSMUSG00000020908:ENSMUST00000108689:exon11:c.T905A:p.L302Q,ENSMUSG00000020908:ENSMUST00000007301:exon10:c.T905A:p.L302Q,ENSMUSG00000020908:ENSMUST00000165221:exon10:c.T905A:p.L302Q,
12510	chr11	110306307	110306307	T	A	T>A	GxG	nonsynonymous SNV	ENSMUSG00000018800:ENSMUST00000043961:exon12:c.A1544T:p.H515L,ENSMUSG00000018800:ENSMUST00000124714:exon13:c.A1544T:p.H515L,
12510	chr11	85840829	85840829	A	T	A>T	AxA	nonsynonymous SNV	ENSMUSG00000000093:ENSMUST00000000095:exon7:c.A1951T:p.N651Y,
12510	chr11	78284277	78284277	A	T	A>T	CxG	nonsynonymous SNV	ENSMUSG00000010277:ENSMUST00000010421:exon28:c.A5237T:p.Q1746L,
12510	chr11	74929667	74929667	A	T	A>T	CxC	nonsynonymous SNV	ENSMUSG00000038290:ENSMUST00000045281:exon2:c.A763T:p.T255S,
12510	chr11	20094339	20094339	C	A	C>A	CxA	nonsynonymous SNV	ENSMUSG00000020152:ENSMUST00000000137:exon3:c.G266T:p.W89L,
12510	chr11	69089113	69089113	A	T	A>T	TxC	nonsynonymous SNV	ENSMUSG00000020894:ENSMUST00000117780:exon2:c.A10T:p.T4S,ENSMUSG00000020894:ENSMUST00000021273:exon2:c.A10T:p.T4S,
12510	chr11	98011470	98011470	T	A	T>A	CxC	nonsynonymous SNV	ENSMUSG00000020882:ENSMUST00000103144:exon7:c.A656T:p.E219V,ENSMUSG00000020882:ENSMUST00000107561:exon6:c.A515T:p.E172V,ENSMUSG00000020882:ENSMUST00000092736:exon7:c.A656T:p.E219V,
12510	chr11	115881246	115881246	T	A	T>A	CxT	nonsynonymous SNV	ENSMUSG00000034427:ENSMUST00000040703:exon2:c.T145A:p.L49M,ENSMUSG00000034427:ENSMUST00000093911:exon28:c.T3016A:p.L1006M,
12510	chr11	5575774	5575774	A	T	A>T	AxG	nonsynonymous SNV	ENSMUSG00000020481:ENSMUST00000109855:exon5:c.A735T:p.Q245H,ENSMUSG00000020481:ENSMUST00000109856:exon5:c.A735T:p.Q245H,ENSMUSG00000020481:ENSMUST00000118112:exon5:c.A735T:p.Q245H,
12510	chr11	72761378	72761378	A	T	A>T	TxC	nonsynonymous SNV	ENSMUSG00000020790:ENSMUST00000155998:exon23:c.A3155T:p.Y1052F,
12510	chr11	32284351	32284351	T	G	T>G	CxT	nonsynonymous SNV	ENSMUSG00000069919:ENSMUST00000093209:exon3:c.T389G:p.L130R,
12510	chr11	62458665	62458665	A	T	A>T	CxG	nonsynonymous SNV	ENSMUSG00000014245:ENSMUST00000014389:exon1:c.A206T:p.Q69L,
12510	chr11	69785056	69785056	G	C	G>C	CxT	nonsynonymous SNV	ENSMUSG00000041189:ENSMUST00000045971:exon10:c.C1359G:p.H453Q,
12510	chr11	87514466	87514466	A	T	A>T	GxA	nonsynonymous SNV	ENSMUSG00000010342:ENSMUST00000060835:exon14:c.A2203T:p.N735Y,
12510	chr11	76179456	76179456	G	A	G>A	AxC	nonsynonymous SNV	ENSMUSG00000017288:ENSMUST00000056601:exon1:c.C44T:p.A15V,ENSMUSG00000017288:ENSMUST00000169734:exon1:c.C44T:p.A15V,ENSMUSG00000017288:ENSMUST00000170730:exon1:c.C44T:p.A15V,ENSMUSG00000017288:ENSMUST00000163878:exon1:c.C44T:p.A15V,ENSMUSG00000017288:ENSMUST00000094015:exon1:c.C44T:p.A15V,ENSMUSG00000017288:ENSMUST00000166752:exon1:c.C44T:p.A15V,ENSMUSG00000017288:ENSMUST00000108419:exon1:c.C44T:…
12510	chr11	69188760	69188760	T	A	T>A	CxG	nonsynonymous SNV	ENSMUSG00000020891:ENSMUST00000094078:exon6:c.A701T:p.Q234L,ENSMUSG00000020891:ENSMUST00000021262:exon6:c.A701T:p.Q234L,
12510	chr11	94213848	94213848	A	T	A>T	CxG	nonsynonymous SNV	ENSMUSG00000037573:ENSMUST00000041589:exon2:c.A209T:p.Q70L,
12510	chr11	67353679	67353679	T	A	T>A	CxG	nonsynonymous SNV	ENSMUSG00000060180:ENSMUST00000108684:exon23:c.T3041A:p.L1014Q,ENSMUSG00000060180:ENSMUST00000180845:exon24:c.T3041A:p.L1014Q,ENSMUSG00000060180:ENSMUST00000081911:exon22:c.T3041A:p.L1014Q,
12510	chr11	105673490	105673490	A	T	A>T	AxG	nonsynonymous SNV	ENSMUSG00000053580:ENSMUST00000100330:exon3:c.A138T:p.Q46H,ENSMUSG00000053580:ENSMUST00000168598:exon3:c.A138T:p.Q46H,
12510	chr11	116205703	116205703	T	A	T>A	GxG	nonsynonymous SNV	ENSMUSG00000020778:ENSMUST00000021130:exon3:c.T182A:p.V61E,
12510	chr11	23452027	23452027	A	T	A>T	CxG	nonsynonymous SNV	ENSMUSG00000056342:ENSMUST00000180046:exon59:c.A7256T:p.Q2419L,ENSMUSG00000056342:ENSMUST00000070402:exon55:c.A6524T:p.Q2175L,ENSMUSG00000056342:ENSMUST00000101465:exon55:c.A6524T:p.Q2175L,ENSMUSG00000056342:ENSMUST00000130131:exon21:c.A1979T:p.Q660L,
12510	chr11	87216541	87216541	G	T	G>T	CxA	nonsynonymous SNV	ENSMUSG00000018548:ENSMUST00000041282:exon23:c.G2797T:p.D933Y,
12510	chr11	50603462	50603462	T	A	T>A	CxG	nonsynonymous SNV	ENSMUSG00000036545:ENSMUST00000040523:exon2:c.T362A:p.L121Q,
12510	chr11	116147802	116147802	T	G	T>G	CxG	nonsynonymous SNV	ENSMUSG00000020776:ENSMUST00000103031:exon23:c.A2492C:p.Q831P,ENSMUSG00000020776:ENSMUST00000106435:exon22:c.A2492C:p.Q831P,
12510	chr11	59769298	59769298	G	T	G>T	CxG	nonsynonymous SNV	ENSMUSG00000005417:ENSMUST00000108751:exon20:c.G2678T:p.R893L,ENSMUSG00000005417:ENSMUST00000133861:exon17:c.G2750T:p.R917L,ENSMUSG00000005417:ENSMUST00000116371:exon20:c.G2792T:p.R931L,ENSMUSG00000005417:ENSMUST00000072031:exon20:c.G2792T:p.R931L,ENSMUSG00000005417:ENSMUST00000066330:exon20:c.G6488T:p.R2163L,
12510	chr11	83214563	83214563	A	T	A>T	CxC	nonsynonymous SNV	ENSMUSG00000018986:ENSMUST00000019130:exon3:c.A1016T:p.H339L,
12510	chr11	110233718	110233718	A	T	A>T	CxG	nonsynonymous SNV	ENSMUSG00000044749:ENSMUST00000044003:exon9:c.T1244A:p.L415Q,
12510	chr11	80894046	80894046	T	A	T>A	GxG	nonsynonymous SNV	ENSMUSG00000020704:ENSMUST00000021045:exon4:c.A1066T:p.T356S,ENSMUSG00000020704:ENSMUST00000066197:exon4:c.A913T:p.T305S,
12510	chr11	119322869	119322869	T	A	T>A	CxG	nonsynonymous SNV	ENSMUSG00000013483:ENSMUST00000106250:exon6:c.T641A:p.L214Q,ENSMUSG00000013483:ENSMUST00000053245:exon5:c.T641A:p.L214Q,
12510	chr11	95141823	95141823	T	A	T>A	CxG	nonsynonymous SNV	ENSMUSG00000020871:ENSMUST00000021241:exon2:c.A443T:p.Q148L,
12510	chr11	57530213	57530213	A	T	A>T	GxG	nonsynonymous SNV	ENSMUSG00000020522:ENSMUST00000108849:exon3:c.A1019T:p.E340V,ENSMUSG00000020522:ENSMUST00000020830:exon3:c.A1019T:p.E340V,
12510	chr11	4883418	4883418	A	T	A>T	CxC	nonsynonymous SNV	ENSMUSG00000034285:ENSMUST00000139737:exon2:c.A86T:p.H29L,ENSMUSG00000034285:ENSMUST00000038570:exon2:c.A149T:p.H50L,
12510	chr11	94418085	94418085	A	T	A>T	CxA	stopgain	ENSMUSG00000020866:ENSMUST00000107786:exon27:c.T4850A:p.L1617X,ENSMUSG00000020866:ENSMUST00000107789:exon28:c.T4970A:p.L1657X,ENSMUSG00000020866:ENSMUST00000107792:exon26:c.T4847A:p.L1616X,ENSMUSG00000020866:ENSMUST00000107788:exon27:c.T4916A:p.L1639X,ENSMUSG00000020866:ENSMUST00000107791:exon26:c.T4868A:p.L1623X,ENSMUSG00000020866:ENSMUST00000021234:exon27:c.T4922A:p.L1641X,ENSMUSG00000020866:EN…
12510	chr11	66219911	66219911	T	A	T>A	TxG	stopgain	ENSMUSG00000053930:ENSMUST00000066679:exon4:c.A1003T:p.K335X,
12510	chr11	78589360	78589360	A	T	A>T	CxA	stopgain	ENSMUSG00000017376:ENSMUST00000142739:exon5:c.T782A:p.L261X,
12510	chr11	59555750	59555750	T	A	T>A	TxG	stopgain	ENSMUSG00000032691:ENSMUST00000101148:exon6:c.T2321A:p.L774X,ENSMUSG00000032691:ENSMUST00000079476:exon7:c.T2321A:p.L774X,
12510	chr11	20239923	20239923	A	T	A>T	CxA	stopgain	ENSMUSG00000044066:ENSMUST00000050611:exon3:c.T1088A:p.L363X,ENSMUSG00000044066:ENSMUST00000162811:exon3:c.T1088A:p.L363X,ENSMUSG00000044066:ENSMUST00000109596:exon3:c.T1088A:p.L363X,
12510	chr11	69747113	69747113	T	A	T>A	TxG	stopgain	ENSMUSG00000005198:ENSMUST00000071213:exon4:c.A529T:p.K177X,ENSMUSG00000005198:ENSMUST00000058470:exon4:c.A529T:p.K177X,
12510	chr11	82115287	82115287	C	A	C>A	TxA	synonymous SNV	ENSMUSG00000009185:ENSMUST00000009329:exon1:c.C51A:p.V17V,
12510	chr11	57317788	57317788	G	T	G>T	CxA	synonymous SNV	ENSMUSG00000020524:ENSMUST00000036315:exon15:c.G2508T:p.S836S,ENSMUSG00000020524:ENSMUST00000151045:exon15:c.G2301T:p.S767S,ENSMUSG00000020524:ENSMUST00000094179:exon15:c.G2508T:p.S836S,
12510	chr11	97224779	97224779	T	A	T>A	CxG	synonymous SNV	ENSMUSG00000001441:ENSMUST00000172108:exon16:c.A1758T:p.T586T,ENSMUSG00000001441:ENSMUST00000001480:exon16:c.A1758T:p.T586T,ENSMUSG00000001441:ENSMUST00000167806:exon16:c.A1758T:p.T586T,
12510	chr11	84911557	84911557	C	T	C>T	TxA	synonymous SNV	ENSMUSG00000020526:ENSMUST00000103195:exon5:c.G366A:p.L122L,
12510	chr11	53584345	53584345	G	A	G>A	AxA	synonymous SNV	ENSMUSG00000018395:ENSMUST00000057330:exon8:c.G1029A:p.K343K,ENSMUSG00000018395:ENSMUST00000120613:exon8:c.G1029A:p.K343K,ENSMUSG00000018395:ENSMUST00000118353:exon8:c.G1029A:p.K343K,ENSMUSG00000018395:ENSMUST00000173744:exon8:c.G1029A:p.K343K,
12510	chr11	94503600	94503600	T	G	T>G	CxG	synonymous SNV	ENSMUSG00000039110:ENSMUST00000093945:exon17:c.A2397C:p.P799P,ENSMUSG00000039110:ENSMUST00000040692:exon6:c.A843C:p.P281P,
12510	chr11	6224258	6224258	A	T	A>T	CxG	synonymous SNV	ENSMUSG00000020447:ENSMUST00000004505:exon6:c.T2046A:p.A682A,
12510	chr11	60488770	60488770	T	C	T>C	GxG	synonymous SNV	ENSMUSG00000042678:ENSMUST00000081823:exon11:c.T741C:p.S247S,ENSMUSG00000042678:ENSMUST00000094135:exon12:c.T4302C:p.S1434S,ENSMUSG00000042678:ENSMUST00000071880:exon12:c.T4302C:p.S1434S,
12510	chr11	32720527	32720527	T	A	T>A	CxC	synonymous SNV	ENSMUSG00000020271:ENSMUST00000093205:exon4:c.T429A:p.S143S,ENSMUSG00000020271:ENSMUST00000076383:exon5:c.T492A:p.S164S,ENSMUSG00000020271:ENSMUST00000109366:exon4:c.T390A:p.S130S,
12510	chr11	80864040	80864040	C	T	C>T	TxG	synonymous SNV	ENSMUSG00000053184:ENSMUST00000103222:exon3:c.C306T:p.L102L,ENSMUSG00000053184:ENSMUST00000103223:exon4:c.C306T:p.L102L,
12510	chr11	69828064	69828064	T	A	T>A	CxG	synonymous SNV	ENSMUSG00000051790:ENSMUST00000056484:exon4:c.A798T:p.A266A,ENSMUSG00000051790:ENSMUST00000108634:exon5:c.A798T:p.A266A,
12510	chr11	43775978	43775978	A	C	A>C	CxG	synonymous SNV	ENSMUSG00000050541:ENSMUST00000067258:exon5:c.T1431G:p.P477P,ENSMUSG00000050541:ENSMUST00000167574:exon2:c.T1431G:p.P477P,
12510	chr11	53578875	53578875	A	T	A>T	CxG	synonymous SNV	ENSMUSG00000018395:ENSMUST00000132496:exon3:c.A309T:p.T103T,ENSMUSG00000018395:ENSMUST00000057330:exon3:c.A312T:p.T104T,ENSMUSG00000018395:ENSMUST00000120613:exon3:c.A312T:p.T104T,ENSMUSG00000018395:ENSMUST00000118353:exon3:c.A312T:p.T104T,ENSMUSG00000018395:ENSMUST00000173744:exon3:c.A312T:p.T104T,
12510	chr11	109572346	109572346	G	A	G>A	AxG	synonymous SNV	ENSMUSG00000020604:ENSMUST00000020928:exon14:c.G1431A:p.E477E,ENSMUSG00000020604:ENSMUST00000106696:exon5:c.G462A:p.E154E,ENSMUSG00000020604:ENSMUST00000106697:exon12:c.G1431A:p.E477E,
12510	chr11	70686099	70686099	C	A	C>A	AxA	synonymous SNV	ENSMUSG00000040712:ENSMUST00000108545:exon3:c.G99T:p.L33L,ENSMUSG00000040712:ENSMUST00000145823:exon2:c.G99T:p.L33L,ENSMUSG00000040712:ENSMUST00000108544:exon3:c.G99T:p.L33L,ENSMUSG00000040712:ENSMUST00000119120:exon3:c.G99T:p.L33L,ENSMUSG00000040712:ENSMUST00000100933:exon2:c.G105T:p.L35L,ENSMUSG00000040712:ENSMUST00000036299:exon3:c.G99T:p.L33L,ENSMUSG00000040712:ENSMUST00000120261:exon3:c.G99T…
12510	chr11	105346560	105346560	T	A	T>A	CxG	synonymous SNV	ENSMUSG00000020695:ENSMUST00000100335:exon22:c.T3189A:p.S1063S,
12510	chr11	84471217	84471217	C	T	C>T	TxT	synonymous SNV	ENSMUSG00000018697:ENSMUST00000018841:exon7:c.G918A:p.K306K,
12510	chr12	51958982	51958982	T	A	T>A	CxT	nonsynonymous SNV	ENSMUSG00000035181:ENSMUST00000040583:exon3:c.A209T:p.K70M,
12510	chr12	74295827	74295827	A	G	A>G	CxC	nonsynonymous SNV	ENSMUSG00000071265:ENSMUST00000095617:exon3:c.A56G:p.H19R,
12510	chr12	101945428	101945428	C	A	C>A	CxA	nonsynonymous SNV	ENSMUSG00000021189:ENSMUST00000160251:exon5:c.G359T:p.W120L,ENSMUSG00000021189:ENSMUST00000161011:exon5:c.G359T:p.W120L,ENSMUSG00000021189:ENSMUST00000021606:exon5:c.G359T:p.W120L,ENSMUSG00000021189:ENSMUST00000159883:exon5:c.G347T:p.W116L,
12510	chr12	44283619	44283619	A	T	A>T	CxG	nonsynonymous SNV	ENSMUSG00000036257:ENSMUST00000122902:exon5:c.A299T:p.Q100L,ENSMUSG00000036257:ENSMUST00000143771:exon1:c.A953T:p.Q318L,ENSMUSG00000036257:ENSMUST00000043082:exon2:c.A953T:p.Q318L,
12510	chr12	116438904	116438904	A	T	A>T	CxC	nonsynonymous SNV	ENSMUSG00000042029:ENSMUST00000084828:exon20:c.A2239T:p.T747S,
12510	chr12	103600492	103600492	T	A	T>A	CxG	nonsynonymous SNV	ENSMUSG00000021209:ENSMUST00000021631:exon17:c.T2000A:p.L667Q,
12510	chr12	30075858	30075858	C	A	C>A	CxG	nonsynonymous SNV	ENSMUSG00000020673:ENSMUST00000021005:exon15:c.G2501T:p.R834L,
12510	chr12	76437638	76437638	G	T	G>T	AxG	nonsynonymous SNV	ENSMUSG00000052221:ENSMUST00000063977:exon8:c.G681T:p.E227D,
12510	chr12	85014091	85014091	A	T	A>T	CxG	nonsynonymous SNV	ENSMUSG00000021244:ENSMUST00000168977:exon3:c.A1292T:p.Q431L,ENSMUSG00000021244:ENSMUST00000021670:exon3:c.A1292T:p.Q431L,ENSMUSG00000021244:ENSMUST00000101202:exon4:c.A1151T:p.Q384L,
12510	chr12	104101828	104101828	A	T	A>T	GxC	nonsynonymous SNV	ENSMUSG00000041550:ENSMUST00000021495:exon2:c.A147T:p.R49S,
12510	chr12	31297750	31297750	A	T	A>T	CxA	nonsynonymous SNV	ENSMUSG00000002900:ENSMUST00000002979:exon13:c.A1831T:p.N611Y,ENSMUSG00000002900:ENSMUST00000169088:exon14:c.A1687T:p.N563Y,
12510	chr12	117916873	117916873	T	A	T>A	CxT	nonsynonymous SNV	ENSMUSG00000018581:ENSMUST00000084806:exon71:c.A11511T:p.K3837N,
12510	chr12	100061494	100061494	T	A	T>A	TxT	nonsynonymous SNV	ENSMUSG00000045404:ENSMUST00000177549:exon3:c.T827A:p.F276Y,ENSMUSG00000045404:ENSMUST00000049788:exon3:c.T827A:p.F276Y,ENSMUSG00000045404:ENSMUST00000160413:exon3:c.T827A:p.F276Y,
12510	chr12	28565454	28565454	A	T	A>T	AxG	nonsynonymous SNV	ENSMUSG00000020636:ENSMUST00000110917:exon5:c.T301A:p.F101I,ENSMUSG00000020636:ENSMUST00000020965:exon5:c.T301A:p.F101I,
12510	chr12	91537970	91537970	A	T	A>T	CxG	nonsynonymous SNV	ENSMUSG00000020963:ENSMUST00000021346:exon10:c.A1681T:p.S561C,
12510	chr12	108358056	108358056	A	G	A>G	TxC	nonsynonymous SNV	ENSMUSG00000021259:ENSMUST00000021684:exon12:c.A1091G:p.Y364C,
12510	chr12	64472773	64472773	G	T	G>T	TxT	nonsynonymous SNV	ENSMUSG00000043060:ENSMUST00000059833:exon1:c.C1918A:p.Q640K,
12510	chr12	35934402	35934402	T	A	T>A	AxG	nonsynonymous SNV	ENSMUSG00000036231:ENSMUST00000042101:exon3:c.T127A:p.W43R,
12510	chr12	32205485	32205485	C	A	C>A	AxA	nonsynonymous SNV	ENSMUSG00000020573:ENSMUST00000053215:exon2:c.G502T:p.V168L,ENSMUSG00000020573:ENSMUST00000085469:exon2:c.G502T:p.V168L,ENSMUSG00000020573:ENSMUST00000156904:exon2:c.G502T:p.V168L,
12510	chr12	100120111	100120111	A	T	A>T	AxC	nonsynonymous SNV	ENSMUSG00000021178:ENSMUST00000021595:exon9:c.A1006T:p.T336S,
12510	chr12	51748711	51748711	T	A	T>A	GxA	nonsynonymous SNV	ENSMUSG00000035247:ENSMUST00000179265:exon38:c.A6934T:p.T2312S,ENSMUSG00000035247:ENSMUST00000042052:exon38:c.A6919T:p.T2307S,
12510	chr12	33928941	33928941	A	T	A>T	TxC	nonsynonymous SNV	ENSMUSG00000046518:ENSMUST00000061035:exon1:c.A452T:p.Y151F,
12510	chr12	8011070	8011070	T	A	T>A	CxG	nonsynonymous SNV	ENSMUSG00000020609:ENSMUST00000037520:exon25:c.T9452A:p.L3151Q,ENSMUSG00000020609:ENSMUST00000037811:exon26:c.T9551A:p.L3184Q,
12510	chr12	108692372	108692372	A	T	A>T	AxT	nonsynonymous SNV	ENSMUSG00000021263:ENSMUST00000021691:exon2:c.T347A:p.I116N,ENSMUSG00000021263:ENSMUST00000167978:exon2:c.T347A:p.I116N,
12510	chr12	85029048	85029048	A	T	A>T	CxG	nonsynonymous SNV	ENSMUSG00000021244:ENSMUST00000164558:exon2:c.A1172T:p.Q391L,ENSMUSG00000021244:ENSMUST00000021670:exon5:c.A2546T:p.Q849L,
12510	chr12	103986193	103986193	A	T	A>T	CxG	nonsynonymous SNV	ENSMUSG00000063232:ENSMUST00000074693:exon2:c.T323A:p.L108Q,ENSMUSG00000063232:ENSMUST00000120251:exon2:c.T317A:p.L106Q,ENSMUSG00000063232:ENSMUST00000176246:exon3:c.T317A:p.L106Q,ENSMUSG00000063232:ENSMUST00000151709:exon2:c.T338A:p.L113Q,
12510	chr12	80338841	80338841	T	C	T>C	GxT	nonsynonymous SNV	ENSMUSG00000049106:ENSMUST00000054145:exon9:c.A2510G:p.N837S,
12510	chr12	85329935	85329935	T	A	T>A	TxG	nonsynonymous SNV	ENSMUSG00000034290:ENSMUST00000040992:exon6:c.A671T:p.Q224L,
12510	chr12	54921071	54921071	T	A	T>A	CxC	nonsynonymous SNV	ENSMUSG00000035021:ENSMUST00000038926:exon16:c.A2075T:p.E692V,ENSMUSG00000035021:ENSMUST00000173433:exon16:c.A2072T:p.E691V,
12510	chr12	16681495	16681495	T	A	T>A	GxG	nonsynonymous SNV	ENSMUSG00000036523:ENSMUST00000159120:exon28:c.A4757T:p.H1586L,ENSMUSG00000036523:ENSMUST00000162112:exon30:c.A4841T:p.H1614L,ENSMUSG00000036523:ENSMUST00000048064:exon28:c.A4841T:p.H1614L,
12510	chr12	98863267	98863267	T	A	T>A	GxG	nonsynonymous SNV	ENSMUSG00000051166:ENSMUST00000065716:exon10:c.A1487T:p.H496L,
12510	chr12	4339135	4339135	C	A	C>A	GxT	nonsynonymous SNV	ENSMUSG00000020647:ENSMUST00000085814:exon5:c.G139T:p.A47S,
12510	chr12	84154968	84154968	T	A	T>A	CxG	nonsynonymous SNV	ENSMUSG00000042507:ENSMUST00000110294:exon11:c.A2840T:p.Q947L,ENSMUSG00000042507:ENSMUST00000046266:exon11:c.A2840T:p.Q947L,
12510	chr12	110280099	110280099	G	A	G>A	GxA	nonsynonymous SNV	ENSMUSG00000075707:ENSMUST00000097228:exon1:c.G349A:p.E117K,
12510	chr12	80597121	80597121	G	A	G>A	AxG	nonsynonymous SNV	ENSMUSG00000021130:ENSMUST00000021558:exon13:c.G1312A:p.G438R,
12510	chr12	13558703	13558703	A	T	A>T	CxC	nonsynonymous SNV	ENSMUSG00000020576:ENSMUST00000042953:exon49:c.A6479T:p.H2160L,
12510	chr12	72470228	72470228	A	T	A>T	AxG	stopgain	ENSMUSG00000021090:ENSMUST00000161284:exon15:c.A1753T:p.R585X,ENSMUSG00000021090:ENSMUST00000162159:exon15:c.A1750T:p.R584X,
12510	chr12	53141737	53141737	C	A	C>A	TxA	stopgain	ENSMUSG00000061603:ENSMUST00000095737:exon13:c.C5933A:p.S1978X,
12510	chr12	3496831	3496831	A	G	A>G	CxC	synonymous SNV	ENSMUSG00000037486:ENSMUST00000153102:exon11:c.A1614G:p.P538P,ENSMUSG00000037486:ENSMUST00000092003:exon11:c.A1614G:p.P538P,ENSMUSG00000037486:ENSMUST00000111215:exon11:c.A1614G:p.P538P,
12510	chr12	112785464	112785464	T	G	T>G	TxG	synonymous SNV	ENSMUSG00000072812:ENSMUST00000124526:exon7:c.A762C:p.P254P,
12510	chr12	44562527	44562527	T	G	T>G	CxA	synonymous SNV	ENSMUSG00000020598:ENSMUST00000020939:exon14:c.T1434G:p.P478P,ENSMUSG00000020598:ENSMUST00000110748:exon14:c.T1434G:p.P478P,
12510	chr12	75966349	75966349	A	T	A>T	CxG	synonymous SNV	ENSMUSG00000063450:ENSMUST00000044217:exon48:c.A8313T:p.A2771A,ENSMUSG00000063450:ENSMUST00000143031:exon48:c.A8316T:p.A2772A,
12510	chr12	76349814	76349814	T	A	T>A	CxG	synonymous SNV	ENSMUSG00000056459:ENSMUST00000167011:exon3:c.A633T:p.P211P,ENSMUSG00000056459:ENSMUST00000176278:exon3:c.A633T:p.P211P,ENSMUSG00000056459:ENSMUST00000176102:exon3:c.A633T:p.P211P,
12510	chr12	4253735	4253735	T	G	T>G	CxG	synonymous SNV	ENSMUSG00000020647:ENSMUST00000085814:exon21:c.A4095C:p.P1365P,
12510	chr12	55844459	55844459	A	T	A>T	CxC	synonymous SNV	ENSMUSG00000012076:ENSMUST00000059250:exon3:c.A297T:p.A99A,
12510	chr12	71318468	71318468	G	T	G>T	GxA	synonymous SNV	ENSMUSG00000044548:ENSMUST00000150639:exon4:c.G2022T:p.R674R,ENSMUSG00000044548:ENSMUST00000061273:exon4:c.G1911T:p.R637R,
12510	chr12	118112792	118112792	G	T	G>T	TxG	synonymous SNV	ENSMUSG00000018581:ENSMUST00000084806:exon22:c.C4035A:p.A1345A,
12510	chr12	109591984	109591984	T	A	T>A	CxG	synonymous SNV	ENSMUSG00000085925:ENSMUST00000149046:exon2:c.A3420T:p.T1140T,
12510	chr12	76216969	76216969	T	A	T>A	CxG	synonymous SNV	ENSMUSG00000021056:ENSMUST00000021453:exon5:c.A648T:p.P216P,
12510	chr12	112611780	112611780	A	C	A>C	CxG	synonymous SNV	ENSMUSG00000037679:ENSMUST00000101029:exon21:c.A3504C:p.A1168A,
12510	chr12	34374133	34374133	T	A	T>A	AxA	synonymous SNV	ENSMUSG00000004698:ENSMUST00000110819:exon12:c.A1461T:p.L487L,
12510	chr12	113273145	113273145	A	T	A>T	CxG	synonymous SNV	ENSMUSG00000087642:ENSMUST00000137336:exon1:c.T102A:p.T34T,
12510	chr12	37243804	37243804	T	A	T>A	CxA	synonymous SNV	ENSMUSG00000050103:ENSMUST00000049874:exon2:c.T225A:p.S75S,ENSMUSG00000050103:ENSMUST00000160768:exon2:c.T225A:p.S75S,ENSMUSG00000050103:ENSMUST00000159998:exon2:c.T225A:p.S75S,ENSMUSG00000050103:ENSMUST00000160390:exon2:c.T225A:p.S75S,
12510	chr12	73968364	73968364	A	T	A>T	CxG	synonymous SNV	ENSMUSG00000021113:ENSMUST00000021532:exon3:c.A471T:p.T157T,
12510	chr12	8012157	8012157	T	A	T>A	CxG	synonymous SNV	ENSMUSG00000020609:ENSMUST00000037520:exon25:c.T10539A:p.A3513A,ENSMUSG00000020609:ENSMUST00000037811:exon26:c.T10638A:p.A3546A,
12510	chr12	116059044	116059044	A	T	A>T	CxG	synonymous SNV	ENSMUSG00000042063:ENSMUST00000073551:exon3:c.A276T:p.A92A,ENSMUSG00000042063:ENSMUST00000183125:exon3:c.A381T:p.A127A,
12510	chr13	14316712	14316712	T	A	T>A	GxG	nonsynonymous SNV	ENSMUSG00000021301:ENSMUST00000110516:exon10:c.A1694T:p.H565L,
12510	chr13	91972196	91972196	A	T	A>T	TxG	nonsynonymous SNV	ENSMUSG00000021708:ENSMUST00000099326:exon23:c.T2437A:p.Y813N,
12510	chr13	44902596	44902596	A	T	A>T	CxG	nonsynonymous SNV	ENSMUSG00000038518:ENSMUST00000173367:exon6:c.A860T:p.Q287L,ENSMUSG00000038518:ENSMUST00000173704:exon8:c.A1277T:p.Q426L,ENSMUSG00000038518:ENSMUST00000044608:exon8:c.A1277T:p.Q426L,ENSMUSG00000038518:ENSMUST00000173906:exon6:c.A1163T:p.Q388L,ENSMUSG00000038518:ENSMUST00000173246:exon7:c.A1277T:p.Q426L,
12510	chr13	73569925	73569925	A	T	A>T	TxC	nonsynonymous SNV	ENSMUSG00000021609:ENSMUST00000022100:exon12:c.A1553T:p.Y518F,
12510	chr13	61353865	61353865	G	C	G>C	TxG	nonsynonymous SNV	ENSMUSG00000021440:ENSMUST00000021892:exon7:c.C820G:p.H274D,
12510	chr13	54460177	54460177	T	A	T>A	CxT	nonsynonymous SNV	ENSMUSG00000025872:ENSMUST00000026990:exon6:c.A953T:p.K318M,
12510	chr13	78195531	78195531	T	A	T>A	AxG	nonsynonymous SNV	ENSMUSG00000069171:ENSMUST00000127137:exon2:c.A142T:p.M48L,ENSMUSG00000069171:ENSMUST00000125176:exon2:c.A172T:p.M58L,ENSMUSG00000069171:ENSMUST00000091458:exon2:c.A613T:p.M205L,ENSMUSG00000069171:ENSMUST00000150498:exon2:c.A142T:p.M48L,
12510	chr13	23683871	23683871	T	A	T>A	CxT	nonsynonymous SNV	ENSMUSG00000069270:ENSMUST00000171127:exon1:c.A47T:p.K16M,
12510	chr13	54524205	54524205	A	T	A>T	CxG	nonsynonymous SNV	ENSMUSG00000043183:ENSMUST00000121401:exon2:c.A365T:p.Q122L,
12510	chr13	77090356	77090356	T	A	T>A	CxG	nonsynonymous SNV	ENSMUSG00000021597:ENSMUST00000151524:exon12:c.A1472T:p.Q491L,
12510	chr13	67764705	67764705	A	T	A>T	CxT	nonsynonymous SNV	ENSMUSG00000052909:ENSMUST00000171257:exon6:c.T847A:p.C283S,
12510	chr13	14316194	14316194	C	T	C>T	TxT	nonsynonymous SNV	ENSMUSG00000021301:ENSMUST00000110516:exon10:c.G2212A:p.E738K,
12510	chr13	41118021	41118021	T	A	T>A	CxA	nonsynonymous SNV	ENSMUSG00000038651:ENSMUST00000124093:exon2:c.T20A:p.L7Q,
12510	chr13	24887860	24887860	A	C	A>C	CxC	nonsynonymous SNV	ENSMUSG00000006711:ENSMUST00000006893:exon18:c.A2786C:p.H929P,
12510	chr13	76135234	76135234	A	T	A>T	AxA	nonsynonymous SNV	ENSMUSG00000033991:ENSMUST00000091466:exon24:c.A2444T:p.K815I,
12510	chr13	55523697	55523697	C	A	C>A	CxA	nonsynonymous SNV	ENSMUSG00000035711:ENSMUST00000047877:exon5:c.G1060T:p.G354W,
12510	chr13	44982788	44982788	T	A	T>A	CxG	nonsynonymous SNV	ENSMUSG00000057531:ENSMUST00000110128:exon5:c.A308T:p.Q103L,ENSMUSG00000057531:ENSMUST00000072329:exon5:c.A308T:p.Q103L,
12510	chr13	98257898	98257898	T	A	T>A	TxC	nonsynonymous SNV	ENSMUSG00000041747:ENSMUST00000040972:exon5:c.A485T:p.E162V,
12510	chr13	96946553	96946553	A	T	A>T	CxG	nonsynonymous SNV	ENSMUSG00000091387:ENSMUST00000171324:exon3:c.A356T:p.Q119L,
12510	chr13	113081121	113081121	T	A	T>A	GxG	nonsynonymous SNV	ENSMUSG00000078926:ENSMUST00000181117:exon9:c.T1073A:p.V358E,ENSMUSG00000078926:ENSMUST00000181568:exon9:c.T1073A:p.V358E,ENSMUSG00000078926:ENSMUST00000109244:exon9:c.T1073A:p.V358E,
12510	chr13	74480882	74480882	T	A	T>A	GxA	nonsynonymous SNV	ENSMUSG00000069208:ENSMUST00000074369:exon3:c.A457T:p.T153S,
12510	chr13	89131779	89131779	A	T	A>T	TxC	nonsynonymous SNV	ENSMUSG00000034488:ENSMUST00000118731:exon6:c.A575T:p.Y192F,ENSMUSG00000034488:ENSMUST00000043111:exon5:c.A545T:p.Y182F,ENSMUSG00000034488:ENSMUST00000081769:exon6:c.A575T:p.Y192F,
12510	chr13	68730259	68730259	A	T	A>T	CxT	nonsynonymous SNV	ENSMUSG00000021536:ENSMUST00000022013:exon8:c.T1259A:p.M420K,
12510	chr13	115001540	115001540	C	A	C>A	CxA	nonsynonymous SNV	ENSMUSG00000042284:ENSMUST00000061673:exon11:c.G1308T:p.L436F,
12510	chr13	95030434	95030434	G	T	G>T	AxG	nonsynonymous SNV	ENSMUSG00000021684:ENSMUST00000172104:exon19:c.C2132A:p.P711H,ENSMUSG00000021684:ENSMUST00000162412:exon18:c.C1832A:p.P611H,ENSMUSG00000021684:ENSMUST00000162153:exon20:c.C1982A:p.P661H,ENSMUSG00000021684:ENSMUST00000067082:exon19:c.C2237A:p.P746H,ENSMUSG00000021684:ENSMUST00000022192:exon19:c.C2156A:p.P719H,ENSMUSG00000021684:ENSMUST00000162292:exon17:c.C2006A:p.P669H,
12510	chr13	93097367	93097367	A	T	A>T	CxT	nonsynonymous SNV	ENSMUSG00000047419:ENSMUST00000062122:exon2:c.T1212A:p.D404E,
12510	chr13	81508748	81508748	C	G	C>G	GxT	nonsynonymous SNV	ENSMUSG00000069170:ENSMUST00000095585:exon38:c.G8626C:p.A2876P,ENSMUSG00000069170:ENSMUST00000109565:exon28:c.G6466C:p.A2156P,
12510	chr13	112497850	112497850	A	T	A>T	CxG	nonsynonymous SNV	ENSMUSG00000021756:ENSMUST00000183663:exon13:c.A1675T:p.S559C,ENSMUSG00000021756:ENSMUST00000184949:exon10:c.A1492T:p.S498C,ENSMUSG00000021756:ENSMUST00000184311:exon12:c.A1675T:p.S559C,ENSMUSG00000021756:ENSMUST00000070731:exon11:c.A1675T:p.S559C,
12510	chr13	4233806	4233806	T	A	T>A	AxG	nonsynonymous SNV	ENSMUSG00000071551:ENSMUST00000081326:exon1:c.T36A:p.D12E,ENSMUSG00000071551:ENSMUST00000118663:exon2:c.T36A:p.D12E,
12510	chr13	21013179	21013179	C	A	C>A	AxC	nonsynonymous SNV	ENSMUSG00000021322:ENSMUST00000021757:exon20:c.C1587A:p.H529Q,
12510	chr13	36726762	36726762	T	C	T>C	TxC	nonsynonymous SNV	ENSMUSG00000039114:ENSMUST00000122286:exon3:c.A343G:p.K115E,ENSMUSG00000039114:ENSMUST00000037623:exon3:c.A295G:p.K99E,
12510	chr13	67408221	67408221	T	A	T>A	TxC	stopgain	ENSMUSG00000055560:ENSMUST00000056470:exon4:c.A742T:p.K248X,
12510	chr13	110180979	110180979	C	T	C>T	CxA	stopgain	ENSMUSG00000021700:ENSMUST00000167824:exon3:c.G371A:p.W124X,
12510	chr13	95513780	95513780	A	T	A>T	CxA	stopgain	ENSMUSG00000021678:ENSMUST00000022185:exon2:c.T593A:p.L198X,
12510	chr13	3932720	3932720	G	T	G>T	AxA	stopgain	ENSMUSG00000021216:ENSMUST00000021639:exon4:c.G499T:p.E167X,
12510	chr13	73684397	73684397	A	T	A>T	CxC	synonymous SNV	ENSMUSG00000021565:ENSMUST00000022048:exon9:c.T1176A:p.G392G,
12510	chr13	24670069	24670069	G	C	G>C	TxC	synonymous SNV	ENSMUSG00000036006:ENSMUST00000110384:exon2:c.G159C:p.L53L,ENSMUSG00000036006:ENSMUST00000038477:exon2:c.G159C:p.L53L,ENSMUSG00000036006:ENSMUST00000058009:exon2:c.G159C:p.L53L,ENSMUSG00000036006:ENSMUST00000091694:exon2:c.G168C:p.L56L,ENSMUSG00000036006:ENSMUST00000110383:exon2:c.G84C:p.L28L,
12510	chr13	103834737	103834737	T	A	T>A	CxG	synonymous SNV	ENSMUSG00000021709:ENSMUST00000053927:exon21:c.A2370T:p.T790T,ENSMUSG00000021709:ENSMUST00000022222:exon21:c.A2370T:p.T790T,ENSMUSG00000021709:ENSMUST00000169083:exon21:c.A2370T:p.T790T,ENSMUSG00000021709:ENSMUST00000091269:exon21:c.A2370T:p.T790T,
12510	chr13	62171696	62171696	A	G	A>G	AxT	synonymous SNV	ENSMUSG00000074867:ENSMUST00000099449:exon4:c.A738G:p.K246K,
12510	chr13	11738058	11738058	G	T	G>T	TxG	synonymous SNV	ENSMUSG00000021313:ENSMUST00000021750:exon37:c.C5376A:p.T1792T,ENSMUSG00000021313:ENSMUST00000170156:exon37:c.C5376A:p.T1792T,
12510	chr13	93091667	93091667	A	T	A>T	CxA	synonymous SNV	ENSMUSG00000047419:ENSMUST00000062122:exon2:c.T6912A:p.V2304V,
12510	chr13	45517013	45517013	A	T	A>T	CxG	synonymous SNV	ENSMUSG00000000253:ENSMUST00000128873:exon3:c.A210T:p.T70T,ENSMUSG00000000253:ENSMUST00000000260:exon3:c.A222T:p.T74T,
12510	chr13	100245807	100245807	A	G	A>G	CxT	synonymous SNV	ENSMUSG00000071203:ENSMUST00000049789:exon1:c.T393C:p.D131D,
12510	chr13	55418174	55418174	A	T	A>T	CxC	synonymous SNV	ENSMUSG00000021492:ENSMUST00000021948:exon14:c.T1719A:p.G573G,ENSMUSG00000021492:ENSMUST00000170921:exon4:c.T357A:p.G119G,
12510	chr13	91972266	91972266	T	A	T>A	CxG	synonymous SNV	ENSMUSG00000021708:ENSMUST00000099326:exon23:c.A2367T:p.P789P,
12510	chr13	74675275	74675275	A	G	A>G	AxA	synonymous SNV	ENSMUSG00000021583:ENSMUST00000169114:exon17:c.A2427G:p.Q809Q,
12510	chr13	13499767	13499767	A	T	A>T	CxC	synonymous SNV	ENSMUSG00000005397:ENSMUST00000005532:exon13:c.A2730T:p.P910P,
12510	chr13	117971589	117971589	C	G	C>G	GxC	synonymous SNV	ENSMUSG00000021730:ENSMUST00000006991:exon7:c.C1608G:p.G536G,
12510	chr14	80011908	80011908	T	G	T>G	GxG	nonsynonymous SNV	ENSMUSG00000022026:ENSMUST00000088735:exon3:c.T464G:p.V155G,
12510	chr14	61211302	61211302	A	T	A>T	CxG	nonsynonymous SNV	ENSMUSG00000048279:ENSMUST00000119943:exon9:c.A10796T:p.Q3599L,
12510	chr14	103135150	103135150	T	C	T>C	AxA	nonsynonymous SNV	ENSMUSG00000033004:ENSMUST00000159855:exon72:c.A12259G:p.M4087V,ENSMUSG00000033004:ENSMUST00000160758:exon70:c.A11929G:p.M3977V,
12510	chr14	55567000	55567000	A	C	A>C	CxG	nonsynonymous SNV	ENSMUSG00000022214:ENSMUST00000072530:exon12:c.A1229C:p.Q410P,ENSMUSG00000022214:ENSMUST00000117701:exon10:c.A1109C:p.Q370P,ENSMUSG00000022214:ENSMUST00000121622:exon12:c.A1229C:p.Q410P,ENSMUSG00000022214:ENSMUST00000117236:exon12:c.A1229C:p.Q410P,
12510	chr14	66938490	66938490	T	A	T>A	GxG	nonsynonymous SNV	ENSMUSG00000044480:ENSMUST00000052898:exon1:c.T133A:p.W45R,
12510	chr14	55721623	55721623	T	A	T>A	CxG	nonsynonymous SNV	ENSMUSG00000040472:ENSMUST00000062861:exon3:c.A86T:p.Q29L,ENSMUSG00000040472:ENSMUST00000163889:exon3:c.A86T:p.Q29L,ENSMUSG00000040472:ENSMUST00000169237:exon2:c.A86T:p.Q29L,
12510	chr14	56634230	56634230	G	A	G>A	AxC	nonsynonymous SNV	ENSMUSG00000054509:ENSMUST00000161553:exon28:c.G3364A:p.A1122T,
12510	chr14	64096050	64096050	T	A	T>A	CxG	nonsynonymous SNV	ENSMUSG00000052099:ENSMUST00000165710:exon3:c.T161A:p.L54Q,ENSMUSG00000052099:ENSMUST00000063785:exon3:c.T107A:p.L36Q,ENSMUSG00000052099:ENSMUST00000170709:exon3:c.T107A:p.L36Q,
12510	chr14	15001047	15001047	A	T	A>T	CxC	nonsynonymous SNV	ENSMUSG00000042567:ENSMUST00000112631:exon34:c.A3259T:p.T1087S,ENSMUSG00000042567:ENSMUST00000178538:exon34:c.A3259T:p.T1087S,ENSMUSG00000042567:ENSMUST00000112630:exon33:c.A3226T:p.T1076S,
12510	chr14	17982105	17982105	T	A	T>A	CxT	nonsynonymous SNV	ENSMUSG00000021779:ENSMUST00000022304:exon1:c.T229A:p.L77M,
12510	chr14	57481472	57481472	A	T	A>T	GxG	nonsynonymous SNV	ENSMUSG00000040040:ENSMUST00000122063:exon20:c.A1913T:p.E638V,
12510	chr14	84447557	84447557	A	T	A>T	TxC	nonsynonymous SNV	ENSMUSG00000035566:ENSMUST00000071370:exon1:c.A1463T:p.Y488F,
12510	chr14	78510910	78510910	T	A	T>A	CxG	nonsynonymous SNV	ENSMUSG00000022016:ENSMUST00000022593:exon7:c.A4036T:p.S1346C,ENSMUSG00000022016:ENSMUST00000123853:exon7:c.A4036T:p.S1346C,
12510	chr14	55631520	55631520	T	A	T>A	CxG	nonsynonymous SNV	ENSMUSG00000002319:ENSMUST00000047131:exon13:c.A1190T:p.Q397L,ENSMUSG00000002319:ENSMUST00000135221:exon13:c.A1190T:p.Q397L,
12510	chr14	103543831	103543831	T	A	T>A	CxG	nonsynonymous SNV	ENSMUSG00000022123:ENSMUST00000095576:exon8:c.T412A:p.W138R,
12510	chr14	63462414	63462414	A	T	A>T	CxG	nonsynonymous SNV	ENSMUSG00000035095:ENSMUST00000121288:exon4:c.A422T:p.Q141L,
12510	chr14	68123819	68123819	A	T	A>T	CxC	nonsynonymous SNV	ENSMUSG00000022054:ENSMUST00000022638:exon1:c.T995A:p.V332E,ENSMUSG00000022054:ENSMUST00000111089:exon1:c.T995A:p.V332E,
12510	chr14	73161966	73161966	G	T	G>T	TxA	nonsynonymous SNV	ENSMUSG00000022106:ENSMUST00000165567:exon5:c.G69T:p.L23F,ENSMUSG00000022106:ENSMUST00000170370:exon5:c.G69T:p.L23F,ENSMUSG00000022106:ENSMUST00000163533:exon4:c.G69T:p.L23F,ENSMUSG00000022106:ENSMUST00000171767:exon5:c.G69T:p.L23F,ENSMUSG00000022106:ENSMUST00000164298:exon1:c.G27T:p.L9F,ENSMUSG00000022106:ENSMUST00000169479:exon4:c.G69T:p.L23F,ENSMUSG00000022106:ENSMUST00000022702:exon5:c.G69T:p…
12510	chr14	52667439	52667439	T	A	T>A	GxG	nonsynonymous SNV	ENSMUSG00000076764:ENSMUST00000103573:exon1:c.T29A:p.V10E,
12510	chr14	56928333	56928333	T	A	T>A	GxG	nonsynonymous SNV	ENSMUSG00000021945:ENSMUST00000022511:exon10:c.T2112A:p.S704R,
12510	chr14	75336045	75336045	A	T	A>T	GxG	nonsynonymous SNV	ENSMUSG00000022000:ENSMUST00000022577:exon16:c.A4625T:p.E1542V,
12510	chr14	103095224	103095224	T	A	T>A	GxG	nonsynonymous SNV	ENSMUSG00000022124:ENSMUST00000145693:exon2:c.A317T:p.H106L,ENSMUSG00000022124:ENSMUST00000144141:exon2:c.A317T:p.H106L,ENSMUSG00000022124:ENSMUST00000022720:exon2:c.A317T:p.H106L,
12510	chr14	33970659	33970659	A	T	A>T	CxC	nonsynonymous SNV	ENSMUSG00000044519:ENSMUST00000166737:exon2:c.T546A:p.S182R,
12510	chr14	54651827	54651827	T	A	T>A	CxG	nonsynonymous SNV	ENSMUSG00000022185:ENSMUST00000022793:exon9:c.A2329T:p.S777C,ENSMUSG00000022185:ENSMUST00000111484:exon8:c.A2209T:p.S737C,ENSMUSG00000022185:ENSMUST00000022794:exon3:c.A58T:p.S20C,ENSMUSG00000022185:ENSMUST00000150371:exon3:c.A217T:p.S73C,ENSMUSG00000022185:ENSMUST00000148754:exon3:c.A58T:p.S20C,ENSMUSG00000022185:ENSMUST00000123875:exon3:c.A256T:p.S86C,ENSMUSG00000022185:ENSMUST00000126166:exon2…
12510	chr14	55501276	55501276	T	A	T>A	GxG	nonsynonymous SNV	ENSMUSG00000022211:ENSMUST00000076236:exon28:c.T2525A:p.V842E,
12510	chr14	122478665	122478665	T	A	T>A	GxC	nonsynonymous SNV	ENSMUSG00000061524:ENSMUST00000075888:exon2:c.T1198A:p.S400T,
12510	chr14	104479422	104479422	T	G	T>G	CxT	nonsynonymous SNV	ENSMUSG00000022120:ENSMUST00000022716:exon6:c.A1514C:p.K505T,
12510	chr14	36095490	36095490	A	G	A>G	CxT	nonsynonymous SNV	ENSMUSG00000096405:ENSMUST00000177985:exon2:c.A346G:p.M116V,
12510	chr14	67680221	67680221	T	A	T>A	CxC	nonsynonymous SNV	ENSMUSG00000048922:ENSMUST00000150006:exon14:c.A1727T:p.E576V,ENSMUSG00000048922:ENSMUST00000163100:exon14:c.A1727T:p.E576V,
12510	chr14	31140047	31140047	T	A	T>A	GxG	nonsynonymous SNV	ENSMUSG00000042286:ENSMUST00000036618:exon65:c.A7169T:p.H2390L,
12510	chr14	55608991	55608991	T	A	T>A	TxA	stopgain	ENSMUSG00000002325:ENSMUST00000134863:exon10:c.T1358A:p.L453X,ENSMUSG00000002325:ENSMUST00000130697:exon9:c.T1160A:p.L387X,ENSMUSG00000002325:ENSMUST00000138037:exon9:c.T1214A:p.L405X,
12510	chr14	21735029	21735029	T	A	T>A	CxG	synonymous SNV	ENSMUSG00000021768:ENSMUST00000183698:exon4:c.A330T:p.T110T,ENSMUSG00000021768:ENSMUST00000120956:exon3:c.A456T:p.T152T,ENSMUSG00000021768:ENSMUST00000183943:exon3:c.A411T:p.T137T,ENSMUSG00000021768:ENSMUST00000184703:exon3:c.A261T:p.T87T,ENSMUSG00000021768:ENSMUST00000120984:exon2:c.A261T:p.T87T,ENSMUSG00000021768:ENSMUST00000119866:exon3:c.A615T:p.T205T,
12510	chr14	55560041	55560041	C	A	C>A	TxC	synonymous SNV	ENSMUSG00000053588:ENSMUST00000066106:exon1:c.G366T:p.R122R,
12510	chr14	31161353	31161353	A	C	A>C	CxG	synonymous SNV	ENSMUSG00000042286:ENSMUST00000036618:exon9:c.T1011G:p.P337P,
12510	chr14	14738343	14738343	A	T	A>T	CxG	synonymous SNV	ENSMUSG00000021733:ENSMUST00000057015:exon5:c.A576T:p.A192A,
12510	chr14	52667437	52667437	T	A	T>A	CxG	synonymous SNV	ENSMUSG00000076764:ENSMUST00000103573:exon1:c.T27A:p.T9T,
12510	chr14	55944521	55944521	A	T	A>T	TxA	synonymous SNV	ENSMUSG00000022225:ENSMUST00000022834:exon1:c.T51A:p.L17L,
12510	chr14	31293125	31293125	T	A	T>A	GxG	synonymous SNV	ENSMUSG00000019027:ENSMUST00000048603:exon32:c.A5109T:p.S1703S,
12510	chr14	54963405	54963405	G	T	G>T	CxA	synonymous SNV	ENSMUSG00000040752:ENSMUST00000081857:exon6:c.C505A:p.R169R,ENSMUSG00000040752:ENSMUST00000145322:exon6:c.C505A:p.R169R,
12510	chr14	20409074	20409074	A	T	A>T	AxG	synonymous SNV	ENSMUSG00000039543:ENSMUST00000056073:exon19:c.T2220A:p.T740T,ENSMUSG00000039543:ENSMUST00000144797:exon19:c.T2235A:p.T745T,ENSMUSG00000039543:ENSMUST00000022348:exon18:c.T2088A:p.T696T,ENSMUSG00000039543:ENSMUST00000022349:exon18:c.T2052A:p.T684T,
12510	chr14	20661141	20661141	A	T	A>T	GxG	synonymous SNV	ENSMUSG00000039376:ENSMUST00000117386:exon4:c.T2097A:p.P699P,ENSMUSG00000039376:ENSMUST00000057090:exon4:c.T2088A:p.P696P,ENSMUSG00000039376:ENSMUST00000119483:exon2:c.T1410A:p.P470P,
12510	chr15	101016069	101016069	A	G	A>G	GxG	nonsynonymous SNV	ENSMUSG00000023033:ENSMUST00000108908:exon13:c.A2339G:p.E780G,ENSMUSG00000023033:ENSMUST00000082209:exon17:c.A3341G:p.E1114G,ENSMUSG00000023033:ENSMUST00000108909:exon15:c.A3077G:p.E1026G,ENSMUSG00000023033:ENSMUST00000108910:exon16:c.A3341G:p.E1114G,
12510	chr15	81436738	81436738	A	T	A>T	CxG	nonsynonymous SNV	ENSMUSG00000022401:ENSMUST00000167799:exon4:c.A614T:p.Q205L,ENSMUSG00000022401:ENSMUST00000041609:exon5:c.A817T:p.S273C,ENSMUSG00000022401:ENSMUST00000163754:exon5:c.A817T:p.S273C,
12510	chr15	66604183	66604183	A	G	A>G	CxT	nonsynonymous SNV	ENSMUSG00000072501:ENSMUST00000048188:exon7:c.A664G:p.I222V,
12510	chr15	97720192	97720192	G	A	G>A	TxG	nonsynonymous SNV	ENSMUSG00000022468:ENSMUST00000100249:exon4:c.C310T:p.H104Y,ENSMUSG00000022468:ENSMUST00000023105:exon3:c.C436T:p.H146Y,
12510	chr15	89336066	89336066	G	T	G>T	TxT	nonsynonymous SNV	ENSMUSG00000022613:ENSMUST00000023282:exon6:c.G460T:p.V154L,
12510	chr15	89018194	89018194	A	T	A>T	AxA	nonsynonymous SNV	ENSMUSG00000015365:ENSMUST00000146993:exon16:c.A2286T:p.E762D,ENSMUSG00000015365:ENSMUST00000015509:exon16:c.A2130T:p.E710D,
12510	chr15	91845453	91845453	A	T	A>T	AxC	nonsynonymous SNV	ENSMUSG00000047295:ENSMUST00000100293:exon6:c.A609T:p.K203N,ENSMUSG00000047295:ENSMUST00000088555:exon6:c.A609T:p.K203N,ENSMUSG00000047295:ENSMUST00000130014:exon5:c.A471T:p.K157N,ENSMUSG00000047295:ENSMUST00000126508:exon5:c.A477T:p.K159N,
12510	chr15	76268319	76268319	A	T	A>T	CxT	nonsynonymous SNV	ENSMUSG00000049653:ENSMUST00000074173:exon1:c.A148T:p.I50F,
12510	chr15	39031423	39031423	A	T	A>T	CxT	nonsynonymous SNV	ENSMUSG00000022297:ENSMUST00000179165:exon4:c.A983T:p.H328L,ENSMUSG00000022297:ENSMUST00000022906:exon4:c.A983T:p.H328L,
12510	chr15	44519780	44519780	A	T	A>T	GxG	nonsynonymous SNV	ENSMUSG00000038725:ENSMUST00000166957:exon29:c.A3434T:p.E1145V,ENSMUSG00000038725:ENSMUST00000038336:exon29:c.A3434T:p.E1145V,
12510	chr15	75271794	75271794	A	G	A>G	CxT	nonsynonymous SNV	ENSMUSG00000022583:ENSMUST00000023247:exon4:c.A349G:p.M117V,
12510	chr15	80005483	80005483	T	A	T>A	GxG	nonsynonymous SNV	ENSMUSG00000000489:ENSMUST00000000500:exon2:c.A146T:p.H49L,
12510	chr15	89364222	89364222	C	T	C>T	CxC	nonsynonymous SNV	ENSMUSG00000008690:ENSMUST00000074552:exon7:c.C635T:p.P212L,ENSMUSG00000008690:ENSMUST00000036987:exon7:c.C542T:p.P181L,ENSMUSG00000008690:ENSMUST00000088717:exon7:c.C635T:p.P212L,
12510	chr15	20666572	20666572	A	T	A>T	TxT	nonsynonymous SNV	ENSMUSG00000047565:ENSMUST00000052910:exon1:c.T82A:p.Y28N,
12510	chr15	102981738	102981738	C	A	C>A	CxG	nonsynonymous SNV	ENSMUSG00000036139:ENSMUST00000001706:exon2:c.C86A:p.P29Q,
12510	chr15	78849744	78849744	A	T	A>T	CxC	nonsynonymous SNV	ENSMUSG00000049521:ENSMUST00000059619:exon3:c.A1043T:p.H348L,
12510	chr15	8150775	8150775	A	T	A>T	CxG	nonsynonymous SNV	ENSMUSG00000022142:ENSMUST00000163765:exon29:c.A3335T:p.Q1112L,
12510	chr15	103503564	103503564	T	A	T>A	GxG	nonsynonymous SNV	ENSMUSG00000022489:ENSMUST00000023132:exon2:c.T91A:p.W31R,
12510	chr15	21358748	21358748	A	T	A>T	GxG	nonsynonymous SNV	ENSMUSG00000040452:ENSMUST00000075132:exon3:c.A257T:p.E86V,
12510	chr15	100586709	100586709	A	T	A>T	GxG	nonsynonymous SNV	ENSMUSG00000009739:ENSMUST00000177202:exon4:c.T427A:p.S143T,ENSMUSG00000009739:ENSMUST00000176300:exon4:c.T427A:p.S143T,ENSMUSG00000009739:ENSMUST00000073837:exon5:c.T422A:p.L141H,ENSMUSG00000009739:ENSMUST00000177247:exon5:c.T524A:p.L175H,ENSMUSG00000009739:ENSMUST00000058274:exon4:c.T428A:p.L143H,
12510	chr15	47596773	47596773	G	T	G>T	AxC	nonsynonymous SNV	ENSMUSG00000022311:ENSMUST00000160658:exon65:c.C10114A:p.L3372I,ENSMUSG00000022311:ENSMUST00000162830:exon67:c.C10621A:p.L3541I,ENSMUSG00000022311:ENSMUST00000100670:exon67:c.C10621A:p.L3541I,
12510	chr15	51881189	51881189	A	T	A>T	CxG	nonsynonymous SNV	ENSMUSG00000022313:ENSMUST00000137116:exon2:c.A362T:p.Q121L,ENSMUSG00000022313:ENSMUST00000136129:exon2:c.A44T:p.Q15L,
12510	chr15	41101711	41101711	G	T	G>T	TxG	nonsynonymous SNV	ENSMUSG00000022306:ENSMUST00000053467:exon8:c.G1591T:p.G531W,
12510	chr15	79906872	79906872	A	T	A>T	AxC	nonsynonymous SNV	ENSMUSG00000009585:ENSMUST00000023054:exon7:c.A737T:p.N246I,ENSMUSG00000009585:ENSMUST00000109620:exon8:c.A1133T:p.N378I,ENSMUSG00000009585:ENSMUST00000177098:exon7:c.A1067T:p.N356I,ENSMUSG00000009585:ENSMUST00000175752:exon7:c.A1067T:p.N356I,ENSMUSG00000009585:ENSMUST00000165537:exon7:c.A1034T:p.N345I,ENSMUSG00000009585:ENSMUST00000175714:exon8:c.A1166T:p.N389I,ENSMUSG00000009585:ENSMUST00000176…
12510	chr15	4517012	4517012	A	T	A>T	TxT	nonsynonymous SNV	ENSMUSG00000049148:ENSMUST00000061925:exon2:c.A497T:p.Y166F,
12510	chr15	48791748	48791748	A	T	A>T	AxT	nonsynonymous SNV	ENSMUSG00000022311:ENSMUST00000160658:exon1:c.T157A:p.L53M,ENSMUSG00000022311:ENSMUST00000162830:exon1:c.T157A:p.L53M,ENSMUSG00000022311:ENSMUST00000100670:exon1:c.T157A:p.L53M,
12510	chr15	91174631	91174631	A	T	A>T	TxA	nonsynonymous SNV	ENSMUSG00000055782:ENSMUST00000069511:exon6:c.T1609A:p.Y537N,
12510	chr15	72546182	72546182	T	A	T>A	AxG	nonsynonymous SNV	ENSMUSG00000036760:ENSMUST00000044624:exon1:c.A98T:p.H33L,
12510	chr15	85818606	85818606	A	T	A>T	CxC	nonsynonymous SNV	ENSMUSG00000052496:ENSMUST00000064370:exon1:c.T3128A:p.V1043E,
12510	chr15	85819083	85819083	T	A	T>A	GxG	nonsynonymous SNV	ENSMUSG00000052496:ENSMUST00000064370:exon1:c.A2651T:p.H884L,
12510	chr15	99510612	99510612	A	T	A>T	CxT	stopgain	ENSMUSG00000023011:ENSMUST00000023750:exon11:c.T774A:p.Y258X,
12510	chr15	44529623	44529623	C	T	C>T	TxA	stopgain	ENSMUSG00000038725:ENSMUST00000166957:exon38:c.C5353T:p.Q1785X,ENSMUSG00000038725:ENSMUST00000038336:exon38:c.C5353T:p.Q1785X,
12510	chr15	78013377	78013377	G	T	G>T	TxC	stopgain	ENSMUSG00000019146:ENSMUST00000019290:exon2:c.C231A:p.C77X,
12510	chr15	80690604	80690604	A	T	A>T	CxT	synonymous SNV	ENSMUSG00000022408:ENSMUST00000023044:exon3:c.A711T:p.S237S,
12510	chr15	79538717	79538717	T	C	T>C	GxG	synonymous SNV	ENSMUSG00000055065:ENSMUST00000054014:exon8:c.A819G:p.T273T,
12510	chr15	98670750	98670750	T	A	T>A	CxG	synonymous SNV	ENSMUSG00000054855:ENSMUST00000003451:exon5:c.A546T:p.T182T,
12510	chr15	89456791	89456791	A	T	A>T	CxC	synonymous SNV	ENSMUSG00000022619:ENSMUST00000023291:exon3:c.A438T:p.T146T,
12510	chr15	23173734	23173734	A	T	A>T	CxG	synonymous SNV	ENSMUSG00000040420:ENSMUST00000163361:exon2:c.A33T:p.P11P,ENSMUSG00000040420:ENSMUST00000164787:exon2:c.A33T:p.P11P,ENSMUSG00000040420:ENSMUST00000165614:exon1:c.A33T:p.P11P,
12510	chr15	10610066	10610066	G	A	G>A	CxT	synonymous SNV	ENSMUSG00000022246:ENSMUST00000090339:exon4:c.C195T:p.H65H,ENSMUSG00000022246:ENSMUST00000169385:exon4:c.C195T:p.H65H,
12510	chr15	76500314	76500314	A	T	A>T	CxG	synonymous SNV	ENSMUSG00000022556:ENSMUST00000072838:exon11:c.A1284T:p.A428A,
12510	chr15	76900509	76900509	A	T	A>T	CxG	synonymous SNV	ENSMUSG00000055041:ENSMUST00000068407:exon2:c.A105T:p.A35A,ENSMUSG00000055041:ENSMUST00000109793:exon2:c.A105T:p.A35A,
12510	chr15	28343460	28343460	T	C	T>C	AxG	synonymous SNV	ENSMUSG00000022262:ENSMUST00000067048:exon43:c.T7005C:p.D2335D,
12510	chr15	84417183	84417183	G	T	G>T	AxA	synonymous SNV	ENSMUSG00000062760:ENSMUST00000080751:exon3:c.C198A:p.V66V,
12510	chr15	101015944	101015944	G	T	G>T	TxG	synonymous SNV	ENSMUSG00000023033:ENSMUST00000108908:exon13:c.G2214T:p.V738V,ENSMUSG00000023033:ENSMUST00000082209:exon17:c.G3216T:p.V1072V,ENSMUSG00000023033:ENSMUST00000108909:exon15:c.G2952T:p.V984V,ENSMUSG00000023033:ENSMUST00000108910:exon16:c.G3216T:p.V1072V,
12510	chr15	6423139	6423139	A	C	A>C	TxA	synonymous SNV	ENSMUSG00000022150:ENSMUST00000160134:exon6:c.A516C:p.V172V,ENSMUSG00000022150:ENSMUST00000161812:exon6:c.A516C:p.V172V,ENSMUSG00000022150:ENSMUST00000078019:exon6:c.A516C:p.V172V,ENSMUSG00000022150:ENSMUST00000110663:exon6:c.A516C:p.V172V,ENSMUSG00000022150:ENSMUST00000080880:exon6:c.A516C:p.V172V,ENSMUSG00000022150:ENSMUST00000110664:exon6:c.A516C:p.V172V,ENSMUSG00000022150:ENSMUST00000161040:e…
12510	chr16	63652503	63652503	A	T	A>T	GxG	nonsynonymous SNV	ENSMUSG00000052504:ENSMUST00000064405:exon5:c.T1018A:p.S340T,
12510	chr16	36912395	36912395	A	T	A>T	AxG	nonsynonymous SNV	ENSMUSG00000034243:ENSMUST00000039855:exon12:c.A2126T:p.K709M,ENSMUSG00000034243:ENSMUST00000114812:exon13:c.A2003T:p.K668M,
12510	chr16	20502815	20502815	A	T	A>T	CxG	nonsynonymous SNV	ENSMUSG00000003235:ENSMUST00000003320:exon7:c.A1117T:p.S373C,
12510	chr16	94512241	94512241	T	A	T>A	TxG	nonsynonymous SNV	ENSMUSG00000022898:ENSMUST00000023615:exon2:c.A190T:p.N64Y,
12510	chr16	97421947	97421947	A	T	A>T	TxC	nonsynonymous SNV	ENSMUSG00000040605:ENSMUST00000047275:exon7:c.A1070T:p.Y357F,
12510	chr16	45095592	45095592	T	A	T>A	CxG	nonsynonymous SNV	ENSMUSG00000022665:ENSMUST00000099498:exon3:c.T710A:p.L237Q,ENSMUSG00000022665:ENSMUST00000061050:exon2:c.T710A:p.L237Q,
12510	chr16	29232643	29232643	T	A	T>A	TxC	nonsynonymous SNV	ENSMUSG00000048939:ENSMUST00000075806:exon30:c.A3611T:p.E1204V,ENSMUSG00000048939:ENSMUST00000143373:exon29:c.A3476T:p.E1159V,
12510	chr16	4849095	4849095	A	T	A>T	AxG	nonsynonymous SNV	ENSMUSG00000022518:ENSMUST00000100211:exon3:c.A603T:p.E201D,ENSMUSG00000022518:ENSMUST00000177042:exon3:c.A603T:p.E201D,
12510	chr16	97591483	97591483	A	T	A>T	GxG	nonsynonymous SNV	ENSMUSG00000000385:ENSMUST00000000395:exon4:c.T263A:p.L88H,
12510	chr16	38602589	38602589	T	A	T>A	GxT	nonsynonymous SNV	ENSMUSG00000022799:ENSMUST00000023487:exon12:c.A3114T:p.E1038D,
12510	chr16	35857230	35857230	C	A	C>A	CxT	nonsynonymous SNV	ENSMUSG00000034422:ENSMUST00000042665:exon6:c.G2367T:p.E789D,
12510	chr16	90242926	90242926	T	G	T>G	GxT	nonsynonymous SNV	ENSMUSG00000022983:ENSMUST00000163419:exon18:c.A2425C:p.T809P,ENSMUSG00000022983:ENSMUST00000039280:exon18:c.A2437C:p.T813P,
12510	chr16	18226460	18226460	T	A	T>A	CxG	nonsynonymous SNV	ENSMUSG00000060166:ENSMUST00000076957:exon9:c.A1118T:p.Q373L,
12510	chr16	17635558	17635558	A	T	A>T	CxC	nonsynonymous SNV	ENSMUSG00000005899:ENSMUST00000006053:exon11:c.A938T:p.H313L,
12510	chr16	38191613	38191613	A	T	A>T	CxC	nonsynonymous SNV	ENSMUSG00000022812:ENSMUST00000023507:exon6:c.A694T:p.T232S,ENSMUSG00000022812:ENSMUST00000114750:exon6:c.A694T:p.T232S,
12510	chr16	17520966	17520966	A	T	A>T	CxG	nonsynonymous SNV	ENSMUSG00000022761:ENSMUST00000142259:exon1:c.A49T:p.S17C,ENSMUSG00000022761:ENSMUST00000023444:exon10:c.A1060T:p.S354C,ENSMUSG00000022761:ENSMUST00000115681:exon10:c.A1060T:p.S354C,
12510	chr16	20681053	20681053	A	T	A>T	GxG	nonsynonymous SNV	ENSMUSG00000045983:ENSMUST00000115463:exon11:c.A1763T:p.E588V,ENSMUSG00000045983:ENSMUST00000142344:exon12:c.A1763T:p.E588V,ENSMUSG00000045983:ENSMUST00000044783:exon12:c.A1784T:p.E595V,ENSMUSG00000045983:ENSMUST00000115460:exon11:c.A1784T:p.E595V,ENSMUSG00000045983:ENSMUST00000073840:exon11:c.A1763T:p.E588V,ENSMUSG00000045983:ENSMUST00000115457:exon12:c.A1643T:p.E548V,ENSMUSG00000045983:ENSMUST0…
12510	chr16	3710867	3710867	C	A	C>A	CxG	nonsynonymous SNV	ENSMUSG00000022534:ENSMUST00000100222:exon5:c.G1799T:p.R600L,ENSMUSG00000022534:ENSMUST00000023180:exon5:c.G1709T:p.R570L,
12510	chr16	64766513	64766513	C	A	C>A	AxT	nonsynonymous SNV	ENSMUSG00000059920:ENSMUST00000076991:exon3:c.G847T:p.V283L,
12510	chr16	36031185	36031185	A	T	A>T	TxA	nonsynonymous SNV	ENSMUSG00000022905:ENSMUST00000004054:exon12:c.A1138T:p.N380Y,
12510	chr16	14152072	14152072	G	T	G>T	CxG	nonsynonymous SNV	ENSMUSG00000060657:ENSMUST00000090300:exon3:c.C782A:p.P261Q,
12510	chr16	57628451	57628451	G	C	G>C	TxG	nonsynonymous SNV	ENSMUSG00000068196:ENSMUST00000089332:exon4:c.C695G:p.P232R,
12510	chr16	5008028	5008028	T	A	T>A	CxG	nonsynonymous SNV	ENSMUSG00000096215:ENSMUST00000178155:exon3:c.T193A:p.C65S,ENSMUSG00000096215:ENSMUST00000185147:exon3:c.T193A:p.C65S,ENSMUSG00000096215:ENSMUST00000184256:exon3:c.T98A:p.L33Q,ENSMUSG00000096215:ENSMUST00000184439:exon3:c.T193A:p.C65S,
12510	chr16	23613024	23613024	A	T	A>T	CxA	nonsynonymous SNV	ENSMUSG00000033355:ENSMUST00000038423:exon2:c.A305T:p.Q102L,
12510	chr16	44833528	44833528	T	A	T>A	GxC	nonsynonymous SNV	ENSMUSG00000062082:ENSMUST00000176321:exon6:c.T549A:p.S183R,ENSMUSG00000062082:ENSMUST00000176819:exon5:c.T687A:p.S229R,ENSMUSG00000062082:ENSMUST00000114626:exon4:c.T687A:p.S229R,
12510	chr16	96610476	96610476	C	G	C>G	TxC	nonsynonymous SNV	ENSMUSG00000050272:ENSMUST00000056102:exon31:c.G5199C:p.R1733S,
12510	chr16	11201306	11201306	T	C	T>C	GxG	nonsynonymous SNV	ENSMUSG00000005846:ENSMUST00000119953:exon3:c.A370G:p.T124A,
12510	chr16	45444103	45444103	T	C	T>C	AxG	nonsynonymous SNV	ENSMUSG00000053182:ENSMUST00000114585:exon2:c.A91G:p.I31V,
12510	chr16	20398929	20398929	C	A	C>A	CxT	nonsynonymous SNV	ENSMUSG00000022822:ENSMUST00000115547:exon8:c.G1031T:p.R344M,ENSMUSG00000022822:ENSMUST00000077867:exon8:c.G1031T:p.R344M,ENSMUSG00000022822:ENSMUST00000079158:exon8:c.G1031T:p.R344M,
12510	chr16	45144166	45144166	T	A	T>A	CxG	stopgain	ENSMUSG00000022664:ENSMUST00000023344:exon6:c.A703T:p.R235X,
12510	chr16	45096057	45096057	C	A	C>A	TxA	stopgain	ENSMUSG00000022665:ENSMUST00000099498:exon3:c.C1175A:p.S392X,ENSMUSG00000022665:ENSMUST00000061050:exon2:c.C1175A:p.S392X,
12510	chr16	48953799	48953799	T	A	T>A	TxG	stopgain	ENSMUSG00000064061:ENSMUST00000114516:exon13:c.A1072T:p.K358X,ENSMUSG00000064061:ENSMUST00000121869:exon13:c.A1072T:p.K358X,
12510	chr16	45658118	45658118	A	G	A>G	CxC	synonymous SNV	ENSMUSG00000033177:ENSMUST00000036617:exon17:c.T1473C:p.C491C,ENSMUSG00000033177:ENSMUST00000114562:exon17:c.T2244C:p.C748C,
12510	chr16	16261666	16261666	A	T	A>T	CxG	synonymous SNV	ENSMUSG00000041957:ENSMUST00000039408:exon8:c.A1611T:p.P537P,
12510	chr16	35932735	35932735	T	A	T>A	GxG	synonymous SNV	ENSMUSG00000049502:ENSMUST00000114885:exon3:c.A1500T:p.P500P,ENSMUSG00000049502:ENSMUST00000081933:exon3:c.A1500T:p.P500P,
12510	chr16	34220209	34220209	T	A	T>A	CxG	synonymous SNV	ENSMUSG00000061751:ENSMUST00000114947:exon7:c.A927T:p.A309A,ENSMUSG00000061751:ENSMUST00000114949:exon7:c.A939T:p.A313A,ENSMUSG00000061751:ENSMUST00000114954:exon8:c.A966T:p.A322A,ENSMUSG00000061751:ENSMUST00000114960:exon17:c.A2862T:p.A954A,ENSMUSG00000061751:ENSMUST00000151491:exon14:c.A2130T:p.A710A,ENSMUSG00000061751:ENSMUST00000076810:exon17:c.A2808T:p.A936A,ENSMUSG00000061751:ENSMUST0000008…
12510	chr16	58433390	58433390	A	T	A>T	CxG	synonymous SNV	ENSMUSG00000035107:ENSMUST00000046663:exon3:c.A489T:p.T163T,
12510	chr16	14127071	14127071	T	A	T>A	GxA	synonymous SNV	ENSMUSG00000060657:ENSMUST00000090300:exon20:c.A3933T:p.I1311I,
12510	chr16	20107443	20107443	G	C	G>C	CxG	synonymous SNV	ENSMUSG00000062901:ENSMUST00000023509:exon3:c.G720C:p.A240A,
12510	chr17	30790872	30790872	A	T	A>T	CxG	nonsynonymous SNV	ENSMUSG00000033826:ENSMUST00000170651:exon75:c.A11236T:p.S3746C,
12510	chr17	52602827	52602827	T	A	T>A	CxG	nonsynonymous SNV	ENSMUSG00000035580:ENSMUST00000039366:exon1:c.T23A:p.L8Q,
12510	chr17	30672359	30672359	T	A	T>A	TxG	nonsynonymous SNV	ENSMUSG00000033826:ENSMUST00000170651:exon16:c.T2337A:p.F779L,
12510	chr17	33066487	33066487	T	A	T>A	GxT	nonsynonymous SNV	ENSMUSG00000023350:ENSMUST00000024121:exon1:c.A1340T:p.N447I,
12510	chr17	34860572	34860572	G	T	G>T	AxG	nonsynonymous SNV	ENSMUSG00000090231:ENSMUST00000154526:exon5:c.C703A:p.L235M,ENSMUSG00000090231:ENSMUST00000176203:exon5:c.C709A:p.L237M,ENSMUSG00000092511:ENSMUST00000146299:exon17:c.C2248A:p.L750M,ENSMUSG00000090231:ENSMUST00000025229:exon5:c.C709A:p.L237M,ENSMUSG00000090231:ENSMUST00000128767:exon5:c.C703A:p.L235M,
12510	chr17	88765187	88765187	T	C	T>C	AxC	nonsynonymous SNV	ENSMUSG00000024107:ENSMUST00000024916:exon5:c.A431G:p.D144G,
12510	chr17	80592973	80592973	T	A	T>A	CxG	nonsynonymous SNV	ENSMUSG00000024242:ENSMUST00000112389:exon32:c.A2425T:p.S809C,ENSMUSG00000024242:ENSMUST00000025089:exon31:c.A2419T:p.S807C,
12510	chr17	33105460	33105460	G	C	G>C	GxT	nonsynonymous SNV	ENSMUSG00000067424:ENSMUST00000131722:exon4:c.G1028C:p.G343A,
12510	chr17	23681338	23681338	T	A	T>A	CxG	nonsynonymous SNV	ENSMUSG00000023906:ENSMUST00000024699:exon3:c.T275A:p.L92Q,
12510	chr17	84186624	84186624	T	C	T>C	CxT	nonsynonymous SNV	ENSMUSG00000045817:ENSMUST00000060366:exon2:c.A584G:p.K195R,
12510	chr17	32158049	32158049	T	A	T>A	GxT	nonsynonymous SNV	ENSMUSG00000038146:ENSMUST00000087723:exon6:c.A881T:p.N294I,
12510	chr17	36850802	36850802	A	T	A>T	CxG	nonsynonymous SNV	ENSMUSG00000024457:ENSMUST00000144182:exon3:c.A112T:p.S38C,ENSMUSG00000024457:ENSMUST00000130367:exon3:c.A112T:p.S38C,ENSMUSG00000024457:ENSMUST00000053434:exon3:c.A112T:p.S38C,ENSMUSG00000024457:ENSMUST00000123715:exon3:c.A112T:p.S38C,ENSMUSG00000024457:ENSMUST00000130801:exon2:c.A112T:p.S38C,ENSMUSG00000024457:ENSMUST00000179968:exon3:c.A112T:p.S38C,
12510	chr17	58974246	58974246	G	T	G>T	AxA	nonsynonymous SNV	ENSMUSG00000024227:ENSMUST00000025064:exon3:c.C1040A:p.S347Y,
12510	chr17	40207728	40207728	T	C	T>C	AxG	nonsynonymous SNV	ENSMUSG00000031233:ENSMUST00000033585:exon1:c.A808G:p.M270V,
12510	chr17	25163196	25163196	A	T	A>T	AxC	nonsynonymous SNV	ENSMUSG00000059562:ENSMUST00000073277:exon2:c.A88T:p.T30S,ENSMUSG00000059562:ENSMUST00000182621:exon2:c.A88T:p.T30S,ENSMUSG00000059562:ENSMUST00000182292:exon2:c.A88T:p.T30S,ENSMUSG00000059562:ENSMUST00000183178:exon2:c.A88T:p.T30S,
12510	chr17	12198856	12198856	A	T	A>T	CxA	nonsynonymous SNV	ENSMUSG00000023827:ENSMUST00000024594:exon3:c.A283T:p.N95Y,ENSMUSG00000023827:ENSMUST00000167792:exon3:c.A283T:p.N95Y,ENSMUSG00000023827:ENSMUST00000164143:exon3:c.A283T:p.N95Y,
12510	chr17	58313728	58313728	A	T	A>T	CxC	nonsynonymous SNV	ENSMUSG00000038048:ENSMUST00000076038:exon18:c.A2801T:p.H934L,
12510	chr17	73939847	73939847	T	C	T>C	AxT	nonsynonymous SNV	ENSMUSG00000024066:ENSMUST00000024866:exon4:c.A221G:p.N74S,
12510	chr17	24914497	24914497	T	A	T>A	CxC	nonsynonymous SNV	ENSMUSG00000024163:ENSMUST00000121723:exon6:c.A863T:p.E288V,ENSMUSG00000024163:ENSMUST00000178969:exon6:c.A956T:p.E319V,ENSMUSG00000024163:ENSMUST00000088345:exon6:c.A956T:p.E319V,ENSMUSG00000024163:ENSMUST00000119115:exon6:c.A860T:p.E287V,ENSMUSG00000024163:ENSMUST00000115229:exon7:c.A980T:p.E327V,ENSMUSG00000024163:ENSMUST00000146923:exon6:c.A956T:p.E319V,ENSMUSG00000024163:ENSMUST00000115228:e…
12510	chr17	29161530	29161530	T	C	T>C	GxT	nonsynonymous SNV	ENSMUSG00000024008:ENSMUST00000024805:exon17:c.A1217G:p.N406S,
12510	chr17	19382597	19382597	G	T	G>T	TxT	nonsynonymous SNV	ENSMUSG00000090304:ENSMUST00000176107:exon5:c.G1613T:p.C538F,
12510	chr17	78700921	78700921	T	A	T>A	CxT	nonsynonymous SNV	ENSMUSG00000024077:ENSMUST00000145910:exon2:c.A267T:p.K89N,
12510	chr17	21746456	21746456	A	T	A>T	CxC	nonsynonymous SNV	ENSMUSG00000061544:ENSMUST00000182603:exon6:c.A1666T:p.T556S,ENSMUSG00000061544:ENSMUST00000065871:exon6:c.A1666T:p.T556S,
12510	chr17	30779842	30779842	T	A	T>A	GxG	nonsynonymous SNV	ENSMUSG00000033826:ENSMUST00000170651:exon70:c.T10500A:p.S3500R,
12510	chr17	33883814	33883814	T	A	T>A	CxG	nonsynonymous SNV	ENSMUSG00000079553:ENSMUST00000114361:exon8:c.A635T:p.Q212L,ENSMUSG00000079553:ENSMUST00000173492:exon7:c.A824T:p.Q275L,
12510	chr17	54297043	54297043	T	A	T>A	CxG	nonsynonymous SNV	ENSMUSG00000023945:ENSMUST00000095712:exon2:c.A94T:p.S32C,
12510	chr17	12411597	12411597	A	T	A>T	AxG	nonsynonymous SNV	ENSMUSG00000059481:ENSMUST00000014578:exon16:c.A2020T:p.S674C,
12510	chr17	19382596	19382596	T	A	T>A	TxG	nonsynonymous SNV	ENSMUSG00000090304:ENSMUST00000176107:exon5:c.T1612A:p.C538S,
12510	chr17	25321101	25321101	T	G	T>G	GxG	nonsynonymous SNV	ENSMUSG00000034039:ENSMUST00000024993:exon4:c.T472G:p.C158G,
12510	chr17	33335401	33335401	T	A	T>A	CxT	nonsynonymous SNV	ENSMUSG00000003929:ENSMUST00000054072:exon4:c.A438T:p.K146N,
12510	chr17	15493130	15493130	T	A	T>A	GxG	nonsynonymous SNV	ENSMUSG00000014769:ENSMUST00000014913:exon3:c.A268T:p.T90S,
12510	chr17	34577539	34577539	T	G	T>G	CxG	nonsynonymous SNV	ENSMUSG00000015468:ENSMUST00000173389:exon17:c.T2651G:p.L884R,ENSMUSG00000015468:ENSMUST00000015612:exon17:c.T2639G:p.L880R,
12510	chr17	31232372	31232372	C	A	C>A	CxG	nonsynonymous SNV	ENSMUSG00000042345:ENSMUST00000048656:exon9:c.C1244A:p.P415Q,
12510	chr17	46323543	46323543	T	G	T>G	TxG	nonsynonymous SNV	ENSMUSG00000032842:ENSMUST00000095261:exon2:c.A1297C:p.K433Q,ENSMUSG00000032842:ENSMUST00000167360:exon3:c.A1420C:p.K474Q,ENSMUSG00000032842:ENSMUST00000168490:exon1:c.A34C:p.K12Q,ENSMUSG00000032842:ENSMUST00000047970:exon3:c.A1420C:p.K474Q,
12510	chr17	13235440	13235440	T	A	T>A	GxG	stopgain	ENSMUSG00000073457:ENSMUST00000059824:exon1:c.T486A:p.C162X,ENSMUSG00000073457:ENSMUST00000162940:exon2:c.T486A:p.C162X,
12510	chr17	34693887	34693887	A	T	A>T	CxA	stopgain	ENSMUSG00000033327:ENSMUST00000087399:exon14:c.A5374T:p.K1792X,ENSMUSG00000033327:ENSMUST00000168533:exon13:c.A5005T:p.K1669X,
12510	chr17	46669992	46669992	T	A	T>A	TxG	stopgain	ENSMUSG00000023971:ENSMUST00000024766:exon6:c.A457T:p.K153X,
12510	chr17	28203142	28203142	A	T	A>T	CxC	synonymous SNV	ENSMUSG00000024220:ENSMUST00000002318:exon13:c.A1386T:p.T462T,ENSMUSG00000024220:ENSMUST00000073534:exon12:c.A1386T:p.T462T,ENSMUSG00000024220:ENSMUST00000155030:exon3:c.A294T:p.T98T,
12510	chr17	58950318	58950318	T	A	T>A	AxA	synonymous SNV	ENSMUSG00000024227:ENSMUST00000025064:exon6:c.A2724T:p.L908L,
12510	chr17	34030705	34030705	T	A	T>A	CxG	synonymous SNV	ENSMUSG00000024327:ENSMUST00000171872:exon3:c.A465T:p.A155A,ENSMUSG00000024327:ENSMUST00000025186:exon2:c.A465T:p.A155A,ENSMUSG00000024327:ENSMUST00000169397:exon3:c.A465T:p.A155A,
12510	chr17	67753802	67753802	A	T	A>T	CxG	synonymous SNV	ENSMUSG00000032796:ENSMUST00000035471:exon15:c.A2124T:p.A708A,
12510	chr17	57306108	57306108	T	A	T>A	GxC	synonymous SNV	ENSMUSG00000034116:ENSMUST00000005889:exon20:c.T1779A:p.G593G,ENSMUSG00000034116:ENSMUST00000169220:exon21:c.T1707A:p.G569G,ENSMUSG00000034116:ENSMUST00000112870:exon20:c.T1779A:p.G593G,
12510	chr17	55818675	55818675	G	T	G>T	TxG	synonymous SNV	ENSMUSG00000032915:ENSMUST00000025004:exon14:c.G1530T:p.L510L,
12510	chr17	34929005	34929005	T	A	T>A	TxG	synonymous SNV	ENSMUSG00000007034:ENSMUST00000007249:exon20:c.T1944A:p.I648I,ENSMUSG00000007034:ENSMUST00000169230:exon17:c.T1488A:p.I496I,
12510	chr17	34242507	34242507	T	A	T>A	CxG	synonymous SNV	ENSMUSG00000041538:ENSMUST00000173764:exon3:c.T219A:p.S73S,ENSMUSG00000041538:ENSMUST00000095342:exon3:c.T432A:p.S144S,
12510	chr17	84695116	84695116	T	A	T>A	CxG	synonymous SNV	ENSMUSG00000024254:ENSMUST00000045714:exon7:c.T1092A:p.A364A,ENSMUSG00000024254:ENSMUST00000171915:exon7:c.T1089A:p.A363A,ENSMUSG00000024254:ENSMUST00000170725:exon6:c.T711A:p.A237A,
12510	chr18	5211034	5211034	T	C	T>C	CxC	nonsynonymous SNV	ENSMUSG00000050945:ENSMUST00000063989:exon5:c.A2003G:p.E668G,
12510	chr18	61109811	61109811	A	T	A>T	TxC	nonsynonymous SNV	ENSMUSG00000024621:ENSMUST00000025523:exon3:c.A245T:p.Y82F,ENSMUSG00000024621:ENSMUST00000115268:exon2:c.A245T:p.Y82F,
12510	chr18	74740500	74740500	A	T	A>T	CxC	nonsynonymous SNV	ENSMUSG00000025885:ENSMUST00000074157:exon33:c.A4396T:p.T1466S,ENSMUSG00000025885:ENSMUST00000121875:exon34:c.A4474T:p.T1492S,
12510	chr18	37442775	37442775	G	T	G>T	GxG	nonsynonymous SNV	ENSMUSG00000047307:ENSMUST00000056915:exon1:c.G205T:p.G69W,
12510	chr18	22522748	22522748	A	T	A>T	CxG	nonsynonymous SNV	ENSMUSG00000045215:ENSMUST00000097655:exon13:c.A3814T:p.S1272C,ENSMUSG00000045215:ENSMUST00000120223:exon14:c.A3814T:p.S1272C,
12510	chr18	37309494	37309494	A	T	A>T	CxC	nonsynonymous SNV	ENSMUSG00000045689:ENSMUST00000056712:exon1:c.A1856T:p.H619L,
12510	chr18	37727373	37727373	A	T	A>T	GxC	nonsynonymous SNV	ENSMUSG00000023036:ENSMUST00000066149:exon1:c.A1481T:p.D494V,
12510	chr18	59052602	59052602	A	T	A>T	GxA	nonsynonymous SNV	ENSMUSG00000053441:ENSMUST00000052907:exon23:c.A3547T:p.N1183Y,
12510	chr18	37146166	37146166	A	T	A>T	TxC	nonsynonymous SNV	ENSMUSG00000007440:ENSMUST00000047479:exon1:c.A2198T:p.Y733F,
12510	chr18	67302255	67302255	A	C	A>C	CxC	nonsynonymous SNV	ENSMUSG00000024525:ENSMUST00000025403:exon2:c.A182C:p.H61P,
12510	chr18	82957036	82957036	G	C	G>C	CxC	nonsynonymous SNV	ENSMUSG00000058881:ENSMUST00000071233:exon2:c.G1358C:p.R453P,ENSMUSG00000058881:ENSMUST00000171238:exon2:c.G1358C:p.R453P,
12510	chr18	37449118	37449118	A	T	A>T	CxT	nonsynonymous SNV	ENSMUSG00000044043:ENSMUST00000052387:exon1:c.A1276T:p.M426L,
12510	chr18	25491213	25491213	A	T	A>T	CxG	nonsynonymous SNV	ENSMUSG00000024268:ENSMUST00000025117:exon11:c.T1255A:p.C419S,ENSMUSG00000024268:ENSMUST00000115816:exon11:c.T1255A:p.C419S,
12510	chr18	10812052	10812052	A	T	A>T	CxG	nonsynonymous SNV	ENSMUSG00000024294:ENSMUST00000165555:exon22:c.A2948T:p.Q983L,ENSMUSG00000024294:ENSMUST00000052838:exon21:c.A2948T:p.Q983L,
12510	chr18	46850678	46850678	A	T	A>T	CxC	nonsynonymous SNV	ENSMUSG00000024481:ENSMUST00000025358:exon1:c.A487T:p.T163S,
12510	chr18	86499010	86499010	A	T	A>T	CxA	nonsynonymous SNV	ENSMUSG00000050321:ENSMUST00000058829:exon9:c.A1451T:p.Q484L,
12510	chr18	84632000	84632000	C	A	C>A	CxT	nonsynonymous SNV	ENSMUSG00000056162:ENSMUST00000070139:exon6:c.G567T:p.K189N,
12510	chr18	77431183	77431183	A	T	A>T	CxC	nonsynonymous SNV	ENSMUSG00000032818:ENSMUST00000096547:exon38:c.A5684T:p.H1895L,ENSMUSG00000032818:ENSMUST00000123166:exon7:c.A1028T:p.H343L,ENSMUSG00000032818:ENSMUST00000123410:exon20:c.A3086T:p.H1029L,
12510	chr18	33107908	33107908	T	A	T>A	AxA	nonsynonymous SNV	ENSMUSG00000038128:ENSMUST00000042868:exon3:c.T257A:p.I86K,
12510	chr18	84736939	84736939	A	T	A>T	CxC	nonsynonymous SNV	ENSMUSG00000047992:ENSMUST00000052501:exon4:c.A539T:p.H180L,
12510	chr18	22521848	22521848	C	G	C>G	GxC	nonsynonymous SNV	ENSMUSG00000045215:ENSMUST00000097655:exon13:c.C2914G:p.P972A,ENSMUSG00000045215:ENSMUST00000120223:exon14:c.C2914G:p.P972A,
12510	chr18	5211032	5211032	T	C	T>C	AxC	nonsynonymous SNV	ENSMUSG00000050945:ENSMUST00000063989:exon5:c.A2005G:p.M669V,
12510	chr18	9840329	9840329	T	A	T>A	CxG	nonsynonymous SNV	ENSMUSG00000036103:ENSMUST00000040069:exon3:c.T149A:p.L50Q,
12510	chr18	64340431	64340431	T	A	T>A	CxG	nonsynonymous SNV	ENSMUSG00000045991:ENSMUST00000115145:exon1:c.T52A:p.C18S,
12510	chr18	75002035	75002035	G	T	G>T	GxG	nonsynonymous SNV	ENSMUSG00000062328:ENSMUST00000079716:exon5:c.G228T:p.W76C,
12510	chr18	4675240	4675240	A	G	A>G	CxC	nonsynonymous SNV	ENSMUSG00000033960:ENSMUST00000037029:exon3:c.A3001G:p.T1001A,
12510	chr18	57879465	57879465	A	T	A>T	CxC	nonsynonymous SNV	ENSMUSG00000024597:ENSMUST00000115366:exon1:c.A659T:p.H220L,
12510	chr18	71378758	71378758	A	G	A>G	GxC	nonsynonymous SNV	ENSMUSG00000060534:ENSMUST00000114943:exon17:c.T2585C:p.V862A,ENSMUSG00000060534:ENSMUST00000073379:exon17:c.T2525C:p.V842A,
12510	chr18	74943370	74943370	T	G	T>G	CxG	nonsynonymous SNV	ENSMUSG00000053846:ENSMUST00000066532:exon9:c.A1451C:p.Q484P,
12510	chr18	80207216	80207216	A	T	A>T	CxC	nonsynonymous SNV	ENSMUSG00000057130:ENSMUST00000025464:exon2:c.A26T:p.H9L,ENSMUSG00000057130:ENSMUST00000145963:exon2:c.A26T:p.H9L,
12510	chr18	53919001	53919001	G	A	G>A	AxA	nonsynonymous SNV	ENSMUSG00000073563:ENSMUST00000069597:exon6:c.G641A:p.R214K,
12510	chr18	34314352	34314352	A	T	A>T	CxG	stopgain	ENSMUSG00000005871:ENSMUST00000079362:exon16:c.A4300T:p.R1434X,ENSMUSG00000005871:ENSMUST00000115781:exon16:c.A4198T:p.R1400X,
12510	chr18	34314700	34314700	A	T	A>T	TxA	stopgain	ENSMUSG00000005871:ENSMUST00000079362:exon16:c.A4648T:p.K1550X,ENSMUSG00000005871:ENSMUST00000115781:exon16:c.A4546T:p.K1516X,
12510	chr18	37357413	37357413	A	T	A>T	CxA	stopgain	ENSMUSG00000045876:ENSMUST00000051163:exon1:c.A2143T:p.K715X,
12510	chr18	34414664	34414664	A	T	A>T	CxA	stopgain	ENSMUSG00000014503:ENSMUST00000166156:exon4:c.A469T:p.K157X,ENSMUSG00000014503:ENSMUST00000014647:exon4:c.A469T:p.K157X,
12510	chr18	22695121	22695121	C	A	C>A	TxA	stoploss	ENSMUSG00000041923:ENSMUST00000097651:exon10:c.G1451T:p.X484L,
12510	chr18	63926593	63926593	G	T	G>T	CxG	synonymous SNV	ENSMUSG00000040560:ENSMUST00000072726:exon24:c.G3843T:p.T1281T,
12510	chr18	37514848	37514848	A	G	A>G	CxG	synonymous SNV	ENSMUSG00000044022:ENSMUST00000061405:exon1:c.A1029G:p.P343P,
12510	chr18	34862688	34862688	A	T	A>T	CxG	synonymous SNV	ENSMUSG00000038418:ENSMUST00000165033:exon3:c.A522T:p.P174P,ENSMUSG00000038418:ENSMUST00000064795:exon2:c.A522T:p.P174P,
12510	chr18	36953276	36953276	A	C	A>C	CxG	synonymous SNV	ENSMUSG00000007440:ENSMUST00000115661:exon1:c.A511C:p.R171R,
12510	chr18	34704572	34704572	A	T	A>T	CxC	synonymous SNV	ENSMUSG00000024366:ENSMUST00000025224:exon3:c.T372A:p.G124G,
12510	chr18	35588408	35588408	A	T	A>T	CxA	synonymous SNV	ENSMUSG00000037236:ENSMUST00000166793:exon14:c.A2445T:p.A815A,
12510	chr18	37821117	37821117	A	T	A>T	CxG	synonymous SNV	ENSMUSG00000023036:ENSMUST00000055935:exon1:c.A1443T:p.P481P,
12510	chr18	22135204	22135204	G	T	G>T	TxG	synonymous SNV	ENSMUSG00000024306:ENSMUST00000115837:exon6:c.C225A:p.A75A,ENSMUSG00000024306:ENSMUST00000025160:exon6:c.C225A:p.A75A,
12510	chr18	37000297	37000297	A	T	A>T	CxC	synonymous SNV	ENSMUSG00000007440:ENSMUST00000115659:exon1:c.A2418T:p.T806T,
12510	chr18	75003226	75003226	C	T	C>T	TxA	synonymous SNV	ENSMUSG00000062328:ENSMUST00000079716:exon7:c.C540T:p.L180L,
12510	chr18	20602119	20602119	A	T	A>T	CxG	synonymous SNV	ENSMUSG00000044393:ENSMUST00000059787:exon15:c.A3153T:p.T1051T,
12510	chr19	30110754	30110754	T	A	T>A	GxG	nonsynonymous SNV	ENSMUSG00000024827:ENSMUST00000025778:exon21:c.A2503T:p.T835S,
12510	chr19	46284373	46284373	A	T	A>T	CxT	nonsynonymous SNV	ENSMUSG00000025224:ENSMUST00000176992:exon35:c.A4945T:p.I1649F,ENSMUSG00000025224:ENSMUST00000026254:exon38:c.A5119T:p.I1707F,
12510	chr19	40553566	40553566	T	A	T>A	TxC	nonsynonymous SNV	ENSMUSG00000025007:ENSMUST00000025979:exon18:c.A2164T:p.N722Y,ENSMUSG00000025007:ENSMUST00000176939:exon18:c.A2158T:p.N720Y,ENSMUSG00000025007:ENSMUST00000175967:exon2:c.A205T:p.N69Y,
12510	chr19	21852343	21852343	A	T	A>T	CxC	nonsynonymous SNV	ENSMUSG00000024754:ENSMUST00000096194:exon23:c.A3815T:p.H1272L,ENSMUSG00000024754:ENSMUST00000025663:exon22:c.A3815T:p.H1272L,
12510	chr19	29294902	29294902	A	T	A>T	CxT	nonsynonymous SNV	ENSMUSG00000024789:ENSMUST00000065796:exon14:c.A1823T:p.H608L,ENSMUSG00000024789:ENSMUST00000025705:exon13:c.A1823T:p.H608L,
12510	chr19	34474412	34474412	G	T	G>T	TxG	nonsynonymous SNV	ENSMUSG00000050370:ENSMUST00000050562:exon1:c.C715A:p.H239N,
12510	chr19	6343385	6343385	A	T	A>T	GxG	nonsynonymous SNV	ENSMUSG00000024948:ENSMUST00000025897:exon9:c.A661T:p.R221W,
12510	chr19	6120647	6120647	T	A	T>A	CxG	nonsynonymous SNV	ENSMUSG00000024787:ENSMUST00000025702:exon7:c.A761T:p.Q254L,
12510	chr19	42263398	42263398	A	T	A>T	CxG	nonsynonymous SNV	ENSMUSG00000042532:ENSMUST00000122375:exon4:c.A82T:p.S28C,ENSMUSG00000042532:ENSMUST00000087123:exon2:c.A82T:p.S28C,
12510	chr19	30075129	30075129	A	C	A>C	AxG	nonsynonymous SNV	ENSMUSG00000024817:ENSMUST00000025739:exon6:c.A1022C:p.K341T,
12510	chr19	5302547	5302547	A	C	A>C	CxT	nonsynonymous SNV	ENSMUSG00000047658:ENSMUST00000061169:exon2:c.A1C:p.M1L,
12510	chr19	47076061	47076061	A	G	A>G	TxC	nonsynonymous SNV	ENSMUSG00000025049:ENSMUST00000026027:exon5:c.A1345G:p.T449A,
12510	chr19	56381547	56381547	T	A	T>A	GxG	nonsynonymous SNV	ENSMUSG00000049134:ENSMUST00000040711:exon7:c.A622T:p.T208S,ENSMUSG00000049134:ENSMUST00000166203:exon7:c.A622T:p.T208S,ENSMUSG00000049134:ENSMUST00000167239:exon7:c.A622T:p.T208S,ENSMUSG00000049134:ENSMUST00000095947:exon6:c.A376T:p.T126S,ENSMUSG00000049134:ENSMUST00000073536:exon7:c.A622T:p.T208S,
12510	chr19	44114600	44114600	T	A	T>A	TxG	nonsynonymous SNV	ENSMUSG00000025200:ENSMUST00000026218:exon11:c.A1175T:p.Q392L,
12510	chr19	6318508	6318508	A	T	A>T	CxC	nonsynonymous SNV	ENSMUSG00000024769:ENSMUST00000025681:exon28:c.A3235T:p.T1079S,
12510	chr19	3271539	3271539	T	A	T>A	GxG	nonsynonymous SNV	ENSMUSG00000024831:ENSMUST00000119292:exon8:c.A1219T:p.T407S,ENSMUSG00000024831:ENSMUST00000025751:exon8:c.A1219T:p.T407S,
12510	chr19	25163004	25163004	T	G	T>G	GxG	nonsynonymous SNV	ENSMUSG00000052085:ENSMUST00000025831:exon31:c.T3907G:p.W1303G,
12510	chr19	29595458	29595458	G	T	G>T	CxG	nonsynonymous SNV	ENSMUSG00000038658:ENSMUST00000043610:exon19:c.G2297T:p.R766L,
12510	chr19	36986827	36986827	A	C	A>C	CxC	nonsynonymous SNV	ENSMUSG00000040565:ENSMUST00000099494:exon20:c.A2797C:p.T933P,
12510	chr19	36986828	36986828	C	A	C>A	AxT	nonsynonymous SNV	ENSMUSG00000040565:ENSMUST00000099494:exon20:c.C2798A:p.T933N,
12510	chr19	44086928	44086928	T	A	T>A	CxC	nonsynonymous SNV	ENSMUSG00000025199:ENSMUST00000119591:exon13:c.A1487T:p.E496V,ENSMUSG00000025199:ENSMUST00000026217:exon13:c.A1487T:p.E496V,
12510	chr19	6318502	6318502	G	T	G>T	GxT	nonsynonymous SNV	ENSMUSG00000024769:ENSMUST00000025681:exon28:c.G3229T:p.V1077L,
12510	chr19	4841135	4841135	A	T	A>T	CxG	stopgain	ENSMUSG00000067872:ENSMUST00000088653:exon1:c.A1654T:p.R552X,
12510	chr19	11699515	11699515	T	A	T>A	GxG	stopgain	ENSMUSG00000055933:ENSMUST00000069760:exon2:c.T237A:p.C79X,
12510	chr19	18677860	18677860	G	T	G>T	CxA	stopgain	ENSMUSG00000024726:ENSMUST00000025632:exon2:c.G376T:p.E126X,
12510	chr19	11914455	11914455	A	T	A>T	CxG	synonymous SNV	ENSMUSG00000046139:ENSMUST00000061618:exon2:c.A123T:p.A41A,
12510	chr19	33501590	33501590	T	A	T>A	CxG	synonymous SNV	ENSMUSG00000079344:ENSMUST00000112511:exon7:c.A849T:p.A283A,
12510	chr19	29351049	29351049	T	A	T>A	TxG	synonymous SNV	ENSMUSG00000016495:ENSMUST00000016639:exon5:c.A207T:p.A69A,ENSMUSG00000016495:ENSMUST00000143467:exon4:c.A207T:p.A69A,ENSMUSG00000016495:ENSMUST00000155367:exon3:c.A207T:p.A69A,
12510	chr19	9085272	9085272	T	A	T>A	CxG	synonymous SNV	ENSMUSG00000024653:ENSMUST00000025554:exon2:c.A159T:p.S53S,
12510	chr19	11622061	11622061	T	A	T>A	AxG	synonymous SNV	ENSMUSG00000024680:ENSMUST00000025583:exon3:c.A279T:p.P93P,ENSMUSG00000024680:ENSMUST00000164792:exon3:c.A279T:p.P93P,
12510	chr19	58799751	58799751	C	G	C>G	CxA	synonymous SNV	ENSMUSG00000025092:ENSMUST00000066285:exon12:c.G1638C:p.V546V,
12510	chr19	8386508	8386508	A	G	A>G	AxG	synonymous SNV	ENSMUSG00000052562:ENSMUST00000096269:exon4:c.T714C:p.S238S,ENSMUSG00000052562:ENSMUST00000064507:exon4:c.T714C:p.S238S,ENSMUSG00000052562:ENSMUST00000120540:exon4:c.T714C:p.S238S,
12510	chr19	21797439	21797439	A	T	A>T	CxG	synonymous SNV	ENSMUSG00000024754:ENSMUST00000096194:exon4:c.A444T:p.T148T,ENSMUSG00000024754:ENSMUST00000025663:exon3:c.A444T:p.T148T,
12510	chr19	41324614	41324614	A	T	A>T	CxG	synonymous SNV	ENSMUSG00000025017:ENSMUST00000059672:exon7:c.T1059A:p.T353T,
12510	chr19	43901317	43901317	C	T	C>T	CxT	synonymous SNV	ENSMUSG00000025195:ENSMUST00000026209:exon3:c.G2010A:p.E670E,
12510	chr19	39638725	39638725	A	T	A>T	TxG	synonymous SNV	ENSMUSG00000062624:ENSMUST00000067328:exon5:c.T660A:p.P220P,
12510	chr19	45234082	45234082	T	A	T>A	GxG	synonymous SNV	ENSMUSG00000025216:ENSMUST00000099401:exon2:c.A501T:p.A167A,
12510	chr2	118787645	118787645	T	A	T>A	GxG	nonsynonymous SNV	ENSMUSG00000040035:ENSMUST00000037547:exon6:c.T671A:p.V224E,ENSMUSG00000040035:ENSMUST00000110846:exon6:c.T671A:p.V224E,ENSMUSG00000040035:ENSMUST00000110843:exon6:c.T671A:p.V224E,ENSMUSG00000040035:ENSMUST00000063975:exon6:c.T671A:p.V224E,
12510	chr2	60368828	60368828	T	A	T>A	CxA	nonsynonymous SNV	ENSMUSG00000026980:ENSMUST00000112533:exon3:c.A568T:p.S190C,ENSMUSG00000026980:ENSMUST00000028362:exon3:c.A568T:p.S190C,
12510	chr2	28533674	28533674	A	C	A>C	CxG	nonsynonymous SNV	ENSMUSG00000026821:ENSMUST00000100241:exon1:c.A124C:p.S42R,ENSMUSG00000026821:ENSMUST00000113893:exon1:c.A124C:p.S42R,
12510	chr2	144564632	144564632	A	T	A>T	CxC	nonsynonymous SNV	ENSMUSG00000027429:ENSMUST00000143573:exon4:c.A346T:p.T116S,ENSMUSG00000027429:ENSMUST00000149697:exon4:c.A346T:p.T116S,ENSMUSG00000027429:ENSMUST00000028916:exon4:c.A346T:p.T116S,ENSMUSG00000027429:ENSMUST00000155876:exon4:c.A346T:p.T116S,
12510	chr2	25291017	25291017	T	A	T>A	CxG	nonsynonymous SNV	ENSMUSG00000026961:ENSMUST00000028337:exon2:c.T953A:p.L318Q,
12510	chr2	180327456	180327456	A	T	A>T	GxG	nonsynonymous SNV	ENSMUSG00000015627:ENSMUST00000015771:exon5:c.T958A:p.S320T,
12510	chr2	131274250	131274250	A	T	A>T	CxG	nonsynonymous SNV	ENSMUSG00000037514:ENSMUST00000150843:exon2:c.A587T:p.Q196L,
12510	chr2	148442062	148442062	A	T	A>T	CxG	nonsynonymous SNV	ENSMUSG00000027435:ENSMUST00000099269:exon1:c.T1363A:p.W455R,
12510	chr2	130730877	130730877	T	A	T>A	GxC	nonsynonymous SNV	ENSMUSG00000027309:ENSMUST00000119422:exon28:c.A2134T:p.T712S,ENSMUSG00000027309:ENSMUST00000044766:exon28:c.A2527T:p.T843S,
12510	chr2	153200719	153200719	A	T	A>T	TxT	nonsynonymous SNV	ENSMUSG00000068040:ENSMUST00000089027:exon14:c.A1409T:p.Y470F,
12510	chr2	122103916	122103916	C	A	C>A	GxG	nonsynonymous SNV	ENSMUSG00000033396:ENSMUST00000036450:exon7:c.G1573T:p.A525S,
12510	chr2	60653221	60653221	T	A	T>A	CxT	nonsynonymous SNV	ENSMUSG00000026971:ENSMUST00000059888:exon6:c.A842T:p.K281M,ENSMUSG00000026971:ENSMUST00000154764:exon7:c.A842T:p.K281M,ENSMUSG00000026971:ENSMUST00000028348:exon9:c.A842T:p.K281M,ENSMUSG00000026971:ENSMUST00000112517:exon9:c.A842T:p.K281M,
12510	chr2	48940377	48940377	T	A	T>A	CxG	nonsynonymous SNV	ENSMUSG00000026761:ENSMUST00000090976:exon2:c.A7T:p.S3C,ENSMUSG00000026761:ENSMUST00000142851:exon2:c.A7T:p.S3C,ENSMUSG00000026761:ENSMUST00000028098:exon2:c.A7T:p.S3C,ENSMUSG00000026761:ENSMUST00000149679:exon2:c.A7T:p.S3C,ENSMUSG00000026761:ENSMUST00000123271:exon2:c.A7T:p.S3C,
12510	chr2	32372428	32372428	G	T	G>T	AxC	nonsynonymous SNV	ENSMUSG00000039205:ENSMUST00000113338:exon9:c.G1583T:p.S528I,ENSMUSG00000039205:ENSMUST00000113332:exon11:c.G1421T:p.S474I,ENSMUSG00000039205:ENSMUST00000113334:exon10:c.G1583T:p.S528I,ENSMUSG00000039205:ENSMUST00000113331:exon8:c.G1511T:p.S504I,ENSMUSG00000039205:ENSMUST00000048964:exon10:c.G1583T:p.S528I,
12510	chr2	147085300	147085300	T	A	T>A	AxG	nonsynonymous SNV	ENSMUSG00000054160:ENSMUST00000067020:exon1:c.A46T:p.I16F,
12510	chr2	164664435	164664435	A	C	A>C	CxG	nonsynonymous SNV	ENSMUSG00000078940:ENSMUST00000167694:exon2:c.T190G:p.C64G,ENSMUSG00000078940:ENSMUST00000109332:exon4:c.T190G:p.C64G,
12510	chr2	62374421	62374421	A	T	A>T	GxA	nonsynonymous SNV	ENSMUSG00000035000:ENSMUST00000047812:exon9:c.T701A:p.F234Y,
12510	chr2	180930811	180930811	A	T	A>T	CxG	nonsynonymous SNV	ENSMUSG00000038840:ENSMUST00000108875:exon2:c.A374T:p.Q125L,
12510	chr2	12200175	12200175	G	C	G>C	GxC	nonsynonymous SNV	ENSMUSG00000026768:ENSMUST00000028106:exon15:c.C1450G:p.P484A,ENSMUSG00000026768:ENSMUST00000172791:exon15:c.C1450G:p.P484A,
12510	chr2	66296821	66296821	T	A	T>A	AxG	nonsynonymous SNV	ENSMUSG00000064329:ENSMUST00000112371:exon21:c.A3901T:p.I1301F,ENSMUSG00000064329:ENSMUST00000094951:exon20:c.A3850T:p.I1284F,ENSMUSG00000064329:ENSMUST00000077489:exon20:c.A3901T:p.I1301F,ENSMUSG00000064329:ENSMUST00000112366:exon21:c.A3934T:p.I1312F,
12510	chr2	156521545	156521545	G	C	G>C	CxG	nonsynonymous SNV	ENSMUSG00000027624:ENSMUST00000125153:exon16:c.G1973C:p.R658P,
12510	chr2	67511089	67511089	A	T	A>T	TxC	nonsynonymous SNV	ENSMUSG00000027022:ENSMUST00000112347:exon7:c.A3673T:p.T1225S,ENSMUSG00000027022:ENSMUST00000028410:exon7:c.A3673T:p.T1225S,
12510	chr2	120881042	120881042	G	T	G>T	TxT	nonsynonymous SNV	ENSMUSG00000027272:ENSMUST00000028728:exon39:c.C4370A:p.T1457K,
12510	chr2	94423419	94423419	T	A	T>A	CxT	nonsynonymous SNV	ENSMUSG00000027193:ENSMUST00000028617:exon8:c.A938T:p.K313M,
12510	chr2	173033652	173033652	A	G	A>G	GxC	nonsynonymous SNV	ENSMUSG00000027510:ENSMUST00000173393:exon5:c.A557G:p.D186G,ENSMUSG00000027510:ENSMUST00000173997:exon4:c.A320G:p.D107G,ENSMUSG00000027510:ENSMUST00000029014:exon4:c.A557G:p.D186G,
12510	chr2	66320906	66320906	T	A	T>A	TxG	nonsynonymous SNV	ENSMUSG00000064329:ENSMUST00000112371:exon15:c.A2518T:p.N840Y,ENSMUSG00000064329:ENSMUST00000094951:exon14:c.A2467T:p.N823Y,ENSMUSG00000064329:ENSMUST00000077489:exon14:c.A2518T:p.N840Y,ENSMUSG00000064329:ENSMUST00000112366:exon15:c.A2551T:p.N851Y,
12510	chr2	145617935	145617935	T	A	T>A	CxA	nonsynonymous SNV	ENSMUSG00000063873:ENSMUST00000110007:exon15:c.T1714A:p.Y572N,ENSMUSG00000063873:ENSMUST00000081121:exon14:c.T1564A:p.Y522N,
12510	chr2	158195490	158195490	T	A	T>A	CxG	nonsynonymous SNV	ENSMUSG00000078957:ENSMUST00000109506:exon3:c.T194A:p.L65Q,
12510	chr2	136174224	136174224	G	T	G>T	TxG	nonsynonymous SNV	ENSMUSG00000039913:ENSMUST00000077200:exon3:c.C41A:p.P14Q,ENSMUSG00000039913:ENSMUST00000035264:exon4:c.C41A:p.P14Q,
12510	chr2	121016170	121016170	A	T	A>T	AxT	nonsynonymous SNV	ENSMUSG00000023572:ENSMUST00000099489:exon9:c.A808T:p.I270F,ENSMUSG00000023572:ENSMUST00000060455:exon10:c.A949T:p.I317F,
12510	chr2	92412652	92412652	T	A	T>A	CxC	nonsynonymous SNV	ENSMUSG00000068742:ENSMUST00000111278:exon10:c.A1601T:p.E534V,ENSMUSG00000068742:ENSMUST00000090559:exon10:c.A1601T:p.E534V,
12510	chr2	76752944	76752944	A	T	A>T	AxA	nonsynonymous SNV	ENSMUSG00000051747:ENSMUST00000011934:exon154:c.T42623A:p.F14208Y,ENSMUSG00000051747:ENSMUST00000099981:exon309:c.T67604A:p.F22535Y,ENSMUSG00000051747:ENSMUST00000111846:exon274:c.T62366A:p.F20789Y,ENSMUSG00000051747:ENSMUST00000111882:exon275:c.T62366A:p.F20789Y,
12510	chr2	79301066	79301066	A	G	A>G	CxC	nonsynonymous SNV	ENSMUSG00000027009:ENSMUST00000099972:exon16:c.A1777G:p.T593A,
12510	chr2	52256782	52256782	A	T	A>T	CxC	nonsynonymous SNV	ENSMUSG00000026950:ENSMUST00000075301:exon60:c.T8469A:p.S2823R,ENSMUSG00000026950:ENSMUST00000036934:exon61:c.T8469A:p.S2823R,
12510	chr2	27165833	27165833	G	T	G>T	TxC	nonsynonymous SNV	ENSMUSG00000000889:ENSMUST00000000910:exon1:c.G318T:p.M106I,
12510	chr2	110044394	110044394	A	T	A>T	CxG	nonsynonymous SNV	ENSMUSG00000027160:ENSMUST00000028580:exon6:c.A1097T:p.Q366L,
12510	chr2	60334545	60334545	C	T	C>T	TxG	nonsynonymous SNV	ENSMUSG00000026980:ENSMUST00000112533:exon16:c.G2288A:p.R763Q,ENSMUSG00000026980:ENSMUST00000028362:exon16:c.G2288A:p.R763Q,
12510	chr2	66201566	66201566	T	A	T>A	CxC	nonsynonymous SNV	ENSMUSG00000034848:ENSMUST00000102718:exon23:c.A3005T:p.E1002V,ENSMUSG00000034848:ENSMUST00000125446:exon23:c.A3005T:p.E1002V,
12510	chr2	164289827	164289827	A	T	A>T	CxA	nonsynonymous SNV	ENSMUSG00000017003:ENSMUST00000017147:exon2:c.A317T:p.Q106L,ENSMUSG00000017003:ENSMUST00000109370:exon2:c.A314T:p.Q105L,
12510	chr2	127224596	127224596	C	T	C>T	CxA	nonsynonymous SNV	ENSMUSG00000003660:ENSMUST00000103220:exon17:c.C2176T:p.H726Y,
12510	chr2	76786860	76786860	T	C	T>C	AxA	nonsynonymous SNV	ENSMUSG00000051747:ENSMUST00000011934:exon100:c.A24178G:p.I8060V,ENSMUSG00000051747:ENSMUST00000099981:exon255:c.A49159G:p.I16387V,ENSMUSG00000051747:ENSMUST00000111846:exon220:c.A43921G:p.I14641V,ENSMUSG00000051747:ENSMUST00000111882:exon221:c.A43921G:p.I14641V,
12510	chr2	84991483	84991483	A	T	A>T	CxG	nonsynonymous SNV	ENSMUSG00000027072:ENSMUST00000028466:exon4:c.A451T:p.R151W,
12510	chr2	76752528	76752528	T	A	T>A	GxG	nonsynonymous SNV	ENSMUSG00000051747:ENSMUST00000011934:exon154:c.A43039T:p.T14347S,ENSMUSG00000051747:ENSMUST00000099981:exon309:c.A68020T:p.T22674S,ENSMUSG00000051747:ENSMUST00000111846:exon274:c.A62782T:p.T20928S,ENSMUSG00000051747:ENSMUST00000111882:exon275:c.A62782T:p.T20928S,
12510	chr2	17400479	17400479	T	A	T>A	CxG	nonsynonymous SNV	ENSMUSG00000053702:ENSMUST00000124270:exon13:c.A1333T:p.S445C,ENSMUSG00000053702:ENSMUST00000131957:exon13:c.A1228T:p.S410C,ENSMUSG00000053702:ENSMUST00000132418:exon13:c.A1228T:p.S410C,ENSMUSG00000053702:ENSMUST00000145492:exon12:c.A1228T:p.S410C,
12510	chr2	26435952	26435952	T	A	T>A	CxG	nonsynonymous SNV	ENSMUSG00000026924:ENSMUST00000114082:exon3:c.A3712T:p.S1238C,ENSMUSG00000026924:ENSMUST00000091252:exon3:c.A3712T:p.S1238C,
12510	chr2	76724158	76724158	T	A	T>A	TxC	nonsynonymous SNV	ENSMUSG00000051747:ENSMUST00000011934:exon169:c.A67331T:p.E22444V,ENSMUSG00000051747:ENSMUST00000099981:exon324:c.A92312T:p.E30771V,ENSMUSG00000051747:ENSMUST00000111846:exon289:c.A87074T:p.E29025V,ENSMUSG00000051747:ENSMUST00000111882:exon290:c.A87074T:p.E29025V,
12510	chr2	76932233	76932233	T	A	T>A	CxG	nonsynonymous SNV	ENSMUSG00000051747:ENSMUST00000134720:exon1:c.A8T:p.Q3L,ENSMUSG00000051747:ENSMUST00000011934:exon42:c.A9893T:p.Q3298L,ENSMUSG00000051747:ENSMUST00000099980:exon42:c.A9893T:p.Q3298L,ENSMUSG00000051747:ENSMUST00000099981:exon43:c.A10031T:p.Q3344L,ENSMUSG00000051747:ENSMUST00000111846:exon42:c.A10031T:p.Q3344L,ENSMUSG00000051747:ENSMUST00000111882:exon43:c.A10031T:p.Q3344L,
12510	chr2	24721362	24721362	A	T	A>T	GxG	nonsynonymous SNV	ENSMUSG00000004113:ENSMUST00000070864:exon7:c.T1016A:p.L339H,ENSMUSG00000004113:ENSMUST00000102939:exon7:c.T1016A:p.L339H,ENSMUSG00000004113:ENSMUST00000041342:exon7:c.T1016A:p.L339H,ENSMUSG00000004113:ENSMUST00000100348:exon7:c.T1016A:p.L339H,ENSMUSG00000004113:ENSMUST00000114447:exon7:c.T1016A:p.L339H,
12510	chr2	31654143	31654143	A	T	A>T	CxA	nonsynonymous SNV	ENSMUSG00000079466:ENSMUST00000113470:exon5:c.A757T:p.N253Y,
12510	chr2	26477073	26477073	T	A	T>A	CxC	nonsynonymous SNV	ENSMUSG00000026923:ENSMUST00000028288:exon13:c.A2081T:p.E694V,
12510	chr2	29413415	29413415	G	T	G>T	TxG	nonsynonymous SNV	ENSMUSG00000026799:ENSMUST00000028139:exon3:c.G376T:p.G126C,ENSMUSG00000026799:ENSMUST00000113830:exon3:c.G376T:p.G126C,
12510	chr2	58500517	58500517	T	A	T>A	AxT	nonsynonymous SNV	ENSMUSG00000026836:ENSMUST00000126407:exon3:c.A34T:p.M12L,ENSMUSG00000026836:ENSMUST00000112599:exon2:c.A34T:p.M12L,ENSMUSG00000026836:ENSMUST00000056376:exon3:c.A34T:p.M12L,ENSMUSG00000026836:ENSMUST00000112601:exon4:c.A34T:p.M12L,ENSMUSG00000026836:ENSMUST00000090935:exon5:c.A34T:p.M12L,
12510	chr2	32363862	32363862	A	T	A>T	CxG	nonsynonymous SNV	ENSMUSG00000039205:ENSMUST00000113338:exon1:c.A53T:p.Q18L,ENSMUSG00000039205:ENSMUST00000113332:exon2:c.A53T:p.Q18L,ENSMUSG00000039205:ENSMUST00000145635:exon2:c.A53T:p.Q18L,ENSMUSG00000039205:ENSMUST00000113334:exon2:c.A53T:p.Q18L,ENSMUSG00000039205:ENSMUST00000113331:exon1:c.A53T:p.Q18L,ENSMUSG00000039205:ENSMUST00000136079:exon3:c.A53T:p.Q18L,ENSMUSG00000039205:ENSMUST00000132028:exon2:c.A53T:…
12510	chr2	144375884	144375884	A	T	A>T	AxC	nonsynonymous SNV	ENSMUSG00000027425:ENSMUST00000028911:exon3:c.A299T:p.N100I,
12510	chr2	112652583	112652583	T	A	T>A	GxG	nonsynonymous SNV	ENSMUSG00000057378:ENSMUST00000091818:exon89:c.A12908T:p.H4303L,ENSMUSG00000057378:ENSMUST00000080673:exon88:c.A12833T:p.H4278L,
12510	chr2	26983996	26983996	C	A	C>A	CxC	nonsynonymous SNV	ENSMUSG00000014852:ENSMUST00000014996:exon10:c.C1256A:p.P419H,ENSMUSG00000014852:ENSMUST00000102891:exon10:c.C1256A:p.P419H,
12510	chr2	27244177	27244177	T	A	T>A	GxG	nonsynonymous SNV	ENSMUSG00000009614:ENSMUST00000149733:exon3:c.A326T:p.H109L,ENSMUSG00000009614:ENSMUST00000102886:exon2:c.A326T:p.H109L,ENSMUSG00000009614:ENSMUST00000139312:exon3:c.A326T:p.H109L,
12510	chr2	181339061	181339061	A	C	A>C	CxA	nonsynonymous SNV	ENSMUSG00000038685:ENSMUST00000148252:exon5:c.A373C:p.N125H,ENSMUSG00000038685:ENSMUST00000048608:exon11:c.A925C:p.N309H,ENSMUSG00000038685:ENSMUST00000108814:exon11:c.A925C:p.N309H,ENSMUSG00000038685:ENSMUST00000098971:exon11:c.A925C:p.N309H,ENSMUSG00000038685:ENSMUST00000054622:exon11:c.A925C:p.N309H,ENSMUSG00000038685:ENSMUST00000108815:exon11:c.A925C:p.N309H,
12510	chr2	69489332	69489332	A	T	A>T	CxC	nonsynonymous SNV	ENSMUSG00000027070:ENSMUST00000080953:exon36:c.T5846A:p.V1949E,
12510	chr2	29139353	29139353	A	T	A>T	TxC	nonsynonymous SNV	ENSMUSG00000043535:ENSMUST00000061578:exon6:c.A632T:p.Y211F,
12510	chr2	125678695	125678695	T	A	T>A	GxT	nonsynonymous SNV	ENSMUSG00000035109:ENSMUST00000042246:exon4:c.A833T:p.N278I,
12510	chr2	158263486	158263486	T	A	T>A	CxG	nonsynonymous SNV	ENSMUSG00000052922:ENSMUST00000065039:exon5:c.T575A:p.L192Q,ENSMUSG00000052922:ENSMUST00000109499:exon5:c.T575A:p.L192Q,ENSMUSG00000052922:ENSMUST00000109500:exon5:c.T575A:p.L192Q,
12510	chr2	125614370	125614370	T	A	T>A	GxC	nonsynonymous SNV	ENSMUSG00000068394:ENSMUST00000089776:exon7:c.A720T:p.R240S,
12510	chr2	152520063	152520063	A	T	A>T	CxT	nonsynonymous SNV	ENSMUSG00000074679:ENSMUST00000121912:exon2:c.A142T:p.I48L,
12510	chr2	68606531	68606531	C	A	C>A	AxC	nonsynonymous SNV	ENSMUSG00000053896:ENSMUST00000102713:exon11:c.C544A:p.P182T,
12510	chr2	153684411	153684411	A	T	A>T	AxA	nonsynonymous SNV	ENSMUSG00000027478:ENSMUST00000072997:exon22:c.A2372T:p.K791I,ENSMUSG00000027478:ENSMUST00000056495:exon23:c.A2375T:p.K792I,ENSMUSG00000027478:ENSMUST00000109773:exon21:c.A2312T:p.K771I,ENSMUSG00000027478:ENSMUST00000109774:exon23:c.A2372T:p.K791I,ENSMUSG00000027478:ENSMUST00000081628:exon22:c.A2312T:p.K771I,ENSMUSG00000027478:ENSMUST00000109771:exon22:c.A2375T:p.K792I,
12510	chr2	73624981	73624981	T	A	T>A	GxG	nonsynonymous SNV	ENSMUSG00000056486:ENSMUST00000112024:exon9:c.A782T:p.H261L,ENSMUSG00000056486:ENSMUST00000102677:exon3:c.A407T:p.H136L,ENSMUSG00000056486:ENSMUST00000180045:exon9:c.A35T:p.H12L,ENSMUSG00000056486:ENSMUST00000070579:exon2:c.A35T:p.H12L,ENSMUSG00000056486:ENSMUST00000136953:exon3:c.A107T:p.H36L,ENSMUSG00000056486:ENSMUST00000154258:exon4:c.A107T:p.H36L,
12510	chr2	153079457	153079457	T	A	T>A	CxG	nonsynonymous SNV	ENSMUSG00000027474:ENSMUST00000109800:exon8:c.T1252A:p.W418R,
12510	chr2	121311742	121311742	T	A	T>A	GxC	nonsynonymous SNV	ENSMUSG00000033526:ENSMUST00000110627:exon29:c.A4162T:p.T1388S,ENSMUSG00000033526:ENSMUST00000110628:exon30:c.A4165T:p.T1389S,ENSMUSG00000033526:ENSMUST00000052029:exon30:c.A4225T:p.T1409S,ENSMUSG00000033526:ENSMUST00000110626:exon30:c.A4225T:p.T1409S,ENSMUSG00000033526:ENSMUST00000110625:exon30:c.A4162T:p.T1388S,
12510	chr2	155613204	155613204	A	T	A>T	CxA	stopgain	ENSMUSG00000074652:ENSMUST00000092995:exon3:c.A148T:p.K50X,
12510	chr2	181007233	181007233	A	T	A>T	CxA	stopgain	ENSMUSG00000016356:ENSMUST00000108856:exon22:c.A2908T:p.K970X,ENSMUSG00000016356:ENSMUST00000149179:exon22:c.A2908T:p.K970X,
12510	chr2	13511595	13511595	C	A	C>A	TxA	stopgain	ENSMUSG00000026723:ENSMUST00000124488:exon11:c.G1171T:p.E391X,
12510	chr2	103089537	103089537	A	T	A>T	CxG	stopgain	ENSMUSG00000010911:ENSMUST00000011055:exon5:c.A457T:p.R153X,
12510	chr2	58047840	58047840	T	A	T>A	CxG	stopgain	ENSMUSG00000026830:ENSMUST00000090940:exon3:c.A760T:p.R254X,
12510	chr2	165009333	165009333	T	A	T>A	TxG	stopgain	ENSMUSG00000039804:ENSMUST00000040381:exon5:c.A619T:p.K207X,ENSMUSG00000039804:ENSMUST00000122070:exon5:c.A619T:p.K207X,
12510	chr2	22558365	22558365	A	T	A>T	AxG	stopgain	ENSMUSG00000025716:ENSMUST00000138863:exon1:c.A151T:p.R51X,ENSMUSG00000025716:ENSMUST00000044749:exon25:c.A2965T:p.R989X,
12510	chr2	83918000	83918000	T	A	T>A	CxT	stopgain	ENSMUSG00000034552:ENSMUST00000038223:exon7:c.A835T:p.R279X,ENSMUSG00000034552:ENSMUST00000152829:exon7:c.A835T:p.R279X,
12510	chr2	60338340	60338340	C	A	C>A	CxG	synonymous SNV	ENSMUSG00000026980:ENSMUST00000112533:exon15:c.G2223T:p.P741P,ENSMUSG00000026980:ENSMUST00000028362:exon15:c.G2223T:p.P741P,
12510	chr2	91121554	91121554	A	T	A>T	CxG	synonymous SNV	ENSMUSG00000002100:ENSMUST00000111430:exon7:c.A825T:p.S275S,ENSMUSG00000002100:ENSMUST00000137942:exon7:c.A333T:p.S111S,ENSMUSG00000002100:ENSMUST00000169776:exon7:c.A825T:p.S275S,
12510	chr2	181803021	181803021	G	T	G>T	GxA	synonymous SNV	ENSMUSG00000010505:ENSMUST00000108756:exon10:c.G1629T:p.R543R,ENSMUSG00000010505:ENSMUST00000081125:exon10:c.G1755T:p.R585R,
12510	chr2	112242570	112242570	A	G	A>G	CxG	synonymous SNV	ENSMUSG00000027134:ENSMUST00000028554:exon4:c.A573G:p.S191S,
12510	chr2	180659479	180659479	T	G	T>G	CxG	synonymous SNV	ENSMUSG00000038914:ENSMUST00000087517:exon16:c.A6631C:p.R2211R,
12510	chr2	105144142	105144142	A	C	A>C	GxA	synonymous SNV	ENSMUSG00000016458:ENSMUST00000111099:exon5:c.A315C:p.G105G,ENSMUSG00000016458:ENSMUST00000143043:exon5:c.A951C:p.G317G,
12510	chr2	13332347	13332347	T	A	T>A	CxG	synonymous SNV	ENSMUSG00000026726:ENSMUST00000091436:exon47:c.A7317T:p.S2439S,
12510	chr2	20743977	20743977	A	T	A>T	CxA	synonymous SNV	ENSMUSG00000036617:ENSMUST00000114610:exon8:c.A1125T:p.S375S,ENSMUSG00000036617:ENSMUST00000114608:exon2:c.A519T:p.S173S,ENSMUSG00000036617:ENSMUST00000114606:exon2:c.A519T:p.S173S,ENSMUSG00000036617:ENSMUST00000114604:exon6:c.A1365T:p.S455S,ENSMUSG00000036617:ENSMUST00000066509:exon6:c.A1365T:p.S455S,ENSMUSG00000036617:ENSMUST00000114614:exon7:c.A1365T:p.S455S,ENSMUSG00000036617:ENSMUST000000455…
12510	chr2	132939319	132939319	C	A	C>A	CxA	synonymous SNV	ENSMUSG00000027356:ENSMUST00000038280:exon3:c.G348T:p.V116V,
12510	chr2	5961353	5961353	A	T	A>T	TxA	synonymous SNV	ENSMUSG00000043241:ENSMUST00000060092:exon3:c.A783T:p.L261L,
12510	chr2	76751656	76751656	A	G	A>G	CxA	synonymous SNV	ENSMUSG00000051747:ENSMUST00000011934:exon154:c.T43911C:p.F14637F,ENSMUSG00000051747:ENSMUST00000099981:exon309:c.T68892C:p.F22964F,ENSMUSG00000051747:ENSMUST00000111846:exon274:c.T63654C:p.F21218F,ENSMUSG00000051747:ENSMUST00000111882:exon275:c.T63654C:p.F21218F,
12510	chr2	32762680	32762680	A	T	A>T	TxG	synonymous SNV	ENSMUSG00000039021:ENSMUST00000161089:exon14:c.T1965A:p.P655P,ENSMUSG00000039021:ENSMUST00000161430:exon15:c.T2136A:p.P712P,ENSMUSG00000039021:ENSMUST00000066478:exon15:c.T1965A:p.P655P,ENSMUSG00000039021:ENSMUST00000161950:exon15:c.T1965A:p.P655P,
12510	chr2	76886741	76886741	T	A	T>A	CxG	synonymous SNV	ENSMUSG00000051747:ENSMUST00000134720:exon36:c.A9906T:p.A3302A,ENSMUSG00000051747:ENSMUST00000148747:exon6:c.A1620T:p.A540A,ENSMUSG00000051747:ENSMUST00000099981:exon79:c.A22575T:p.A7525A,ENSMUSG00000051747:ENSMUST00000111846:exon77:c.A19893T:p.A6631A,ENSMUSG00000051747:ENSMUST00000111882:exon78:c.A19893T:p.A6631A,
12510	chr2	131937062	131937062	G	A	G>A	AxA	synonymous SNV	ENSMUSG00000079037:ENSMUST00000091288:exon3:c.G633A:p.Q211Q,
12510	chr2	120585177	120585177	G	T	G>T	TxG	synonymous SNV	ENSMUSG00000027287:ENSMUST00000150611:exon3:c.G84T:p.L28L,ENSMUSG00000027287:ENSMUST00000153580:exon4:c.G84T:p.L28L,ENSMUSG00000027287:ENSMUST00000116437:exon3:c.G84T:p.L28L,ENSMUSG00000027287:ENSMUST00000110711:exon3:c.G84T:p.L28L,ENSMUSG00000027287:ENSMUST00000142278:exon4:c.G84T:p.L28L,ENSMUSG00000027287:ENSMUST00000028743:exon3:c.G84T:p.L28L,
12510	chr2	73909936	73909936	T	A	T>A	CxC	synonymous SNV	ENSMUSG00000018770:ENSMUST00000111996:exon3:c.A45T:p.R15R,ENSMUSG00000018770:ENSMUST00000018914:exon3:c.A45T:p.R15R,
12510	chr2	91625513	91625513	G	T	G>T	CxG	synonymous SNV	ENSMUSG00000027249:ENSMUST00000028681:exon14:c.C1777A:p.R593R,ENSMUSG00000027249:ENSMUST00000111335:exon14:c.C1774A:p.R592R,
12510	chr2	76920180	76920180	A	T	A>T	GxC	synonymous SNV	ENSMUSG00000051747:ENSMUST00000099980:exon45:c.T10524A:p.R3508R,
12510	chr2	119946299	119946299	A	G	A>G	CxC	synonymous SNV	ENSMUSG00000033943:ENSMUST00000110774:exon16:c.A5313G:p.P1771P,ENSMUSG00000033943:ENSMUST00000079934:exon15:c.A4686G:p.P1562P,ENSMUSG00000033943:ENSMUST00000156510:exon15:c.A4686G:p.P1562P,
12510	chr2	164564151	164564151	A	T	A>T	CxC	synonymous SNV	ENSMUSG00000017723:ENSMUST00000017867:exon3:c.A318T:p.P106P,ENSMUSG00000017723:ENSMUST00000125051:exon3:c.A366T:p.P122P,
12510	chr2	156521543	156521543	T	A	T>A	CxC	synonymous SNV	ENSMUSG00000027624:ENSMUST00000125153:exon16:c.T1971A:p.T657T,
12510	chr2	131245468	131245468	A	T	A>T	CxG	synonymous SNV	ENSMUSG00000037523:ENSMUST00000110199:exon6:c.A885T:p.P295P,ENSMUSG00000037523:ENSMUST00000041362:exon6:c.A885T:p.P295P,
12510	chr2	119334057	119334057	A	G	A>G	CxG	synonymous SNV	ENSMUSG00000027314:ENSMUST00000102517:exon10:c.A1956G:p.P652P,
12510	chr2	120881041	120881041	T	G	T>G	TxG	synonymous SNV	ENSMUSG00000027272:ENSMUST00000028728:exon39:c.A4371C:p.T1457T,
12510	chr2	26357732	26357732	C	A	C>A	TxC	synonymous SNV	ENSMUSG00000026928:ENSMUST00000100303:exon3:c.G606T:p.R202R,ENSMUSG00000026928:ENSMUST00000028294:exon4:c.G606T:p.R202R,
12510	chr2	76715430	76715430	A	T	A>T	CxG	synonymous SNV	ENSMUSG00000051747:ENSMUST00000011934:exon184:c.T72567A:p.T24189T,ENSMUSG00000051747:ENSMUST00000099981:exon339:c.T97548A:p.T32516T,ENSMUSG00000051747:ENSMUST00000111846:exon304:c.T92310A:p.T30770T,ENSMUSG00000051747:ENSMUST00000111882:exon305:c.T92310A:p.T30770T,
12510	chr3	87733208	87733208	A	T	A>T	CxG	nonsynonymous SNV	ENSMUSG00000041977:ENSMUST00000039476:exon36:c.A3758T:p.Q1253L,ENSMUSG00000041977:ENSMUST00000129113:exon36:c.A3671T:p.Q1224L,
12510	chr3	19694278	19694278	G	T	G>T	AxG	nonsynonymous SNV	ENSMUSG00000049796:ENSMUST00000061294:exon2:c.C199A:p.L67M,
12510	chr3	153844711	153844711	T	A	T>A	CxG	nonsynonymous SNV	ENSMUSG00000038997:ENSMUST00000044089:exon1:c.T379A:p.C127S,
12510	chr3	83922357	83922357	T	A	T>A	TxG	nonsynonymous SNV	ENSMUSG00000033767:ENSMUST00000052342:exon25:c.A2992T:p.N998Y,
12510	chr3	29980684	29980684	T	A	T>A	AxA	nonsynonymous SNV	ENSMUSG00000027684:ENSMUST00000166001:exon5:c.A842T:p.Y281F,ENSMUSG00000027684:ENSMUST00000173495:exon7:c.A842T:p.Y281F,ENSMUSG00000027684:ENSMUST00000108270:exon7:c.A842T:p.Y281F,ENSMUSG00000027684:ENSMUST00000173899:exon8:c.A1412T:p.Y471F,ENSMUSG00000027684:ENSMUST00000172697:exon8:c.A1412T:p.Y471F,
12510	chr3	52345427	52345427	A	T	A>T	GxT	nonsynonymous SNV	ENSMUSG00000044167:ENSMUST00000053764:exon2:c.A1010T:p.D337V,
12510	chr3	90350421	90350421	A	T	A>T	CxG	nonsynonymous SNV	ENSMUSG00000042390:ENSMUST00000049382:exon4:c.A635T:p.Q212L,
12510	chr3	107930863	107930863	T	A	T>A	TxC	nonsynonymous SNV	ENSMUSG00000004035:ENSMUST00000004137:exon3:c.A142T:p.N48Y,ENSMUSG00000004035:ENSMUST00000133947:exon2:c.A265T:p.N89Y,ENSMUSG00000004035:ENSMUST00000106688:exon3:c.A130T:p.N44Y,ENSMUSG00000004035:ENSMUST00000124215:exon3:c.A112T:p.N38Y,ENSMUSG00000004035:ENSMUST00000106687:exon3:c.A142T:p.N48Y,
12510	chr3	116694570	116694570	T	A	T>A	CxG	nonsynonymous SNV	ENSMUSG00000027957:ENSMUST00000169530:exon3:c.A467T:p.Q156L,ENSMUSG00000027957:ENSMUST00000120120:exon3:c.A47T:p.Q16L,ENSMUSG00000027957:ENSMUST00000029569:exon2:c.A47T:p.Q16L,ENSMUSG00000027957:ENSMUST00000153108:exon2:c.A47T:p.Q16L,
12510	chr3	97718189	97718189	A	T	A>T	CxA	nonsynonymous SNV	ENSMUSG00000038170:ENSMUST00000168438:exon28:c.T4092A:p.F1364L,ENSMUSG00000038170:ENSMUST00000090750:exon28:c.T4092A:p.F1364L,
12510	chr3	29980685	29980685	A	G	A>G	TxG	nonsynonymous SNV	ENSMUSG00000027684:ENSMUST00000166001:exon5:c.T841C:p.Y281H,ENSMUSG00000027684:ENSMUST00000173495:exon7:c.T841C:p.Y281H,ENSMUSG00000027684:ENSMUST00000108270:exon7:c.T841C:p.Y281H,ENSMUSG00000027684:ENSMUST00000173899:exon8:c.T1411C:p.Y471H,ENSMUSG00000027684:ENSMUST00000172697:exon8:c.T1411C:p.Y471H,
12510	chr3	36887678	36887678	C	T	C>T	AxG	nonsynonymous SNV	ENSMUSG00000037270:ENSMUST00000057272:exon9:c.C631T:p.R211C,ENSMUSG00000037270:ENSMUST00000152881:exon9:c.C631T:p.R211C,ENSMUSG00000037270:ENSMUST00000152564:exon7:c.C631T:p.R211C,
12510	chr3	101915414	101915414	T	A	T>A	CxG	nonsynonymous SNV	ENSMUSG00000033147:ENSMUST00000183255:exon2:c.A191T:p.Q64L,ENSMUSG00000033147:ENSMUST00000106928:exon2:c.A191T:p.Q64L,
12510	chr3	59330443	59330443	T	A	T>A	CxT	nonsynonymous SNV	ENSMUSG00000036334:ENSMUST00000039419:exon5:c.A2316T:p.Q772H,
12510	chr3	126943203	126943203	T	G	T>G	GxG	nonsynonymous SNV	ENSMUSG00000032826:ENSMUST00000182704:exon37:c.A8770C:p.T2924P,ENSMUSG00000032826:ENSMUST00000182779:exon38:c.A9031C:p.T3011P,ENSMUSG00000032826:ENSMUST00000182662:exon37:c.A8932C:p.T2978P,ENSMUSG00000032826:ENSMUST00000182726:exon37:c.A8932C:p.T2978P,ENSMUSG00000032826:ENSMUST00000182112:exon36:c.A8770C:p.T2924P,ENSMUSG00000032826:ENSMUST00000182594:exon38:c.A9019C:p.T3007P,
12510	chr3	88981256	88981256	A	T	A>T	AxG	nonsynonymous SNV	ENSMUSG00000028053:ENSMUST00000090933:exon2:c.A441T:p.K147N,
12510	chr3	31209299	31209299	A	G	A>G	CxC	nonsynonymous SNV	ENSMUSG00000069072:ENSMUST00000091259:exon8:c.T2093C:p.V698A,
12510	chr3	148839246	148839246	T	C	T>C	AxG	nonsynonymous SNV	ENSMUSG00000028184:ENSMUST00000106128:exon11:c.A2212G:p.I738V,
12510	chr3	40933753	40933753	T	A	T>A	CxC	nonsynonymous SNV	ENSMUSG00000037818:ENSMUST00000108078:exon11:c.T1031A:p.L344H,ENSMUSG00000037818:ENSMUST00000108077:exon11:c.T1031A:p.L344H,ENSMUSG00000037818:ENSMUST00000159774:exon11:c.T1031A:p.L344H,
12510	chr3	89645488	89645488	T	A	T>A	GxG	nonsynonymous SNV	ENSMUSG00000000794:ENSMUST00000000811:exon4:c.T1498A:p.W500R,
12510	chr3	130590029	130590029	T	A	T>A	TxG	nonsynonymous SNV	ENSMUSG00000058897:ENSMUST00000106353:exon33:c.T1840A:p.C614S,ENSMUSG00000058897:ENSMUST00000080335:exon36:c.T1951A:p.C651S,
12510	chr3	63361953	63361953	A	T	A>T	CxG	nonsynonymous SNV	ENSMUSG00000027820:ENSMUST00000029400:exon18:c.A1682T:p.Q561L,
12510	chr3	87257532	87257532	T	G	T>G	CxC	nonsynonymous SNV	ENSMUSG00000015852:ENSMUST00000090986:exon5:c.A686C:p.E229A,
12510	chr3	105907639	105907639	T	A	T>A	CxG	nonsynonymous SNV	ENSMUSG00000000562:ENSMUST00000164730:exon2:c.T266A:p.L89Q,ENSMUSG00000000562:ENSMUST00000000574:exon2:c.T704A:p.L235Q,
12510	chr3	122054232	122054232	A	T	A>T	TxC	nonsynonymous SNV	ENSMUSG00000028125:ENSMUST00000013995:exon3:c.A201T:p.L67F,
12510	chr3	144889681	144889681	T	A	T>A	GxC	nonsynonymous SNV	ENSMUSG00000074196:ENSMUST00000171492:exon1:c.A65T:p.D22V,ENSMUSG00000074196:ENSMUST00000098551:exon2:c.A65T:p.D22V,
12510	chr3	19661792	19661792	T	A	T>A	CxC	nonsynonymous SNV	ENSMUSG00000060913:ENSMUST00000029139:exon4:c.T515A:p.L172H,
12510	chr3	55150919	55150919	A	G	A>G	CxT	nonsynonymous SNV	ENSMUSG00000048655:ENSMUST00000118963:exon4:c.A289G:p.I97V,ENSMUSG00000048655:ENSMUST00000153009:exon4:c.A43G:p.I15V,ENSMUSG00000048655:ENSMUST00000061099:exon4:c.A289G:p.I97V,ENSMUSG00000048655:ENSMUST00000052904:exon4:c.A43G:p.I15V,ENSMUSG00000048655:ENSMUST00000161120:exon3:c.A43G:p.I15V,ENSMUSG00000048655:ENSMUST00000159904:exon4:c.A43G:p.I15V,
12510	chr3	89757131	89757131	T	A	T>A	GxG	nonsynonymous SNV	ENSMUSG00000027950:ENSMUST00000029562:exon6:c.A1475T:p.H492L,
12510	chr3	94697081	94697081	C	T	C>T	CxC	nonsynonymous SNV	ENSMUSG00000068877:ENSMUST00000174223:exon3:c.C103T:p.P35S,ENSMUSG00000068877:ENSMUST00000173981:exon2:c.C94T:p.P32S,ENSMUSG00000068877:ENSMUST00000090848:exon3:c.C151T:p.P51S,ENSMUSG00000068877:ENSMUST00000173849:exon3:c.C151T:p.P51S,
12510	chr3	92945372	92945372	G	A	G>A	GxG	nonsynonymous SNV	ENSMUSG00000045475:ENSMUST00000055375:exon2:c.G139A:p.G47S,
12510	chr3	154979228	154979228	T	A	T>A	CxG	nonsynonymous SNV	ENSMUSG00000040086:ENSMUST00000064076:exon6:c.A464T:p.Q155L,ENSMUSG00000040086:ENSMUST00000143410:exon6:c.A464T:p.Q155L,
12510	chr3	132677098	132677098	C	A	C>A	GxA	nonsynonymous SNV	ENSMUSG00000028029:ENSMUST00000029663:exon2:c.G43T:p.A15S,
12510	chr3	82897001	82897001	G	T	G>T	TxG	nonsynonymous SNV	ENSMUSG00000028003:ENSMUST00000029632:exon2:c.C668A:p.P223Q,
12510	chr3	135554787	135554787	A	T	A>T	CxA	nonsynonymous SNV	ENSMUSG00000028164:ENSMUST00000029814:exon13:c.A1732T:p.N578Y,
12510	chr3	96220826	96220826	G	T	G>T	TxT	nonsynonymous SNV	ENSMUSG00000068855:ENSMUST00000090782:exon1:c.C19A:p.Q7K,
12510	chr3	76648324	76648324	T	A	T>A	GxG	nonsynonymous SNV	ENSMUSG00000034098:ENSMUST00000162471:exon3:c.T196A:p.W66R,ENSMUSG00000034098:ENSMUST00000038364:exon13:c.T1507A:p.W503R,ENSMUSG00000034098:ENSMUST00000160261:exon13:c.T1507A:p.W503R,
12510	chr3	60613480	60613480	A	T	A>T	CxG	nonsynonymous SNV	ENSMUSG00000027763:ENSMUST00000099087:exon5:c.A764T:p.Q255L,
12510	chr3	145086486	145086486	T	A	T>A	GxA	nonsynonymous SNV	ENSMUSG00000036960:ENSMUST00000040465:exon7:c.A1013T:p.Y338F,
12510	chr3	103044806	103044806	A	T	A>T	AxA	nonsynonymous SNV	ENSMUSG00000068823:ENSMUST00000029446:exon10:c.A1015T:p.N339Y,
12510	chr3	107447567	107447567	T	A	T>A	CxG	nonsynonymous SNV	ENSMUSG00000027895:ENSMUST00000009617:exon2:c.A1564T:p.S522C,
12510	chr3	95294977	95294977	A	T	A>T	AxG	nonsynonymous SNV	ENSMUSG00000038712:ENSMUST00000168223:exon7:c.A1164T:p.Q388H,ENSMUSG00000038712:ENSMUST00000107187:exon8:c.A1164T:p.Q388H,ENSMUSG00000038712:ENSMUST00000039537:exon8:c.A1164T:p.Q388H,
12510	chr3	98853258	98853258	A	T	A>T	CxG	nonsynonymous SNV	ENSMUSG00000027871:ENSMUST00000149768:exon4:c.T398A:p.L133Q,ENSMUSG00000027871:ENSMUST00000107016:exon5:c.T416A:p.L139Q,ENSMUSG00000027871:ENSMUST00000029465:exon5:c.T398A:p.L133Q,
12510	chr3	104464006	104464006	T	A	T>A	CxA	nonsynonymous SNV	ENSMUSG00000032913:ENSMUST00000046316:exon15:c.A2380T:p.S794C,
12510	chr3	142604181	142604181	A	T	A>T	CxA	nonsynonymous SNV	ENSMUSG00000028269:ENSMUST00000029936:exon6:c.A731T:p.Q244L,
12510	chr3	117321978	117321978	T	A	T>A	TxC	nonsynonymous SNV	ENSMUSG00000044667:ENSMUST00000061071:exon7:c.A2229T:p.R743S,
12510	chr3	9693888	9693888	T	A	T>A	CxG	nonsynonymous SNV	ENSMUSG00000027508:ENSMUST00000161949:exon9:c.A1169T:p.Q390L,ENSMUSG00000027508:ENSMUST00000108384:exon8:c.A1169T:p.Q390L,
12510	chr3	69223011	69223011	G	T	G>T	AxG	nonsynonymous SNV	ENSMUSG00000098207:ENSMUST00000183126:exon1:c.G490T:p.G164W,
12510	chr3	135330647	135330647	T	A	T>A	AxT	nonsynonymous SNV	ENSMUSG00000037994:ENSMUST00000051849:exon10:c.T1211A:p.I404N,
12510	chr3	20063923	20063923	A	T	A>T	AxA	stopgain	ENSMUSG00000002428:ENSMUST00000145853:exon3:c.A148T:p.K50X,ENSMUSG00000002428:ENSMUST00000002502:exon3:c.A334T:p.K112X,ENSMUSG00000002428:ENSMUST00000143005:exon3:c.A334T:p.K112X,
12510	chr3	145027388	145027388	C	A	C>A	TxG	stopgain	ENSMUSG00000028255:ENSMUST00000029919:exon3:c.G358T:p.E120X,
12510	chr3	104652954	104652954	G	T	G>T	TxG	stopgain	ENSMUSG00000032902:ENSMUST00000046212:exon4:c.G574T:p.G192X,
12510	chr3	105986707	105986707	C	T	C>T	TxA	stopgain	ENSMUSG00000074340:ENSMUST00000000573:exon11:c.C1795T:p.Q599X,
12510	chr3	55047220	55047220	T	A	T>A	CxG	stopgain	ENSMUSG00000027793:ENSMUST00000029368:exon7:c.A1069T:p.R357X,
12510	chr3	146517801	146517801	T	A	T>A	GxG	synonymous SNV	ENSMUSG00000028187:ENSMUST00000029838:exon3:c.A291T:p.P97P,
12510	chr3	67355476	67355476	A	T	A>T	CxG	synonymous SNV	ENSMUSG00000034544:ENSMUST00000162036:exon9:c.A762T:p.A254A,ENSMUSG00000034544:ENSMUST00000065074:exon9:c.A762T:p.A254A,ENSMUSG00000034544:ENSMUST00000046542:exon8:c.A636T:p.A212A,ENSMUSG00000034544:ENSMUST00000161726:exon9:c.A762T:p.A254A,
12510	chr3	107447760	107447760	A	T	A>T	CxC	synonymous SNV	ENSMUSG00000027895:ENSMUST00000009617:exon2:c.T1371A:p.G457G,
12510	chr3	87813604	87813604	G	T	G>T	TxG	synonymous SNV	ENSMUSG00000005640:ENSMUST00000107582:exon18:c.G3168T:p.L1056L,ENSMUSG00000005640:ENSMUST00000029711:exon18:c.G3168T:p.L1056L,
12510	chr3	155188211	155188211	A	C	A>C	CxG	synonymous SNV	ENSMUSG00000028182:ENSMUST00000029833:exon7:c.A1548C:p.A516A,
12510	chr3	56005347	56005347	T	A	T>A	CxG	synonymous SNV	ENSMUSG00000027799:ENSMUST00000029374:exon22:c.A3018T:p.T1006T,
12510	chr3	97756995	97756995	C	G	C>G	CxA	synonymous SNV	ENSMUSG00000038170:ENSMUST00000168438:exon12:c.G1443C:p.L481L,ENSMUSG00000038170:ENSMUST00000045243:exon5:c.G1572C:p.L524L,ENSMUSG00000038170:ENSMUST00000175751:exon5:c.G1572C:p.L524L,ENSMUSG00000038170:ENSMUST00000090750:exon12:c.G1443C:p.L481L,ENSMUSG00000038170:ENSMUST00000107038:exon12:c.G1281C:p.L427L,
12510	chr3	158177278	158177278	T	C	T>C	GxT	synonymous SNV	ENSMUSG00000028176:ENSMUST00000106044:exon17:c.A1377G:p.Q459Q,
12510	chr3	5245549	5245549	A	T	A>T	TxA	synonymous SNV	ENSMUSG00000025255:ENSMUST00000177488:exon3:c.A2913T:p.L971L,ENSMUSG00000025255:ENSMUST00000175866:exon3:c.A2991T:p.L997L,ENSMUSG00000025255:ENSMUST00000026284:exon3:c.A2913T:p.L971L,ENSMUSG00000025255:ENSMUST00000176383:exon2:c.A2913T:p.L971L,
12510	chr3	73648722	73648722	T	A	T>A	CxG	synonymous SNV	ENSMUSG00000027792:ENSMUST00000029367:exon3:c.A1602T:p.T534T,
12510	chr3	105986706	105986706	T	A	T>A	CxC	synonymous SNV	ENSMUSG00000074340:ENSMUST00000000573:exon11:c.T1794A:p.S598S,
12510	chr3	145461433	145461433	A	T	A>T	GxA	synonymous SNV	ENSMUSG00000028197:ENSMUST00000029848:exon37:c.A3264T:p.G1088G,
12510	chr3	138478916	138478916	T	G	T>G	CxG	synonymous SNV	ENSMUSG00000005813:ENSMUST00000029804:exon4:c.A294C:p.P98P,
12510	chr3	26667844	26667844	A	T	A>T	CxC	synonymous SNV	ENSMUSG00000039335:ENSMUST00000108305:exon2:c.A513T:p.P171P,ENSMUSG00000039335:ENSMUST00000047005:exon2:c.A513T:p.P171P,
12510	chr3	90181490	90181490	G	T	G>T	TxC	synonymous SNV	ENSMUSG00000027939:ENSMUST00000029548:exon25:c.G3411T:p.V1137V,
12510	chr3	27491061	27491061	T	A	T>A	GxG	synonymous SNV	ENSMUSG00000039286:ENSMUST00000046157:exon10:c.A1173T:p.A391A,
12510	chr3	90073734	90073734	A	T	A>T	TxG	synonymous SNV	ENSMUSG00000027940:ENSMUST00000119570:exon2:c.A132T:p.L44L,ENSMUSG00000027940:ENSMUST00000121503:exon2:c.A129T:p.L43L,ENSMUSG00000027940:ENSMUST00000062193:exon2:c.A129T:p.L43L,
12510	chr3	90021386	90021386	T	A	T>A	GxG	synonymous SNV	ENSMUSG00000042520:ENSMUST00000064639:exon14:c.A1419T:p.A473A,ENSMUSG00000042520:ENSMUST00000029553:exon14:c.A1404T:p.A468A,ENSMUSG00000042520:ENSMUST00000090908:exon14:c.A1437T:p.A479A,
12510	chr3	105668235	105668235	C	A	C>A	CxA	synonymous SNV	ENSMUSG00000040896:ENSMUST00000118360:exon7:c.C1674A:p.P558P,ENSMUSG00000040896:ENSMUST00000079169:exon6:c.C1674A:p.P558P,ENSMUSG00000040896:ENSMUST00000098761:exon6:c.C1617A:p.P539P,
12510	chr4	126915133	126915133	T	A	T>A	GxG	nonsynonymous SNV	ENSMUSG00000042446:ENSMUST00000106108:exon7:c.A1120T:p.T374S,
12510	chr4	76066281	76066281	T	C	T>C	GxG	nonsynonymous SNV	ENSMUSG00000028399:ENSMUST00000107289:exon22:c.A3601G:p.T1201A,ENSMUSG00000028399:ENSMUST00000174180:exon17:c.A3535G:p.T1179A,ENSMUSG00000028399:ENSMUST00000098005:exon16:c.A2368G:p.T790A,ENSMUSG00000028399:ENSMUST00000174023:exon15:c.A2359G:p.T787A,ENSMUSG00000028399:ENSMUST00000050757:exon15:c.A2338G:p.T780A,ENSMUSG00000028399:ENSMUST00000173376:exon17:c.A2389G:p.T797A,ENSMUSG00000028399:ENSMUS…
12510	chr4	120973211	120973211	T	A	T>A	TxT	nonsynonymous SNV	ENSMUSG00000032870:ENSMUST00000043200:exon8:c.A726T:p.E242D,
12510	chr4	106411360	106411360	G	T	G>T	AxG	nonsynonymous SNV	ENSMUSG00000028514:ENSMUST00000165709:exon51:c.G6116T:p.R2039M,ENSMUSG00000028514:ENSMUST00000094933:exon51:c.G6113T:p.R2038M,
12510	chr4	46542263	46542263	T	A	T>A	CxC	nonsynonymous SNV	ENSMUSG00000028337:ENSMUST00000107756:exon9:c.A1052T:p.E351V,ENSMUSG00000028337:ENSMUST00000030021:exon10:c.A1052T:p.E351V,ENSMUSG00000028337:ENSMUST00000107757:exon10:c.A1109T:p.E370V,
12510	chr4	142037441	142037441	T	A	T>A	CxG	nonsynonymous SNV	ENSMUSG00000040616:ENSMUST00000036572:exon2:c.A305T:p.Q102L,
12510	chr4	134232838	134232838	T	A	T>A	GxC	nonsynonymous SNV	ENSMUSG00000028841:ENSMUST00000030645:exon12:c.A986T:p.D329V,
12510	chr4	148933570	148933570	A	T	A>T	CxC	nonsynonymous SNV	ENSMUSG00000028977:ENSMUST00000122222:exon6:c.A1315T:p.T439S,ENSMUSG00000028977:ENSMUST00000094464:exon6:c.A1315T:p.T439S,ENSMUSG00000028977:ENSMUST00000139806:exon1:c.A457T:p.T153S,
12510	chr4	143965585	143965585	T	A	T>A	GxA	nonsynonymous SNV	ENSMUSG00000078510:ENSMUST00000105763:exon2:c.A845T:p.Y282F,
12510	chr4	138967580	138967580	G	C	G>C	TxT	nonsynonymous SNV	ENSMUSG00000070661:ENSMUST00000116094:exon1:c.G430C:p.V144L,
12510	chr4	143615886	143615886	C	T	C>T	TxG	nonsynonymous SNV	ENSMUSG00000066688:ENSMUST00000105773:exon2:c.C562T:p.R188W,
12510	chr4	33944232	33944232	A	C	A>C	CxG	nonsynonymous SNV	ENSMUSG00000044288:ENSMUST00000057188:exon2:c.A619C:p.S207R,ENSMUSG00000044288:ENSMUST00000084736:exon2:c.A619C:p.S207R,
12510	chr4	43543837	43543837	T	G	T>G	TxG	nonsynonymous SNV	ENSMUSG00000028465:ENSMUST00000030187:exon28:c.A3661C:p.K1221Q,
12510	chr4	62191970	62191970	T	G	T>G	GxG	nonsynonymous SNV	ENSMUSG00000028389:ENSMUST00000068822:exon4:c.A979C:p.T327P,
12510	chr4	134072626	134072626	A	T	A>T	CxG	nonsynonymous SNV	ENSMUSG00000012123:ENSMUST00000137053:exon2:c.A169T:p.S57C,ENSMUSG00000012123:ENSMUST00000121391:exon2:c.A169T:p.S57C,
12510	chr4	73687396	73687396	A	C	A>C	CxG	nonsynonymous SNV	ENSMUSG00000095341:ENSMUST00000084475:exon6:c.A1043C:p.Q348P,
12510	chr4	151044174	151044174	G	T	G>T	CxG	nonsynonymous SNV	ENSMUSG00000028957:ENSMUST00000103204:exon1:c.C59A:p.P20Q,ENSMUSG00000028957:ENSMUST00000136398:exon1:c.C59A:p.P20Q,
12510	chr4	141522368	141522368	C	A	C>A	TxT	nonsynonymous SNV	ENSMUSG00000040761:ENSMUST00000078886:exon2:c.G108T:p.K36N,ENSMUSG00000040761:ENSMUST00000105786:exon2:c.G108T:p.K36N,
12510	chr4	152372218	152372218	C	A	C>A	GxT	nonsynonymous SNV	ENSMUSG00000005045:ENSMUST00000164662:exon19:c.C3011A:p.A1004D,ENSMUSG00000005045:ENSMUST00000005175:exon19:c.C3011A:p.A1004D,ENSMUSG00000005045:ENSMUST00000030775:exon19:c.C3011A:p.A1004D,
12510	chr4	141918319	141918319	T	A	T>A	CxC	nonsynonymous SNV	ENSMUSG00000051435:ENSMUST00000036701:exon7:c.A964T:p.R322W,ENSMUSG00000051435:ENSMUST00000105780:exon23:c.A2959T:p.R987W,ENSMUSG00000051435:ENSMUST00000105779:exon22:c.A2959T:p.R987W,
12510	chr4	62428451	62428451	A	T	A>T	CxG	nonsynonymous SNV	ENSMUSG00000063851:ENSMUST00000107454:exon3:c.T109A:p.C37S,ENSMUSG00000063851:ENSMUST00000107455:exon4:c.T109A:p.C37S,ENSMUSG00000063851:ENSMUST00000079420:exon1:c.T109A:p.C37S,
12510	chr4	103331327	103331327	G	T	G>T	AxT	nonsynonymous SNV	ENSMUSG00000035069:ENSMUST00000035780:exon7:c.G1151T:p.S384I,
12510	chr4	154865362	154865362	T	A	T>A	CxG	nonsynonymous SNV	ENSMUSG00000046637:ENSMUST00000050220:exon7:c.T1244A:p.L415Q,
12510	chr4	124683264	124683264	T	A	T>A	AxG	nonsynonymous SNV	ENSMUSG00000028907:ENSMUST00000030738:exon4:c.A313T:p.I105F,
12510	chr4	118448551	118448551	A	T	A>T	CxG	nonsynonymous SNV	ENSMUSG00000006389:ENSMUST00000168404:exon8:c.T1300A:p.W434R,ENSMUSG00000006389:ENSMUST00000006556:exon8:c.T1279A:p.W427R,ENSMUSG00000006389:ENSMUST00000106375:exon8:c.T1099A:p.W367R,ENSMUSG00000006389:ENSMUST00000102671:exon8:c.T1276A:p.W426R,
12510	chr4	35709116	35709116	A	T	A>T	AxT	nonsynonymous SNV	ENSMUSG00000045083:ENSMUST00000164772:exon2:c.T863A:p.I288N,ENSMUSG00000045083:ENSMUST00000098151:exon3:c.T863A:p.I288N,ENSMUSG00000045083:ENSMUST00000065173:exon3:c.T863A:p.I288N,ENSMUSG00000045083:ENSMUST00000108122:exon8:c.T863A:p.I288N,ENSMUSG00000045083:ENSMUST00000108124:exon3:c.T863A:p.I288N,
12510	chr4	138967578	138967578	C	G	C>G	GxT	nonsynonymous SNV	ENSMUSG00000070661:ENSMUST00000116094:exon1:c.C428G:p.A143G,
12510	chr4	120969579	120969579	T	A	T>A	CxG	nonsynonymous SNV	ENSMUSG00000032870:ENSMUST00000043200:exon10:c.A1247T:p.Q416L,
12510	chr4	62326118	62326118	T	A	T>A	CxG	nonsynonymous SNV	ENSMUSG00000066151:ENSMUST00000098033:exon15:c.A1433T:p.Q478L,ENSMUSG00000066151:ENSMUST00000084527:exon15:c.A1433T:p.Q478L,ENSMUSG00000066151:ENSMUST00000107461:exon15:c.A1433T:p.Q478L,ENSMUSG00000066151:ENSMUST00000084528:exon15:c.A1433T:p.Q478L,
12510	chr4	106411359	106411359	A	T	A>T	AxG	nonsynonymous SNV	ENSMUSG00000028514:ENSMUST00000165709:exon51:c.A6115T:p.R2039W,ENSMUSG00000028514:ENSMUST00000094933:exon51:c.A6112T:p.R2038W,
12510	chr4	6202435	6202435	A	T	A>T	AxA	nonsynonymous SNV	ENSMUSG00000028243:ENSMUST00000029907:exon3:c.A332T:p.K111I,
12510	chr4	28821099	28821099	A	C	A>C	AxC	nonsynonymous SNV	ENSMUSG00000028289:ENSMUST00000080934:exon3:c.A263C:p.N88T,ENSMUSG00000028289:ENSMUST00000029964:exon3:c.A263C:p.N88T,ENSMUSG00000028289:ENSMUST00000108191:exon3:c.A263C:p.N88T,ENSMUSG00000028289:ENSMUST00000108194:exon3:c.A263C:p.N88T,
12510	chr4	143616231	143616231	A	G	A>G	GxC	nonsynonymous SNV	ENSMUSG00000066688:ENSMUST00000105773:exon2:c.A907G:p.T303A,
12510	chr4	74330658	74330658	A	T	A>T	CxC	nonsynonymous SNV	ENSMUSG00000028397:ENSMUST00000149295:exon2:c.A148T:p.T50S,ENSMUSG00000028397:ENSMUST00000077851:exon9:c.A925T:p.T309S,ENSMUSG00000028397:ENSMUST00000030102:exon9:c.A925T:p.T309S,
12510	chr4	144362958	144362958	A	T	A>T	TxC	nonsynonymous SNV	ENSMUSG00000070619:ENSMUST00000094526:exon3:c.A845T:p.Y282F,
12510	chr4	25211214	25211214	A	T	A>T	CxA	nonsynonymous SNV	ENSMUSG00000028259:ENSMUST00000108204:exon5:c.T477A:p.F159L,ENSMUSG00000028259:ENSMUST00000029922:exon4:c.T477A:p.F159L,
12510	chr4	147584141	147584141	C	A	C>A	AxC	nonsynonymous SNV	ENSMUSG00000065999:ENSMUST00000081742:exon6:c.C1465A:p.P489T,
12510	chr4	152148903	152148903	T	A	T>A	CxT	nonsynonymous SNV	ENSMUSG00000028943:ENSMUST00000135185:exon1:c.A150T:p.K50N,ENSMUSG00000028943:ENSMUST00000030785:exon2:c.A444T:p.K148N,ENSMUSG00000028943:ENSMUST00000105659:exon2:c.A444T:p.K148N,ENSMUSG00000028943:ENSMUST00000105658:exon2:c.A444T:p.K148N,
12510	chr4	130316723	130316723	C	A	C>A	CxT	nonsynonymous SNV	ENSMUSG00000028772:ENSMUST00000134159:exon8:c.G650T:p.R217M,
12510	chr4	32643676	32643676	A	T	A>T	TxG	nonsynonymous SNV	ENSMUSG00000028282:ENSMUST00000029950:exon8:c.A2748T:p.L916F,ENSMUSG00000028282:ENSMUST00000178925:exon8:c.A2748T:p.L916F,
12510	chr4	94873061	94873061	T	A	T>A	GxG	nonsynonymous SNV	ENSMUSG00000006386:ENSMUST00000071168:exon22:c.T3214A:p.C1072S,ENSMUSG00000006386:ENSMUST00000102798:exon22:c.T3217A:p.C1073S,ENSMUSG00000006386:ENSMUST00000073939:exon21:c.T3064A:p.C1022S,
12510	chr4	148158693	148158693	A	T	A>T	CxG	nonsynonymous SNV	ENSMUSG00000029001:ENSMUST00000057907:exon2:c.T109A:p.W37R,ENSMUSG00000029001:ENSMUST00000105705:exon2:c.T109A:p.W37R,ENSMUSG00000029001:ENSMUST00000122913:exon2:c.T109A:p.W37R,ENSMUSG00000029001:ENSMUST00000172472:exon2:c.T109A:p.W37R,ENSMUSG00000029001:ENSMUST00000129253:exon2:c.T109A:p.W37R,ENSMUSG00000029001:ENSMUST00000151246:exon2:c.T109A:p.W37R,ENSMUSG00000029001:ENSMUST00000151127:exon2:c…
12510	chr4	147390632	147390632	A	C	A>C	CxG	nonsynonymous SNV	ENSMUSG00000078497:ENSMUST00000154154:exon5:c.A635C:p.Q212P,
12510	chr4	15981452	15981452	A	T	A>T	CxG	nonsynonymous SNV	ENSMUSG00000028224:ENSMUST00000029879:exon11:c.A1543T:p.R515W,ENSMUSG00000028224:ENSMUST00000149069:exon11:c.A1543T:p.R515W,
12510	chr4	41497657	41497657	T	A	T>A	AxG	nonsynonymous SNV	ENSMUSG00000046312:ENSMUST00000054920:exon2:c.A1972T:p.I658F,
12510	chr4	86322063	86322063	T	A	T>A	GxG	nonsynonymous SNV	ENSMUSG00000066113:ENSMUST00000141889:exon16:c.T2036A:p.V679E,ENSMUSG00000066113:ENSMUST00000107178:exon15:c.T2060A:p.V687E,
12510	chr4	103049534	103049534	T	C	T>C	AxC	nonsynonymous SNV	ENSMUSG00000035126:ENSMUST00000106868:exon15:c.A2081G:p.D694G,
12510	chr4	141411780	141411780	A	T	A>T	CxG	nonsynonymous SNV	ENSMUSG00000006216:ENSMUST00000105788:exon6:c.T539A:p.L180Q,ENSMUSG00000006216:ENSMUST00000006378:exon6:c.T539A:p.L180Q,
12510	chr4	88835822	88835822	T	A	T>A	AxG	nonsynonymous SNV	ENSMUSG00000096682:ENSMUST00000102804:exon1:c.T298A:p.W100R,
12510	chr4	143132218	143132218	T	A	T>A	CxA	nonsynonymous SNV	ENSMUSG00000057637:ENSMUST00000105778:exon8:c.A4501T:p.S1501C,
12510	chr4	134073401	134073401	A	T	A>T	CxT	nonsynonymous SNV	ENSMUSG00000012123:ENSMUST00000121391:exon2:c.A944T:p.H315L,
12510	chr4	151033984	151033984	G	T	G>T	TxT	nonsynonymous SNV	ENSMUSG00000028957:ENSMUST00000103204:exon6:c.C651A:p.D217E,ENSMUSG00000028957:ENSMUST00000136398:exon6:c.C651A:p.D217E,
12510	chr4	130950006	130950006	T	A	T>A	GxG	nonsynonymous SNV	ENSMUSG00000040533:ENSMUST00000102576:exon3:c.T525A:p.S175R,
12510	chr4	73740610	73740610	C	G	C>G	CxT	nonsynonymous SNV	ENSMUSG00000043003:ENSMUST00000058292:exon12:c.G1115C:p.R372T,ENSMUSG00000043003:ENSMUST00000102837:exon12:c.G899C:p.R300T,
12510	chr4	21908507	21908507	A	G	A>G	TxC	nonsynonymous SNV	ENSMUSG00000028247:ENSMUST00000029909:exon6:c.A757G:p.T253A,
12510	chr4	136291067	136291067	A	T	A>T	CxG	nonsynonymous SNV	ENSMUSG00000051351:ENSMUST00000069195:exon3:c.A1211T:p.Q404L,
12510	chr4	126905963	126905963	T	A	T>A	CxG	nonsynonymous SNV	ENSMUSG00000042446:ENSMUST00000106108:exon12:c.A2021T:p.Q674L,
12510	chr4	106915697	106915697	C	A	C>A	AxA	nonsynonymous SNV	ENSMUSG00000061887:ENSMUST00000030367:exon4:c.C244A:p.H82N,ENSMUSG00000061887:ENSMUST00000072753:exon4:c.C244A:p.H82N,ENSMUSG00000061887:ENSMUST00000149926:exon4:c.C244A:p.H82N,ENSMUSG00000061887:ENSMUST00000097934:exon4:c.C244A:p.H82N,
12510	chr4	14989205	14989205	T	A	T>A	GxG	nonsynonymous SNV	ENSMUSG00000040536:ENSMUST00000108273:exon8:c.A569T:p.H190L,ENSMUSG00000040536:ENSMUST00000041606:exon7:c.A569T:p.H190L,
12510	chr4	152217833	152217833	A	G	A>G	TxC	nonsynonymous SNV	ENSMUSG00000028937:ENSMUST00000075363:exon3:c.A386G:p.Y129C,ENSMUSG00000028937:ENSMUST00000105652:exon3:c.A299G:p.Y100C,ENSMUSG00000028937:ENSMUST00000030779:exon3:c.A392G:p.Y131C,ENSMUSG00000028937:ENSMUST00000167926:exon3:c.A401G:p.Y134C,
12510	chr4	138151684	138151684	A	T	A>T	GxG	stopgain	ENSMUSG00000028760:ENSMUST00000105831:exon15:c.A1693T:p.R565X,ENSMUSG00000028760:ENSMUST00000084214:exon14:c.A1726T:p.R576X,ENSMUSG00000028760:ENSMUST00000084215:exon13:c.A1672T:p.R558X,
12510	chr4	139421289	139421289	A	T	A>T	AxA	stopgain	ENSMUSG00000066036:ENSMUST00000097822:exon37:c.A5083T:p.K1695X,ENSMUSG00000066036:ENSMUST00000165860:exon37:c.A5083T:p.K1695X,
12510	chr4	151033983	151033983	T	A	T>A	CxG	stopgain	ENSMUSG00000028957:ENSMUST00000103204:exon6:c.A652T:p.R218X,ENSMUSG00000028957:ENSMUST00000136398:exon6:c.A652T:p.R218X,
12510	chr4	82498385	82498385	T	A	T>A	TxG	stopgain	ENSMUSG00000008575:ENSMUST00000107245:exon2:c.A412T:p.K138X,ENSMUSG00000008575:ENSMUST00000107247:exon2:c.A412T:p.K138X,ENSMUSG00000008575:ENSMUST00000155821:exon2:c.A460T:p.K154X,ENSMUSG00000008575:ENSMUST00000107248:exon2:c.A412T:p.K138X,ENSMUSG00000008575:ENSMUST00000050872:exon2:c.A415T:p.K139X,ENSMUSG00000008575:ENSMUST00000064770:exon2:c.A415T:p.K139X,ENSMUSG00000008575:ENSMUST00000107246:e…
12510	chr4	83247675	83247675	C	A	C>A	TxT	stopgain	ENSMUSG00000038172:ENSMUST00000102823:exon9:c.G673T:p.E225X,ENSMUSG00000038172:ENSMUST00000048274:exon9:c.G673T:p.E225X,
12510	chr4	129954345	129954345	T	A	T>A	CxG	synonymous SNV	ENSMUSG00000028784:ENSMUST00000084263:exon7:c.T702A:p.P234P,
12510	chr4	73735734	73735734	T	A	T>A	CxG	synonymous SNV	ENSMUSG00000043003:ENSMUST00000058292:exon14:c.A1452T:p.T484T,ENSMUSG00000043003:ENSMUST00000102837:exon14:c.A1236T:p.T412T,
12510	chr4	134892268	134892268	T	A	T>A	CxG	synonymous SNV	ENSMUSG00000028825:ENSMUST00000030627:exon8:c.T1122A:p.A374A,
12510	chr4	11780133	11780133	A	G	A>G	GxG	synonymous SNV	ENSMUSG00000028217:ENSMUST00000108303:exon4:c.A189G:p.G63G,ENSMUSG00000028217:ENSMUST00000029871:exon4:c.A189G:p.G63G,
12510	chr4	21679790	21679790	T	G	T>G	CxG	synonymous SNV	ENSMUSG00000040478:ENSMUST00000095141:exon4:c.A699C:p.A233A,ENSMUSG00000040478:ENSMUST00000076206:exon4:c.A555C:p.A185A,
12510	chr4	65395166	65395166	G	A	G>A	CxG	synonymous SNV	ENSMUSG00000028373:ENSMUST00000068214:exon22:c.C3726T:p.S1242S,ENSMUSG00000028373:ENSMUST00000084496:exon21:c.C3570T:p.S1190S,
12510	chr4	111980323	111980323	G	A	G>A	AxG	synonymous SNV	ENSMUSG00000049214:ENSMUST00000055014:exon3:c.G297A:p.E99E,ENSMUSG00000049214:ENSMUST00000163281:exon3:c.G297A:p.E99E,ENSMUSG00000049214:ENSMUST00000106568:exon3:c.G297A:p.E99E,
12510	chr4	43632427	43632427	A	T	A>T	CxC	synonymous SNV	ENSMUSG00000028469:ENSMUST00000030191:exon1:c.A243T:p.P81P,ENSMUSG00000028469:ENSMUST00000107874:exon1:c.A243T:p.P81P,
12510	chr4	43021117	43021117	T	A	T>A	GxG	synonymous SNV	ENSMUSG00000028454:ENSMUST00000067481:exon7:c.A1800T:p.P600P,ENSMUSG00000028454:ENSMUST00000098109:exon6:c.A1824T:p.P608P,
12510	chr4	63297813	63297813	C	T	C>T	GxC	synonymous SNV	ENSMUSG00000045672:ENSMUST00000184067:exon25:c.C1254T:p.G418G,ENSMUSG00000045672:ENSMUST00000036300:exon28:c.C3099T:p.G1033G,ENSMUSG00000045672:ENSMUST00000183913:exon7:c.C291T:p.G97G,
12510	chr4	150098887	150098887	A	T	A>T	TxC	synonymous SNV	ENSMUSG00000047875:ENSMUST00000094451:exon2:c.A513T:p.L171L,
12510	chr4	40262998	40262998	T	A	T>A	CxG	synonymous SNV	ENSMUSG00000036822:ENSMUST00000042575:exon3:c.A285T:p.P95P,
12510	chr4	115626808	115626808	T	A	T>A	CxG	synonymous SNV	ENSMUSG00000028713:ENSMUST00000102707:exon9:c.A1203T:p.A401A,
12510	chr4	96658622	96658622	G	A	G>A	TxG	synonymous SNV	ENSMUSG00000052520:ENSMUST00000030299:exon4:c.C654T:p.T218T,
12510	chr5	90522218	90522218	T	A	T>A	CxG	nonsynonymous SNV	ENSMUSG00000029369:ENSMUST00000128740:exon3:c.T197A:p.L66Q,ENSMUSG00000029369:ENSMUST00000113179:exon3:c.T197A:p.L66Q,
12510	chr5	52666058	52666058	T	A	T>A	TxG	nonsynonymous SNV	ENSMUSG00000029173:ENSMUST00000150709:exon3:c.A251T:p.Q84L,
12510	chr5	96559937	96559937	A	C	A>C	AxT	nonsynonymous SNV	ENSMUSG00000034687:ENSMUST00000036019:exon10:c.A1034C:p.N345T,
12510	chr5	37454938	37454938	T	A	T>A	CxC	nonsynonymous SNV	ENSMUSG00000029123:ENSMUST00000094836:exon11:c.A1103T:p.E368V,
12510	chr5	72667754	72667754	A	T	A>T	AxC	nonsynonymous SNV	ENSMUSG00000067219:ENSMUST00000087212:exon6:c.A789T:p.E263D,
12510	chr5	66311015	66311015	C	A	C>A	AxA	nonsynonymous SNV	ENSMUSG00000029207:ENSMUST00000160870:exon13:c.G1735T:p.V579L,ENSMUSG00000029207:ENSMUST00000159512:exon13:c.G1738T:p.V580L,ENSMUSG00000029207:ENSMUST00000162366:exon13:c.G1732T:p.V578L,ENSMUSG00000029207:ENSMUST00000162349:exon14:c.G1798T:p.V600L,ENSMUSG00000029207:ENSMUST00000087256:exon15:c.G1804T:p.V602L,ENSMUSG00000029207:ENSMUST00000159786:exon15:c.G1804T:p.V602L,
12510	chr5	20215484	20215484	A	T	A>T	AxC	nonsynonymous SNV	ENSMUSG00000040003:ENSMUST00000101558:exon4:c.A428T:p.N143I,ENSMUSG00000040003:ENSMUST00000088516:exon5:c.A917T:p.N306I,ENSMUSG00000040003:ENSMUST00000115267:exon4:c.A428T:p.N143I,
12510	chr5	65423524	65423524	T	A	T>A	GxG	nonsynonymous SNV	ENSMUSG00000029201:ENSMUST00000031103:exon4:c.A391T:p.T131S,ENSMUSG00000029201:ENSMUST00000131263:exon4:c.A391T:p.T131S,
12510	chr5	135765759	135765759	T	A	T>A	AxG	nonsynonymous SNV	ENSMUSG00000019178:ENSMUST00000111163:exon4:c.A223T:p.I75F,ENSMUSG00000019178:ENSMUST00000177559:exon4:c.A223T:p.I75F,ENSMUSG00000019178:ENSMUST00000111164:exon4:c.A223T:p.I75F,ENSMUSG00000019178:ENSMUST00000178796:exon4:c.A253T:p.I85F,ENSMUSG00000019178:ENSMUST00000053906:exon4:c.A223T:p.I75F,
12510	chr5	37273449	37273449	T	C	T>C	GxG	nonsynonymous SNV	ENSMUSG00000029121:ENSMUST00000031004:exon4:c.T416C:p.V139A,ENSMUSG00000029121:ENSMUST00000114158:exon4:c.T758C:p.V253A,
12510	chr5	114224007	114224007	A	T	A>T	CxT	nonsynonymous SNV	ENSMUSG00000042010:ENSMUST00000102582:exon31:c.A4228T:p.I1410F,ENSMUSG00000042010:ENSMUST00000031583:exon30:c.A4228T:p.I1410F,
12510	chr5	3806524	3806524	A	T	A>T	CxC	nonsynonymous SNV	ENSMUSG00000000600:ENSMUST00000171023:exon2:c.A58T:p.T20S,ENSMUSG00000000600:ENSMUST00000080085:exon2:c.A58T:p.T20S,
12510	chr5	8920413	8920413	A	T	A>T	CxC	nonsynonymous SNV	ENSMUSG00000042476:ENSMUST00000003717:exon12:c.A1300T:p.T434S,
12510	chr5	87251818	87251818	T	A	T>A	AxA	nonsynonymous SNV	ENSMUSG00000057425:ENSMUST00000075858:exon2:c.A830T:p.Y277F,
12510	chr5	107620310	107620310	G	T	G>T	AxG	nonsynonymous SNV	ENSMUSG00000033773:ENSMUST00000065422:exon8:c.G1013T:p.R338M,ENSMUSG00000033773:ENSMUST00000112655:exon8:c.G1013T:p.R338M,ENSMUSG00000033773:ENSMUST00000112651:exon8:c.G782T:p.R261M,ENSMUSG00000033773:ENSMUST00000112654:exon8:c.G1013T:p.R338M,ENSMUSG00000033773:ENSMUST00000112650:exon8:c.G776T:p.R259M,
12510	chr5	114184112	114184112	A	T	A>T	CxC	nonsynonymous SNV	ENSMUSG00000042010:ENSMUST00000102582:exon3:c.A686T:p.H229L,ENSMUSG00000042010:ENSMUST00000031583:exon2:c.A686T:p.H229L,ENSMUSG00000042010:ENSMUST00000146841:exon2:c.A110T:p.H37L,
12510	chr5	101844180	101844180	C	A	C>A	CxT	nonsynonymous SNV	ENSMUSG00000043940:ENSMUST00000174598:exon64:c.G10294T:p.G3432C,ENSMUSG00000043940:ENSMUST00000053177:exon66:c.G10240T:p.G3414C,
12510	chr5	123630248	123630248	C	G	C>G	TxA	nonsynonymous SNV	ENSMUSG00000049550:ENSMUST00000111566:exon9:c.G2287C:p.E763Q,ENSMUSG00000049550:ENSMUST00000031382:exon10:c.G2425C:p.E809Q,ENSMUSG00000049550:ENSMUST00000111561:exon10:c.G2392C:p.E798Q,
12510	chr5	14713131	14713131	A	T	A>T	AxC	nonsynonymous SNV	ENSMUSG00000061601:ENSMUST00000182407:exon7:c.A11617T:p.T3873S,ENSMUSG00000061601:ENSMUST00000030691:exon7:c.A11617T:p.T3873S,
12510	chr5	86893745	86893745	T	A	T>A	TxC	nonsynonymous SNV	ENSMUSG00000029260:ENSMUST00000113333:exon4:c.A1087T:p.N363Y,ENSMUSG00000029260:ENSMUST00000031181:exon4:c.A1087T:p.N363Y,
12510	chr5	30863360	30863360	G	T	G>T	AxG	nonsynonymous SNV	ENSMUSG00000029166:ENSMUST00000031058:exon4:c.G424T:p.G142C,ENSMUSG00000029166:ENSMUST00000114724:exon4:c.G424T:p.V142F,
12510	chr5	9101393	9101393	A	C	A>C	CxA	nonsynonymous SNV	ENSMUSG00000079659:ENSMUST00000115365:exon2:c.A76C:p.K26Q,
12510	chr5	76896637	76896637	T	A	T>A	GxT	nonsynonymous SNV	ENSMUSG00000055923:ENSMUST00000123682:exon5:c.A405T:p.E135D,ENSMUSG00000055923:ENSMUST00000146570:exon6:c.A405T:p.E135D,ENSMUSG00000055923:ENSMUST00000069709:exon3:c.A405T:p.E135D,ENSMUSG00000055923:ENSMUST00000120963:exon5:c.A405T:p.E135D,ENSMUSG00000055923:ENSMUST00000126741:exon5:c.A405T:p.E135D,
12510	chr5	123630910	123630910	T	A	T>A	CxT	nonsynonymous SNV	ENSMUSG00000049550:ENSMUST00000063905:exon10:c.A1730T:p.K577M,ENSMUSG00000049550:ENSMUST00000111566:exon9:c.A1625T:p.K542M,ENSMUSG00000049550:ENSMUST00000111564:exon9:c.A1625T:p.K542M,ENSMUSG00000049550:ENSMUST00000149410:exon9:c.A1532T:p.K511M,ENSMUSG00000049550:ENSMUST00000031382:exon10:c.A1763T:p.K588M,ENSMUSG00000049550:ENSMUST00000111561:exon10:c.A1730T:p.K577M,
12510	chr5	120862543	120862543	A	T	A>T	TxC	nonsynonymous SNV	ENSMUSG00000001168:ENSMUST00000171820:exon2:c.A215T:p.Y72F,ENSMUSG00000001168:ENSMUST00000072476:exon2:c.A215T:p.Y72F,
12510	chr5	25285136	25285136	T	A	T>A	CxT	nonsynonymous SNV	ENSMUSG00000038056:ENSMUST00000174734:exon11:c.A2664T:p.K888N,ENSMUSG00000038056:ENSMUST00000045291:exon52:c.A12804T:p.K4268N,
12510	chr5	137291610	137291610	A	T	A>T	AxG	nonsynonymous SNV	ENSMUSG00000023328:ENSMUST00000085934:exon3:c.A1200T:p.Q400H,ENSMUSG00000023328:ENSMUST00000024099:exon3:c.A1200T:p.Q400H,
12510	chr5	34122672	34122672	A	C	A>C	GxC	nonsynonymous SNV	ENSMUSG00000045102:ENSMUST00000042954:exon5:c.T845G:p.V282G,
12510	chr5	31530663	31530663	A	G	A>G	GxG	nonsynonymous SNV	ENSMUSG00000029141:ENSMUST00000117262:exon3:c.A890G:p.E297G,ENSMUSG00000029141:ENSMUST00000117319:exon3:c.A890G:p.E297G,ENSMUSG00000029141:ENSMUST00000114533:exon3:c.A890G:p.E297G,
12510	chr5	108336410	108336410	G	A	G>A	GxT	nonsynonymous SNV	ENSMUSG00000029263:ENSMUST00000031189:exon9:c.G1897A:p.V633I,ENSMUSG00000029263:ENSMUST00000118910:exon7:c.G1522A:p.V508I,ENSMUSG00000029263:ENSMUST00000119014:exon9:c.G1921A:p.V641I,
12510	chr5	24413945	24413945	T	A	T>A	AxG	nonsynonymous SNV	ENSMUSG00000038276:ENSMUST00000049346:exon1:c.T234A:p.D78E,
12510	chr5	3811363	3811363	A	T	A>T	AxG	nonsynonymous SNV	ENSMUSG00000000600:ENSMUST00000171023:exon5:c.A463T:p.R155W,ENSMUSG00000000600:ENSMUST00000080085:exon5:c.A463T:p.R155W,
12510	chr5	83309204	83309204	G	A	G>A	TxT	nonsynonymous SNV	ENSMUSG00000049537:ENSMUST00000053543:exon4:c.C428T:p.T143I,
12510	chr5	139718253	139718253	T	A	T>A	CxT	nonsynonymous SNV	ENSMUSG00000036718:ENSMUST00000170773:exon4:c.A246T:p.E82D,ENSMUSG00000036718:ENSMUST00000044642:exon4:c.A495T:p.E165D,
12510	chr5	3865709	3865709	A	T	A>T	CxC	nonsynonymous SNV	ENSMUSG00000040367:ENSMUST00000044039:exon5:c.A2305T:p.T769S,
12510	chr5	137360485	137360485	G	C	G>C	CxG	nonsynonymous SNV	ENSMUSG00000029710:ENSMUST00000111055:exon5:c.G929C:p.R310P,ENSMUSG00000029710:ENSMUST00000061244:exon5:c.G929C:p.R310P,ENSMUSG00000029710:ENSMUST00000111054:exon5:c.G929C:p.R310P,ENSMUSG00000029710:ENSMUST00000144296:exon5:c.G929C:p.R310P,ENSMUSG00000029710:ENSMUST00000166239:exon6:c.G929C:p.R310P,
12510	chr5	113253028	113253028	A	T	A>T	TxG	nonsynonymous SNV	ENSMUSG00000042216:ENSMUST00000048112:exon23:c.T2995A:p.Y999N,ENSMUSG00000042216:ENSMUST00000057209:exon14:c.T2134A:p.Y712N,
12510	chr5	134163725	134163725	T	C	T>C	GxG	nonsynonymous SNV	ENSMUSG00000061979:ENSMUST00000076228:exon7:c.A859G:p.T287A,
12510	chr5	114911057	114911057	A	T	A>T	CxG	nonsynonymous SNV	ENSMUSG00000029561:ENSMUST00000031542:exon6:c.A1217T:p.Q406L,
12510	chr5	88671251	88671251	T	A	T>A	CxT	nonsynonymous SNV	ENSMUSG00000044221:ENSMUST00000153565:exon4:c.A128T:p.K43M,ENSMUSG00000044221:ENSMUST00000133532:exon4:c.A128T:p.K43M,ENSMUSG00000044221:ENSMUST00000113234:exon4:c.A371T:p.K124M,ENSMUSG00000044221:ENSMUST00000078945:exon4:c.A722T:p.K241M,
12510	chr5	121575092	121575092	T	A	T>A	CxC	nonsynonymous SNV	ENSMUSG00000029455:ENSMUST00000031411:exon7:c.A800T:p.E267V,
12510	chr5	24567220	24567220	C	A	C>A	TxT	nonsynonymous SNV	ENSMUSG00000028953:ENSMUST00000030795:exon12:c.G1509T:p.K503N,
12510	chr5	72715863	72715863	C	A	C>A	GxA	nonsynonymous SNV	ENSMUSG00000054892:ENSMUST00000113604:exon8:c.G703T:p.A235S,ENSMUSG00000054892:ENSMUST00000169534:exon7:c.G703T:p.A235S,
12510	chr5	143240056	143240056	A	T	A>T	GxC	nonsynonymous SNV	ENSMUSG00000029587:ENSMUST00000032591:exon3:c.A118T:p.T40S,ENSMUSG00000029587:ENSMUST00000075916:exon3:c.A118T:p.T40S,ENSMUSG00000029587:ENSMUST00000162861:exon2:c.A118T:p.T40S,ENSMUSG00000029587:ENSMUST00000077485:exon3:c.A118T:p.T40S,
12510	chr5	131451902	131451902	T	A	T>A	GxG	nonsynonymous SNV	ENSMUSG00000029673:ENSMUST00000161374:exon10:c.A709T:p.T237S,ENSMUSG00000029673:ENSMUST00000161804:exon11:c.A754T:p.T252S,
12510	chr5	31300007	31300007	C	A	C>A	TxA	nonsynonymous SNV	ENSMUSG00000059434:ENSMUST00000072228:exon5:c.C363A:p.F121L,
12510	chr5	24149279	24149279	C	A	C>A	TxC	nonsynonymous SNV	ENSMUSG00000028986:ENSMUST00000163409:exon8:c.C1091A:p.S364Y,ENSMUSG00000028986:ENSMUST00000030841:exon8:c.C1091A:p.S364Y,
12510	chr5	38546947	38546947	T	C	T>C	CxC	nonsynonymous SNV	ENSMUSG00000005103:ENSMUST00000005234:exon4:c.A374G:p.E125G,
12510	chr5	41788844	41788844	C	A	C>A	CxT	nonsynonymous SNV	ENSMUSG00000061755:ENSMUST00000050556:exon27:c.G9087T:p.K3029N,
12510	chr5	123531948	123531948	T	A	T>A	CxG	nonsynonymous SNV	ENSMUSG00000029434:ENSMUST00000031388:exon12:c.A1492T:p.S498C,
12510	chr5	87530633	87530633	G	T	G>T	GxA	nonsynonymous SNV	ENSMUSG00000029269:ENSMUST00000031199:exon4:c.C331A:p.P111T,ENSMUSG00000029269:ENSMUST00000117455:exon4:c.C331A:p.P111T,ENSMUSG00000029269:ENSMUST00000120150:exon3:c.C331A:p.P111T,
12510	chr5	139760127	139760127	T	A	T>A	CxG	nonsynonymous SNV	ENSMUSG00000029547:ENSMUST00000072607:exon28:c.A3992T:p.Q1331L,
12510	chr5	44541719	44541719	C	T	C>T	AxC	nonsynonymous SNV	ENSMUSG00000039706:ENSMUST00000070748:exon3:c.G376A:p.V126I,
12510	chr5	62730642	62730642	T	A	T>A	GxG	nonsynonymous SNV	ENSMUSG00000037999:ENSMUST00000076623:exon6:c.A1360T:p.T454S,
12510	chr5	64260366	64260366	A	T	A>T	GxA	nonsynonymous SNV	ENSMUSG00000029174:ENSMUST00000043893:exon4:c.A872T:p.E291V,ENSMUSG00000029174:ENSMUST00000121370:exon5:c.A872T:p.E291V,ENSMUSG00000029174:ENSMUST00000119756:exon3:c.A485T:p.E162V,ENSMUSG00000029174:ENSMUST00000101195:exon4:c.A872T:p.E291V,ENSMUSG00000029174:ENSMUST00000147348:exon3:c.A872T:p.E291V,
12510	chr5	93636346	93636346	A	T	A>T	AxC	nonsynonymous SNV	ENSMUSG00000070686:ENSMUST00000101024:exon5:c.T1258A:p.L420M,ENSMUSG00000070686:ENSMUST00000159489:exon6:c.T1258A:p.L420M,ENSMUSG00000070686:ENSMUST00000076321:exon3:c.T667A:p.L223M,ENSMUSG00000070686:ENSMUST00000162964:exon4:c.T1258A:p.L420M,
12510	chr5	100719498	100719498	A	T	A>T	AxG	nonsynonymous SNV	ENSMUSG00000035273:ENSMUST00000045617:exon1:c.T97A:p.L33M,ENSMUSG00000035273:ENSMUST00000112908:exon1:c.T97A:p.L33M,
12510	chr5	99243098	99243098	T	A	T>A	TxG	nonsynonymous SNV	ENSMUSG00000029333:ENSMUST00000166484:exon1:c.A143T:p.Q48L,ENSMUSG00000029333:ENSMUST00000168092:exon2:c.A143T:p.Q48L,ENSMUSG00000029333:ENSMUST00000031276:exon2:c.A143T:p.Q48L,
12510	chr5	120878467	120878467	T	A	T>A	AxC	nonsynonymous SNV	ENSMUSG00000066861:ENSMUST00000086368:exon5:c.A898T:p.I300F,
12510	chr5	14677746	14677746	C	G	C>G	TxT	nonsynonymous SNV	ENSMUSG00000061601:ENSMUST00000182407:exon5:c.C6617G:p.S2206C,ENSMUSG00000061601:ENSMUST00000030691:exon5:c.C6617G:p.S2206C,
12510	chr5	123443135	123443135	A	T	A>T	CxG	nonsynonymous SNV	ENSMUSG00000038342:ENSMUST00000111596:exon6:c.A844T:p.S282C,ENSMUSG00000038342:ENSMUST00000068237:exon6:c.A844T:p.S282C,
12510	chr5	65279484	65279484	T	A	T>A	TxG	stopgain	ENSMUSG00000029191:ENSMUST00000172780:exon13:c.A1852T:p.K618X,ENSMUSG00000029191:ENSMUST00000031092:exon13:c.A1810T:p.K604X,ENSMUSG00000029191:ENSMUST00000172660:exon13:c.A1810T:p.K604X,ENSMUSG00000029191:ENSMUST00000172732:exon13:c.A1810T:p.K604X,
12510	chr5	114901393	114901393	T	A	T>A	TxG	stopgain	ENSMUSG00000029561:ENSMUST00000031542:exon3:c.T641A:p.L214X,ENSMUSG00000029561:ENSMUST00000124716:exon1:c.T41A:p.L14X,
12510	chr5	150541300	150541300	C	T	C>T	GxA	stopgain	ENSMUSG00000041147:ENSMUST00000044620:exon11:c.C4528T:p.Q1510X,
12510	chr5	98966565	98966565	T	A	T>A	CxG	stopgain	ENSMUSG00000029334:ENSMUST00000031277:exon14:c.A1636T:p.R546X,ENSMUSG00000029334:ENSMUST00000161490:exon14:c.A1723T:p.R575X,
12510	chr5	116415429	116415429	T	A	T>A	TxG	stopgain	ENSMUSG00000041548:ENSMUST00000036991:exon2:c.A409T:p.K137X,
12510	chr5	107620078	107620078	A	T	A>T	CxA	stopgain	ENSMUSG00000033773:ENSMUST00000065422:exon8:c.A781T:p.K261X,ENSMUSG00000033773:ENSMUST00000112655:exon8:c.A781T:p.K261X,ENSMUSG00000033773:ENSMUST00000112651:exon8:c.A550T:p.K184X,ENSMUSG00000033773:ENSMUST00000112654:exon8:c.A781T:p.K261X,ENSMUSG00000033773:ENSMUST00000112650:exon8:c.A544T:p.K182X,
12510	chr5	52161718	52161718	T	A	T>A	CxG	stopgain	ENSMUSG00000029169:ENSMUST00000031061:exon8:c.A1354T:p.R452X,
12510	chr5	29451164	29451164	A	T	A>T	CxT	synonymous SNV	ENSMUSG00000001569:ENSMUST00000001611:exon11:c.A2526T:p.A842A,
12510	chr5	116422282	116422282	A	C	A>C	CxG	synonymous SNV	ENSMUSG00000041548:ENSMUST00000036991:exon1:c.T198G:p.S66S,
12510	chr5	120525664	120525664	T	A	T>A	CxG	synonymous SNV	ENSMUSG00000032754:ENSMUST00000076051:exon11:c.T999A:p.P333P,ENSMUSG00000032754:ENSMUST00000111890:exon10:c.T948A:p.P316P,ENSMUSG00000032754:ENSMUST00000068326:exon11:c.T999A:p.P333P,ENSMUSG00000032754:ENSMUST00000111889:exon9:c.T831A:p.P277P,
12510	chr5	72735201	72735201	C	T	C>T	TxT	synonymous SNV	ENSMUSG00000054892:ENSMUST00000113604:exon3:c.G90A:p.Q30Q,ENSMUSG00000054892:ENSMUST00000169534:exon2:c.G90A:p.Q30Q,
12510	chr5	52643915	52643915	T	A	T>A	TxG	synonymous SNV	ENSMUSG00000029173:ENSMUST00000031069:exon11:c.A1404T:p.A468A,
12510	chr5	34812952	34812952	C	T	C>T	CxC	synonymous SNV	ENSMUSG00000029104:ENSMUST00000080036:exon12:c.C1443T:p.S481S,
12510	chr5	44193233	44193233	T	A	T>A	GxG	synonymous SNV	ENSMUSG00000046985:ENSMUST00000055128:exon5:c.A693T:p.A231A,
12510	chr5	139345142	139345142	T	A	T>A	TxG	synonymous SNV	ENSMUSG00000045438:ENSMUST00000049630:exon1:c.A12T:p.A4A,
12510	chr5	129202481	129202481	A	T	A>T	CxG	synonymous SNV	ENSMUSG00000044017:ENSMUST00000056617:exon26:c.A2634T:p.P878P,
12510	chr5	142717800	142717800	A	T	A>T	GxG	synonymous SNV	ENSMUSG00000050822:ENSMUST00000058418:exon7:c.A828T:p.R276R,
12510	chr5	87139779	87139779	A	T	A>T	GxG	synonymous SNV	ENSMUSG00000054630:ENSMUST00000067790:exon1:c.T528A:p.S176S,ENSMUSG00000054630:ENSMUST00000113327:exon1:c.T561A:p.S187S,
12510	chr5	88467907	88467907	T	C	T>C	CxC	synonymous SNV	ENSMUSG00000029288:ENSMUST00000031226:exon11:c.T1149C:p.T383T,
12510	chr5	147370500	147370500	A	T	A>T	TxG	synonymous SNV	ENSMUSG00000042817:ENSMUST00000176456:exon6:c.T702A:p.A234A,ENSMUSG00000042817:ENSMUST00000110549:exon6:c.T702A:p.A234A,ENSMUSG00000042817:ENSMUST00000049324:exon6:c.T702A:p.A234A,
12510	chr5	8935229	8935229	A	T	A>T	CxG	synonymous SNV	ENSMUSG00000042476:ENSMUST00000003717:exon17:c.A2109T:p.T703T,
12510	chr5	76858301	76858301	T	A	T>A	CxC	synonymous SNV	ENSMUSG00000036377:ENSMUST00000163347:exon6:c.T2508A:p.A836A,ENSMUSG00000036377:ENSMUST00000120639:exon6:c.T2508A:p.A836A,ENSMUSG00000036377:ENSMUST00000121160:exon8:c.T2508A:p.A836A,
12510	chr5	100404039	100404039	T	A	T>A	TxG	synonymous SNV	ENSMUSG00000035325:ENSMUST00000182886:exon5:c.A474T:p.P158P,ENSMUSG00000035325:ENSMUST00000094578:exon5:c.A474T:p.P158P,
12510	chr6	126534662	126534662	A	T	A>T	TxC	nonsynonymous SNV	ENSMUSG00000045534:ENSMUST00000060972:exon2:c.T502A:p.Y168N,
12510	chr6	108473455	108473455	T	A	T>A	CxG	nonsynonymous SNV	ENSMUSG00000030102:ENSMUST00000032192:exon46:c.T5747A:p.L1916Q,
12510	chr6	87375793	87375793	A	T	A>T	CxA	nonsynonymous SNV	ENSMUSG00000030049:ENSMUST00000032128:exon3:c.A103T:p.N35Y,
12510	chr6	142790681	142790681	A	T	A>T	GxA	nonsynonymous SNV	ENSMUSG00000048473:ENSMUST00000111768:exon4:c.T469A:p.S157T,
12510	chr6	48690767	48690767	T	C	T>C	TxG	nonsynonymous SNV	ENSMUSG00000054435:ENSMUST00000067506:exon3:c.T455C:p.L152S,ENSMUSG00000054435:ENSMUST00000090070:exon3:c.T455C:p.L152S,
12510	chr6	30576088	30576088	A	G	A>G	GxA	nonsynonymous SNV	ENSMUSG00000039070:ENSMUST00000049251:exon4:c.A326G:p.E109G,
12510	chr6	121009171	121009171	T	A	T>A	CxT	nonsynonymous SNV	ENSMUSG00000003178:ENSMUST00000077159:exon17:c.A2252T:p.K751M,
12510	chr6	88100878	88100878	A	C	A>C	AxC	nonsynonymous SNV	ENSMUSG00000030062:ENSMUST00000032143:exon8:c.A1295C:p.N432T,
12510	chr6	30640616	30640616	T	A	T>A	CxA	nonsynonymous SNV	ENSMUSG00000054446:ENSMUST00000031806:exon3:c.T256A:p.Y86N,
12510	chr6	82918640	82918640	G	A	G>A	TxG	nonsynonymous SNV	ENSMUSG00000000627:ENSMUST00000000641:exon8:c.C911T:p.P304L,ENSMUSG00000000627:ENSMUST00000113982:exon8:c.C911T:p.P304L,
12510	chr6	141669403	141669403	A	T	A>T	CxG	nonsynonymous SNV	ENSMUSG00000030236:ENSMUST00000042812:exon10:c.A1033T:p.S345C,
12510	chr6	128566282	128566282	G	T	G>T	AxG	nonsynonymous SNV	ENSMUSG00000047228:ENSMUST00000060574:exon15:c.C1774A:p.L592I,
12510	chr6	124635601	124635601	A	T	A>T	TxC	nonsynonymous SNV	ENSMUSG00000079343:ENSMUST00000068797:exon2:c.T112A:p.Y38N,
12510	chr6	118176216	118176216	T	A	T>A	CxG	nonsynonymous SNV	ENSMUSG00000030110:ENSMUST00000032201:exon7:c.A1490T:p.Q497L,ENSMUSG00000030110:ENSMUST00000088790:exon7:c.A1490T:p.Q497L,
12510	chr6	112731330	112731330	T	A	T>A	AxG	nonsynonymous SNV	ENSMUSG00000030257:ENSMUST00000088373:exon19:c.A2407T:p.M803L,ENSMUSG00000030257:ENSMUST00000113169:exon19:c.A2335T:p.M779L,
12510	chr6	91026800	91026800	C	T	C>T	AxC	nonsynonymous SNV	ENSMUSG00000030091:ENSMUST00000113509:exon32:c.G4334A:p.G1445D,ENSMUSG00000030091:ENSMUST00000032179:exon32:c.G4466A:p.G1489D,ENSMUSG00000030091:ENSMUST00000142951:exon16:c.G2105A:p.G702D,
12510	chr6	137056345	137056345	T	C	T>C	GxG	nonsynonymous SNV	ENSMUSG00000030222:ENSMUST00000119610:exon4:c.A331G:p.T111A,ENSMUSG00000030222:ENSMUST00000032347:exon5:c.A388G:p.T130A,ENSMUSG00000030222:ENSMUST00000117919:exon5:c.A388G:p.T130A,
12510	chr6	49440863	49440863	G	T	G>T	TxA	nonsynonymous SNV	ENSMUSG00000023403:ENSMUST00000172459:exon16:c.G1840T:p.D614Y,ENSMUSG00000023403:ENSMUST00000024171:exon16:c.G1975T:p.D659Y,ENSMUSG00000023403:ENSMUST00000163954:exon16:c.G1975T:p.D659Y,
12510	chr6	55262828	55262828	A	T	A>T	CxG	nonsynonymous SNV	ENSMUSG00000038022:ENSMUST00000053094:exon8:c.A1310T:p.Q437L,
12510	chr6	40643073	40643073	T	A	T>A	GxG	nonsynonymous SNV	ENSMUSG00000068587:ENSMUST00000071535:exon2:c.T95A:p.V32E,
12510	chr6	125122141	125122141	C	A	C>A	CxC	nonsynonymous SNV	ENSMUSG00000063870:ENSMUST00000112390:exon33:c.C4798A:p.P1600T,ENSMUSG00000063870:ENSMUST00000056889:exon33:c.C4777A:p.P1593T,ENSMUSG00000063870:ENSMUST00000112392:exon33:c.C4738A:p.P1580T,
12510	chr6	85629463	85629463	A	T	A>T	AxC	nonsynonymous SNV	ENSMUSG00000063810:ENSMUST00000072018:exon10:c.A6687T:p.E2229D,
12510	chr6	91394422	91394422	T	A	T>A	CxC	nonsynonymous SNV	ENSMUSG00000030093:ENSMUST00000032180:exon3:c.A557T:p.E186V,
12510	chr6	5399135	5399135	A	T	A>T	CxG	nonsynonymous SNV	ENSMUSG00000042607:ENSMUST00000183358:exon3:c.A493T:p.S165C,
12510	chr6	146771598	146771598	G	C	G>C	GxA	nonsynonymous SNV	ENSMUSG00000001630:ENSMUST00000111644:exon10:c.G854C:p.G285A,ENSMUSG00000001630:ENSMUST00000001675:exon10:c.G854C:p.G285A,
12510	chr6	41375063	41375063	T	A	T>A	TxG	nonsynonymous SNV	ENSMUSG00000071519:ENSMUST00000096003:exon3:c.A265T:p.N89Y,
12510	chr6	18367436	18367436	T	A	T>A	TxG	nonsynonymous SNV	ENSMUSG00000000416:ENSMUST00000090601:exon23:c.A4882T:p.N1628Y,
12510	chr6	142298930	142298930	A	C	A>C	AxG	nonsynonymous SNV	ENSMUSG00000041681:ENSMUST00000041993:exon2:c.A82C:p.S28R,
12510	chr6	88514314	88514314	C	G	C>G	AxT	nonsynonymous SNV	ENSMUSG00000030082:ENSMUST00000032168:exon5:c.G351C:p.K117N,
12510	chr6	22288921	22288921	A	T	A>T	CxG	nonsynonymous SNV	ENSMUSG00000029671:ENSMUST00000128245:exon2:c.A236T:p.Q79L,ENSMUSG00000029671:ENSMUST00000031681:exon2:c.A236T:p.Q79L,ENSMUSG00000029671:ENSMUST00000148639:exon2:c.A236T:p.Q79L,
12510	chr6	61570846	61570846	T	A	T>A	CxG	nonsynonymous SNV	ENSMUSG00000039578:ENSMUST00000045522:exon5:c.T1892A:p.L631Q,ENSMUSG00000039578:ENSMUST00000126214:exon6:c.T1892A:p.L631Q,ENSMUSG00000039578:ENSMUST00000067307:exon3:c.T356A:p.L119Q,
12510	chr6	48465781	48465781	T	A	T>A	CxG	nonsynonymous SNV	ENSMUSG00000029797:ENSMUST00000043676:exon36:c.T5663A:p.L1888Q,ENSMUSG00000029797:ENSMUST00000169350:exon38:c.T6086A:p.L2029Q,
12510	chr6	133294303	133294303	A	T	A>T	AxC	nonsynonymous SNV	ENSMUSG00000055594:ENSMUST00000048459:exon3:c.A309T:p.Q103H,
12510	chr6	142600951	142600951	A	T	A>T	GxC	nonsynonymous SNV	ENSMUSG00000030249:ENSMUST00000100827:exon36:c.T4159A:p.S1387T,ENSMUSG00000030249:ENSMUST00000073173:exon35:c.T4054A:p.S1352T,ENSMUSG00000030249:ENSMUST00000087527:exon36:c.T4159A:p.S1387T,ENSMUSG00000030249:ENSMUST00000111771:exon35:c.T4120A:p.S1374T,
12510	chr6	4755726	4755726	C	G	C>G	GxA	nonsynonymous SNV	ENSMUSG00000092035:ENSMUST00000176551:exon1:c.C400G:p.H134D,ENSMUSG00000092035:ENSMUST00000166678:exon3:c.C1504G:p.H502D,
12510	chr6	54218607	54218607	G	T	G>T	CxG	nonsynonymous SNV	ENSMUSG00000004633:ENSMUST00000114403:exon5:c.G260T:p.R87L,ENSMUSG00000004633:ENSMUST00000046856:exon5:c.G260T:p.R87L,
12510	chr6	29455269	29455269	A	C	A>C	CxA	nonsynonymous SNV	ENSMUSG00000068699:ENSMUST00000065090:exon36:c.A5995C:p.N1999H,ENSMUSG00000068699:ENSMUST00000090474:exon36:c.A5995C:p.N1999H,ENSMUSG00000068699:ENSMUST00000101617:exon35:c.A5896C:p.N1966H,
12510	chr6	32215677	32215677	A	T	A>T	CxC	nonsynonymous SNV	ENSMUSG00000029765:ENSMUST00000115096:exon11:c.T2348A:p.V783E,
12510	chr6	113110492	113110492	A	T	A>T	CxG	nonsynonymous SNV	ENSMUSG00000034269:ENSMUST00000113155:exon3:c.A353T:p.Q118L,ENSMUSG00000034269:ENSMUST00000113157:exon4:c.A353T:p.Q118L,ENSMUSG00000034269:ENSMUST00000042889:exon4:c.A296T:p.Q99L,
12510	chr6	48498691	48498691	A	T	A>T	CxC	nonsynonymous SNV	ENSMUSG00000029797:ENSMUST00000043676:exon98:c.A14740T:p.T4914S,ENSMUSG00000029797:ENSMUST00000169350:exon101:c.A15178T:p.T5060S,
12510	chr6	38718898	38718898	A	T	A>T	GxT	nonsynonymous SNV	ENSMUSG00000061436:ENSMUST00000160962:exon11:c.T2186A:p.I729N,ENSMUSG00000061436:ENSMUST00000161779:exon11:c.T2291A:p.I764N,ENSMUSG00000061436:ENSMUST00000160360:exon11:c.T2207A:p.I736N,ENSMUSG00000061436:ENSMUST00000162359:exon11:c.T2210A:p.I737N,
12510	chr6	29453274	29453274	A	T	A>T	CxC	nonsynonymous SNV	ENSMUSG00000068699:ENSMUST00000065090:exon32:c.A5377T:p.T1793S,ENSMUSG00000068699:ENSMUST00000090474:exon32:c.A5377T:p.T1793S,ENSMUSG00000068699:ENSMUST00000101617:exon31:c.A5278T:p.T1760S,
12510	chr6	129416373	129416373	T	A	T>A	AxG	nonsynonymous SNV	ENSMUSG00000046080:ENSMUST00000164513:exon3:c.T278A:p.M93K,ENSMUSG00000046080:ENSMUST00000058352:exon4:c.T359A:p.M120K,
12510	chr6	121849814	121849814	A	T	A>T	CxT	nonsynonymous SNV	ENSMUSG00000059908:ENSMUST00000032228:exon6:c.A595T:p.I199F,
12510	chr6	131659988	131659988	T	A	T>A	AxG	nonsynonymous SNV	ENSMUSG00000053389:ENSMUST00000065781:exon1:c.A97T:p.M33L,
12510	chr6	24734381	24734381	A	T	A>T	AxG	nonsynonymous SNV	ENSMUSG00000029679:ENSMUST00000031690:exon2:c.A312T:p.K104N,
12510	chr6	40926124	40926124	A	T	A>T	AxT	nonsynonymous SNV	ENSMUSG00000029883:ENSMUST00000031935:exon5:c.T313A:p.L105I,ENSMUSG00000029883:ENSMUST00000122181:exon4:c.T313A:p.L105I,ENSMUSG00000029883:ENSMUST00000136499:exon3:c.T313A:p.L105I,
12510	chr6	90305245	90305245	G	A	G>A	GxG	nonsynonymous SNV	ENSMUSG00000049694:ENSMUST00000054799:exon5:c.G383A:p.G128E,ENSMUSG00000049694:ENSMUST00000167550:exon4:c.G383A:p.G128E,
12510	chr6	113497430	113497430	G	A	G>A	TxG	nonsynonymous SNV	ENSMUSG00000045009:ENSMUST00000101059:exon2:c.C830T:p.P277L,
12510	chr6	71852813	71852813	A	T	A>T	TxT	nonsynonymous SNV	ENSMUSG00000052337:ENSMUST00000114151:exon5:c.A469T:p.I157L,ENSMUSG00000052337:ENSMUST00000171057:exon5:c.A466T:p.I156L,ENSMUSG00000052337:ENSMUST00000101301:exon5:c.A469T:p.I157L,ENSMUSG00000052337:ENSMUST00000064062:exon5:c.A502T:p.I168L,ENSMUSG00000052337:ENSMUST00000165331:exon5:c.A502T:p.I168L,
12510	chr6	41689565	41689565	T	A	T>A	CxC	nonsynonymous SNV	ENSMUSG00000029866:ENSMUST00000031899:exon12:c.A1331T:p.E444V,
12510	chr6	113375190	113375190	C	A	C>A	CxG	nonsynonymous SNV	ENSMUSG00000048930:ENSMUST00000113107:exon4:c.G277T:p.G93C,ENSMUSG00000048930:ENSMUST00000113106:exon3:c.G277T:p.G93C,ENSMUSG00000048930:ENSMUST00000043333:exon4:c.G277T:p.G93C,ENSMUSG00000048930:ENSMUST00000032410:exon3:c.G277T:p.G93C,
12510	chr6	5423627	5423627	A	T	A>T	AxG	nonsynonymous SNV	ENSMUSG00000042607:ENSMUST00000043294:exon4:c.A773T:p.K258M,
12510	chr6	124625500	124625500	T	A	T>A	AxG	nonsynonymous SNV	ENSMUSG00000079343:ENSMUST00000068797:exon11:c.A1751T:p.H584L,
12510	chr6	132571752	132571752	C	A	C>A	CxG	nonsynonymous SNV	ENSMUSG00000059934:ENSMUST00000074042:exon2:c.C221A:p.P74Q,ENSMUSG00000059934:ENSMUST00000111972:exon2:c.C221A:p.P74Q,ENSMUSG00000059934:ENSMUST00000177523:exon2:c.C221A:p.P74Q,
12510	chr6	71818805	71818805	T	A	T>A	CxG	nonsynonymous SNV	ENSMUSG00000052962:ENSMUST00000065103:exon2:c.A97T:p.R33W,
12510	chr6	48690662	48690662	T	A	T>A	CxG	nonsynonymous SNV	ENSMUSG00000054435:ENSMUST00000067506:exon3:c.T350A:p.L117Q,ENSMUSG00000054435:ENSMUST00000090070:exon3:c.T350A:p.L117Q,
12510	chr6	52216001	52216001	A	T	A>T	TxG	nonsynonymous SNV	ENSMUSG00000038236:ENSMUST00000048715:exon2:c.T406A:p.Y136N,ENSMUSG00000038236:ENSMUST00000153280:exon4:c.T43A:p.Y15N,ENSMUSG00000038236:ENSMUST00000134367:exon4:c.T43A:p.Y15N,
12510	chr6	69059718	69059718	G	T	G>T	AxT	stopgain	ENSMUSG00000094315:ENSMUST00000103343:exon2:c.C330A:p.Y110X,
12510	chr6	29498863	29498863	A	T	A>T	CxC	stopgain	ENSMUSG00000059022:ENSMUST00000078112:exon11:c.T1035A:p.C345X,ENSMUSG00000059022:ENSMUST00000091391:exon11:c.T1035A:p.C345X,ENSMUSG00000059022:ENSMUST00000101614:exon11:c.T1035A:p.C345X,
12510	chr6	51464120	51464120	A	T	A>T	TxC	synonymous SNV	ENSMUSG00000004980:ENSMUST00000069949:exon8:c.T813A:p.G271G,ENSMUSG00000004980:ENSMUST00000090002:exon9:c.T933A:p.G311G,ENSMUSG00000004980:ENSMUST00000114459:exon9:c.T933A:p.G311G,
12510	chr6	129516653	129516653	A	T	A>T	CxG	synonymous SNV	ENSMUSG00000030160:ENSMUST00000032263:exon4:c.A228T:p.P76P,
12510	chr6	137830230	137830230	A	T	A>T	CxG	synonymous SNV	ENSMUSG00000030225:ENSMUST00000087675:exon7:c.A675T:p.T225T,
12510	chr6	83762991	83762991	T	A	T>A	CxG	synonymous SNV	ENSMUSG00000014747:ENSMUST00000014891:exon1:c.T126A:p.S42S,
12510	chr6	72515355	72515355	A	T	A>T	CxG	synonymous SNV	ENSMUSG00000052631:ENSMUST00000089687:exon12:c.T645A:p.S215S,ENSMUSG00000052631:ENSMUST00000162561:exon11:c.T726A:p.S242S,ENSMUSG00000052631:ENSMUST00000163451:exon11:c.T507A:p.S169S,ENSMUSG00000052631:ENSMUST00000159877:exon11:c.T507A:p.S169S,
12510	chr6	58940282	58940282	T	A	T>A	TxG	synonymous SNV	ENSMUSG00000037709:ENSMUST00000173193:exon15:c.A1608T:p.T536T,ENSMUSG00000037709:ENSMUST00000089860:exon16:c.A1692T:p.T564T,
12510	chr6	148895021	148895021	T	A	T>A	AxG	synonymous SNV	ENSMUSG00000030309:ENSMUST00000072324:exon2:c.A93T:p.A31A,ENSMUSG00000030309:ENSMUST00000111569:exon2:c.A93T:p.A31A,ENSMUSG00000030309:ENSMUST00000139914:exon1:c.A93T:p.A31A,
12510	chr6	130226580	130226580	A	G	A>G	TxC	synonymous SNV	ENSMUSG00000067599:ENSMUST00000088011:exon4:c.T423C:p.G141G,ENSMUSG00000067599:ENSMUST00000032286:exon6:c.T462C:p.G154G,ENSMUSG00000067599:ENSMUST00000049304:exon4:c.T423C:p.G141G,ENSMUSG00000067599:ENSMUST00000112013:exon5:c.T462C:p.G154G,
12510	chr6	94605966	94605966	T	A	T>A	CxG	synonymous SNV	ENSMUSG00000030029:ENSMUST00000101126:exon19:c.A3069T:p.A1023A,ENSMUSG00000030029:ENSMUST00000032105:exon19:c.A3069T:p.A1023A,
12510	chr6	116313922	116313922	G	T	G>T	GxC	synonymous SNV	ENSMUSG00000042213:ENSMUST00000112900:exon9:c.G873T:p.R291R,ENSMUSG00000042213:ENSMUST00000036503:exon6:c.G441T:p.R147R,ENSMUSG00000042213:ENSMUST00000069169:exon4:c.G135T:p.R45R,
12510	chr7	138361740	138361740	T	A	T>A	CxG	nonsynonymous SNV	ENSMUSG00000091002:ENSMUST00000160436:exon4:c.A800T:p.Q267L,
12510	chr7	30778268	30778268	A	T	A>T	AxG	nonsynonymous SNV	ENSMUSG00000060962:ENSMUST00000085691:exon16:c.A1451T:p.K484M,ENSMUSG00000060962:ENSMUST00000085688:exon15:c.A1406T:p.K469M,ENSMUSG00000060962:ENSMUST00000041703:exon4:c.A239T:p.K80M,ENSMUSG00000060962:ENSMUST00000165887:exon17:c.A1499T:p.K500M,ENSMUSG00000060962:ENSMUST00000054427:exon17:c.A1478T:p.K493M,
12510	chr7	131041031	131041031	T	A	T>A	CxG	nonsynonymous SNV	ENSMUSG00000047517:ENSMUST00000084509:exon3:c.T233A:p.L78Q,
12510	chr7	89877557	89877557	T	A	T>A	CxT	nonsynonymous SNV	ENSMUSG00000039391:ENSMUST00000041195:exon11:c.A1244T:p.K415M,
12510	chr7	48552135	48552135	T	A	T>A	AxA	nonsynonymous SNV	ENSMUSG00000050425:ENSMUST00000052730:exon2:c.A841T:p.M281L,
12510	chr7	44581334	44581334	A	T	A>T	CxT	nonsynonymous SNV	ENSMUSG00000002204:ENSMUST00000002274:exon2:c.A205T:p.M69L,
12510	chr7	145308297	145308297	A	G	A>G	CxT	nonsynonymous SNV	ENSMUSG00000031070:ENSMUST00000033386:exon3:c.A595G:p.I199V,
12510	chr7	17815240	17815240	T	G	T>G	TxG	nonsynonymous SNV	ENSMUSG00000023185:ENSMUST00000023953:exon3:c.T555G:p.F185L,
12510	chr7	118813630	118813630	A	T	A>T	CxG	nonsynonymous SNV	ENSMUSG00000030982:ENSMUST00000106552:exon23:c.A1940T:p.Q647L,ENSMUSG00000030982:ENSMUST00000106553:exon25:c.A2138T:p.Q713L,ENSMUSG00000030982:ENSMUST00000059390:exon26:c.A2291T:p.Q764L,ENSMUSG00000030982:ENSMUST00000033280:exon19:c.A1502T:p.Q501L,
12510	chr7	143668577	143668577	A	T	A>T	CxG	nonsynonymous SNV	ENSMUSG00000037613:ENSMUST00000152703:exon6:c.T497A:p.L166Q,
12510	chr7	128204585	128204585	G	T	G>T	TxG	nonsynonymous SNV	ENSMUSG00000070369:ENSMUST00000106237:exon30:c.G3333T:p.M1111I,ENSMUSG00000070369:ENSMUST00000177383:exon2:c.G150T:p.M50I,ENSMUSG00000070369:ENSMUST00000033051:exon30:c.G3435T:p.M1145I,ENSMUSG00000070369:ENSMUST00000177111:exon29:c.G3327T:p.M1109I,ENSMUSG00000070369:ENSMUST00000176249:exon2:c.G129T:p.M43I,
12510	chr7	4550783	4550783	T	A	T>A	AxT	nonsynonymous SNV	ENSMUSG00000035429:ENSMUST00000166650:exon18:c.A2568T:p.Q856H,ENSMUSG00000035429:ENSMUST00000049113:exon17:c.A2568T:p.Q856H,
12510	chr7	47589768	47589768	A	T	A>T	CxG	nonsynonymous SNV	ENSMUSG00000078698:ENSMUST00000176369:exon2:c.T409A:p.C137S,
12510	chr7	120283154	120283154	A	T	A>T	CxC	nonsynonymous SNV	ENSMUSG00000062017:ENSMUST00000084640:exon22:c.A3538T:p.T1180S,
12510	chr7	126797721	126797721	T	A	T>A	CxG	nonsynonymous SNV	ENSMUSG00000030695:ENSMUST00000032934:exon2:c.A35T:p.Q12L,ENSMUSG00000030695:ENSMUST00000106348:exon2:c.A35T:p.Q12L,ENSMUSG00000030695:ENSMUST00000087566:exon3:c.A197T:p.Q66L,ENSMUSG00000030695:ENSMUST00000141355:exon3:c.A35T:p.Q12L,ENSMUSG00000030695:ENSMUST00000151137:exon2:c.A35T:p.Q12L,ENSMUSG00000030695:ENSMUST00000133514:exon3:c.A197T:p.Q66L,
12510	chr7	16177536	16177536	A	G	A>G	CxG	nonsynonymous SNV	ENSMUSG00000041420:ENSMUST00000002495:exon2:c.A157G:p.S53G,ENSMUSG00000041420:ENSMUST00000176342:exon3:c.A157G:p.S53G,ENSMUSG00000041420:ENSMUST00000177156:exon2:c.A157G:p.S53G,ENSMUSG00000041420:ENSMUST00000176506:exon2:c.A157G:p.S53G,ENSMUSG00000041420:ENSMUST00000177540:exon3:c.A157G:p.S53G,
12510	chr7	4142560	4142560	A	T	A>T	CxG	nonsynonymous SNV	ENSMUSG00000035545:ENSMUST00000121270:exon7:c.A746T:p.Q249L,ENSMUSG00000035545:ENSMUST00000037472:exon7:c.A746T:p.Q249L,ENSMUSG00000035545:ENSMUST00000144248:exon5:c.A635T:p.Q212L,
12510	chr7	127579671	127579671	C	T	C>T	GxG	nonsynonymous SNV	ENSMUSG00000030815:ENSMUST00000033086:exon5:c.C331T:p.R111W,ENSMUSG00000030815:ENSMUST00000121004:exon4:c.C331T:p.R111W,ENSMUSG00000030815:ENSMUST00000146383:exon4:c.C254T:p.A85V,
12510	chr7	24105661	24105661	G	T	G>T	GxT	nonsynonymous SNV	ENSMUSG00000057101:ENSMUST00000068975:exon5:c.G1504T:p.V502L,
12510	chr7	16917727	16917727	C	A	C>A	AxT	nonsynonymous SNV	ENSMUSG00000019370:ENSMUST00000019514:exon3:c.G36T:p.E12D,
12510	chr7	16907535	16907535	T	A	T>A	CxC	nonsynonymous SNV	ENSMUSG00000043017:ENSMUST00000144408:exon1:c.T751A:p.S251T,ENSMUSG00000043017:ENSMUST00000086101:exon2:c.T142A:p.S48T,
12510	chr7	41289577	41289577	A	T	A>T	GxG	nonsynonymous SNV	ENSMUSG00000072259:ENSMUST00000097044:exon3:c.A2282T:p.E761V,
12510	chr7	143780991	143780991	A	T	A>T	CxC	nonsynonymous SNV	ENSMUSG00000048965:ENSMUST00000054048:exon2:c.T774A:p.S258R,
12510	chr7	133890300	133890300	A	T	A>T	AxT	nonsynonymous SNV	ENSMUSG00000054555:ENSMUST00000067680:exon22:c.T2531A:p.I844N,ENSMUSG00000054555:ENSMUST00000138363:exon12:c.T1565A:p.I522N,
12510	chr7	67047555	67047555	A	T	A>T	TxC	nonsynonymous SNV	ENSMUSG00000058145:ENSMUST00000098382:exon14:c.A1976T:p.Y659F,ENSMUSG00000058145:ENSMUST00000107478:exon14:c.A1976T:p.Y659F,
12510	chr7	16917722	16917722	T	A	T>A	CxT	nonsynonymous SNV	ENSMUSG00000019370:ENSMUST00000019514:exon3:c.A41T:p.K14M,
12510	chr7	140005321	140005321	T	G	T>G	TxT	nonsynonymous SNV	ENSMUSG00000025474:ENSMUST00000026547:exon10:c.A1490C:p.K497T,
12510	chr7	29225703	29225703	A	T	A>T	CxG	nonsynonymous SNV	ENSMUSG00000046410:ENSMUST00000085818:exon2:c.T487A:p.W163R,
12510	chr7	29140347	29140347	A	T	A>T	AxA	nonsynonymous SNV	ENSMUSG00000030589:ENSMUST00000161522:exon5:c.A483T:p.Q161H,ENSMUSG00000030589:ENSMUST00000160194:exon5:c.A483T:p.Q161H,ENSMUSG00000030589:ENSMUST00000032811:exon5:c.A483T:p.Q161H,ENSMUSG00000030589:ENSMUST00000159975:exon5:c.A483T:p.Q161H,ENSMUSG00000030589:ENSMUST00000094617:exon5:c.A486T:p.Q162H,ENSMUSG00000030589:ENSMUST00000159351:exon5:c.A483T:p.Q161H,
12510	chr7	116418031	116418031	T	G	T>G	TxA	nonsynonymous SNV	ENSMUSG00000030660:ENSMUST00000170430:exon2:c.A490C:p.K164Q,
12510	chr7	4484470	4484470	T	A	T>A	CxT	nonsynonymous SNV	ENSMUSG00000019254:ENSMUST00000013886:exon11:c.A1440T:p.K480N,ENSMUSG00000019254:ENSMUST00000124248:exon11:c.A1203T:p.K401N,
12510	chr7	44585741	44585741	A	T	A>T	AxC	nonsynonymous SNV	ENSMUSG00000002204:ENSMUST00000002274:exon8:c.A949T:p.T317S,
12510	chr7	120453061	120453061	A	C	A>C	CxG	nonsynonymous SNV	ENSMUSG00000051900:ENSMUST00000120490:exon9:c.A1351C:p.S451R,ENSMUSG00000051900:ENSMUST00000056042:exon10:c.A1348C:p.S450R,
12510	chr7	81611340	81611340	A	G	A>G	CxT	nonsynonymous SNV	ENSMUSG00000025813:ENSMUST00000098326:exon8:c.T650C:p.M217T,ENSMUSG00000025813:ENSMUST00000026922:exon8:c.T842C:p.M281T,
12510	chr7	83600896	83600896	T	A	T>A	CxG	nonsynonymous SNV	ENSMUSG00000038540:ENSMUST00000039317:exon9:c.T902A:p.L301Q,ENSMUSG00000038540:ENSMUST00000164944:exon9:c.T902A:p.L301Q,
12510	chr7	104768754	104768754	C	T	C>T	TxT	nonsynonymous SNV	ENSMUSG00000043073:ENSMUST00000053464:exon3:c.G1180A:p.E394K,
12510	chr7	6711115	6711115	T	A	T>A	TxT	nonsynonymous SNV	ENSMUSG00000002265:ENSMUST00000051209:exon9:c.A1107T:p.Q369H,
12510	chr7	125795315	125795315	A	T	A>T	GxC	nonsynonymous SNV	ENSMUSG00000032743:ENSMUST00000069660:exon7:c.A640T:p.T214S,
12510	chr7	45810614	45810614	C	G	C>G	CxG	nonsynonymous SNV	ENSMUSG00000003269:ENSMUST00000107728:exon7:c.G653C:p.R218P,ENSMUSG00000003269:ENSMUST00000056820:exon7:c.G653C:p.R218P,ENSMUSG00000003269:ENSMUST00000139376:exon7:c.G653C:p.R218P,ENSMUSG00000003269:ENSMUST00000107726:exon6:c.G605C:p.R202P,ENSMUSG00000003269:ENSMUST00000107729:exon7:c.G653C:p.R218P,
12510	chr7	44399108	44399108	C	A	C>A	AxA	nonsynonymous SNV	ENSMUSG00000030731:ENSMUST00000118831:exon10:c.C1721A:p.T574K,ENSMUSG00000030731:ENSMUST00000120262:exon9:c.C1721A:p.T574K,ENSMUSG00000030731:ENSMUST00000118962:exon10:c.C1721A:p.T574K,
12510	chr7	143617862	143617862	T	G	T>G	CxC	nonsynonymous SNV	ENSMUSG00000045362:ENSMUST00000055723:exon4:c.A353C:p.E118A,
12510	chr7	45189380	45189380	A	T	A>T	GxC	nonsynonymous SNV	ENSMUSG00000038292:ENSMUST00000121017:exon12:c.T1164A:p.S388R,
12510	chr7	26759355	26759355	A	T	A>T	CxG	nonsynonymous SNV	ENSMUSG00000066704:ENSMUST00000077855:exon3:c.A352T:p.S118C,
12510	chr7	35787785	35787785	A	T	A>T	TxA	nonsynonymous SNV	ENSMUSG00000044452:ENSMUST00000061586:exon5:c.T2257A:p.Y753N,
12510	chr7	113304367	113304367	A	T	A>T	AxC	nonsynonymous SNV	ENSMUSG00000055116:ENSMUST00000047321:exon16:c.A1369T:p.T457S,
12510	chr7	30463176	30463176	T	A	T>A	CxG	nonsynonymous SNV	ENSMUSG00000006649:ENSMUST00000006825:exon9:c.T1079A:p.L360Q,
12510	chr7	4920351	4920351	A	T	A>T	CxC	nonsynonymous SNV	ENSMUSG00000074406:ENSMUST00000116354:exon3:c.A1571T:p.H524L,
12510	chr7	24585647	24585647	G	A	G>A	CxA	nonsynonymous SNV	ENSMUSG00000066721:ENSMUST00000094705:exon4:c.C568T:p.R190C,
12510	chr7	25093134	25093134	A	T	A>T	CxC	nonsynonymous SNV	ENSMUSG00000008496:ENSMUST00000098679:exon14:c.T1646A:p.V549E,
12510	chr7	81093261	81093261	A	T	A>T	GxC	nonsynonymous SNV	ENSMUSG00000038763:ENSMUST00000107348:exon6:c.A2825T:p.D942V,
12510	chr7	107746429	107746429	G	T	G>T	CxC	nonsynonymous SNV	ENSMUSG00000036528:ENSMUST00000098134:exon25:c.G2657T:p.R886L,
12510	chr7	57591809	57591809	A	T	A>T	CxG	nonsynonymous SNV	ENSMUSG00000033676:ENSMUST00000039697:exon3:c.A211T:p.S71C,ENSMUSG00000033676:ENSMUST00000138350:exon2:c.A82T:p.S28C,ENSMUSG00000033676:ENSMUST00000085240:exon3:c.A211T:p.S71C,
12510	chr7	127344564	127344564	T	A	T>A	CxG	nonsynonymous SNV	ENSMUSG00000047371:ENSMUST00000060783:exon2:c.A400T:p.R134W,
12510	chr7	68207267	68207267	A	T	A>T	AxT	nonsynonymous SNV	ENSMUSG00000005533:ENSMUST00000005671:exon16:c.A2976T:p.E992D,
12510	chr7	41649929	41649929	G	C	G>C	TxT	nonsynonymous SNV	ENSMUSG00000074165:ENSMUST00000045720:exon4:c.G1928C:p.C643S,ENSMUSG00000074165:ENSMUST00000170770:exon3:c.G1832C:p.C611S,ENSMUSG00000074165:ENSMUST00000098508:exon6:c.G1988C:p.C663S,ENSMUSG00000074165:ENSMUST00000100275:exon6:c.G1832C:p.C611S,
12510	chr7	62380884	62380884	A	T	A>T	AxG	nonsynonymous SNV	ENSMUSG00000056972:ENSMUST00000080403:exon1:c.A3535T:p.S1179C,
12510	chr7	18010025	18010025	T	A	T>A	CxG	nonsynonymous SNV	ENSMUSG00000057195:ENSMUST00000108488:exon1:c.T56A:p.L19Q,ENSMUSG00000057195:ENSMUST00000081703:exon1:c.T56A:p.L19Q,
12510	chr7	24612949	24612949	A	T	A>T	CxG	nonsynonymous SNV	ENSMUSG00000074277:ENSMUST00000073325:exon3:c.A491T:p.Q164L,
12510	chr7	16078682	16078682	T	A	T>A	CxG	nonsynonymous SNV	ENSMUSG00000078796:ENSMUST00000108509:exon3:c.T1259A:p.L420Q,
12510	chr7	123321642	123321642	T	A	T>A	CxT	nonsynonymous SNV	ENSMUSG00000030766:ENSMUST00000167309:exon6:c.A407T:p.K136M,ENSMUSG00000030766:ENSMUST00000098060:exon6:c.A407T:p.K136M,ENSMUSG00000030766:ENSMUST00000106442:exon6:c.A407T:p.K136M,
12510	chr7	13285363	13285363	G	A	G>A	AxA	nonsynonymous SNV	ENSMUSG00000056394:ENSMUST00000098814:exon4:c.G262A:p.D88N,ENSMUSG00000056394:ENSMUST00000177588:exon4:c.G262A:p.D88N,ENSMUSG00000056394:ENSMUST00000165964:exon4:c.G262A:p.D88N,ENSMUSG00000056394:ENSMUST00000185145:exon4:c.G262A:p.D88N,ENSMUSG00000056394:ENSMUST00000146998:exon4:c.G262A:p.D88N,ENSMUSG00000056394:ENSMUST00000123025:exon3:c.G262A:p.D88N,
12510	chr7	122128407	122128407	T	G	T>G	TxG	nonsynonymous SNV	ENSMUSG00000044702:ENSMUST00000106468:exon4:c.A239C:p.Q80P,ENSMUSG00000044702:ENSMUST00000106469:exon4:c.A239C:p.Q80P,ENSMUSG00000044702:ENSMUST00000130149:exon4:c.A239C:p.Q80P,ENSMUSG00000044702:ENSMUST00000098068:exon4:c.A239C:p.Q80P,
12510	chr7	127596094	127596094	A	T	A>T	CxC	nonsynonymous SNV	ENSMUSG00000030816:ENSMUST00000033088:exon13:c.A1591T:p.T531S,
12510	chr7	79435319	79435319	G	T	G>T	AxT	nonsynonymous SNV	ENSMUSG00000039187:ENSMUST00000117227:exon24:c.G2576T:p.S859I,ENSMUSG00000039187:ENSMUST00000137667:exon22:c.G2492T:p.S831I,ENSMUSG00000039187:ENSMUST00000036865:exon24:c.G2576T:p.S859I,
12510	chr7	108924989	108924989	A	T	A>T	AxG	nonsynonymous SNV	ENSMUSG00000049709:ENSMUST00000055745:exon3:c.T1283A:p.L428H,
12510	chr7	45318349	45318349	T	A	T>A	GxG	nonsynonymous SNV	ENSMUSG00000038260:ENSMUST00000042194:exon11:c.A1598T:p.H533L,
12510	chr7	120991510	120991510	T	A	T>A	GxG	nonsynonymous SNV	ENSMUSG00000030877:ENSMUST00000033166:exon4:c.T473A:p.V158E,
12510	chr7	98077079	98077079	T	A	T>A	GxG	nonsynonymous SNV	ENSMUSG00000030761:ENSMUST00000107128:exon24:c.A3019T:p.T1007S,ENSMUSG00000030761:ENSMUST00000107122:exon24:c.A3004T:p.T1002S,ENSMUSG00000030761:ENSMUST00000084979:exon23:c.A2986T:p.T996S,ENSMUSG00000030761:ENSMUST00000107127:exon24:c.A3019T:p.T1007S,
12510	chr7	143079222	143079222	G	T	G>T	CxA	stopgain	ENSMUSG00000009246:ENSMUST00000009390:exon18:c.C2483A:p.S828X,ENSMUSG00000009246:ENSMUST00000150867:exon18:c.C2483A:p.S828X,
12510	chr7	31054334	31054334	A	T	A>T	CxC	stopgain	ENSMUSG00000036570:ENSMUST00000039909:exon2:c.T33A:p.C11X,ENSMUSG00000036570:ENSMUST00000071697:exon2:c.T33A:p.C11X,ENSMUSG00000036570:ENSMUST00000108110:exon2:c.T33A:p.C11X,
12510	chr7	31290643	31290643	A	T	A>T	AxC	stopgain	ENSMUSG00000062556:ENSMUST00000080635:exon3:c.T279A:p.C93X,
12510	chr7	139096758	139096758	G	T	G>T	GxG	stopgain	ENSMUSG00000025478:ENSMUST00000026551:exon10:c.G1060T:p.G354X,ENSMUSG00000025478:ENSMUST00000121184:exon9:c.G1123T:p.G375X,
12510	chr7	18719624	18719624	T	A	T>A	AxT	stopgain	ENSMUSG00000044903:ENSMUST00000051973:exon2:c.T243A:p.Y81X,ENSMUSG00000044903:ENSMUST00000108481:exon2:c.T360A:p.Y120X,
12510	chr7	15834787	15834787	T	A	T>A	CxT	stopgain	ENSMUSG00000041583:ENSMUST00000108513:exon2:c.A163T:p.R55X,
12510	chr7	4758029	4758029	A	T	A>T	CxG	synonymous SNV	ENSMUSG00000092518:ENSMUST00000174409:exon9:c.T1668A:p.P556P,ENSMUSG00000092518:ENSMUST00000108580:exon9:c.T1683A:p.P561P,
12510	chr7	16673495	16673495	T	A	T>A	CxG	synonymous SNV	ENSMUSG00000078795:ENSMUST00000108498:exon2:c.A96T:p.A32A,
12510	chr7	141293823	141293823	C	T	C>T	AxA	synonymous SNV	ENSMUSG00000025496:ENSMUST00000026569:exon2:c.C387T:p.D129D,
12510	chr7	17203724	17203724	A	T	A>T	TxC	synonymous SNV	ENSMUSG00000023159:ENSMUST00000075934:exon1:c.A57T:p.L19L,
12510	chr7	144405442	144405442	A	T	A>T	CxG	synonymous SNV	ENSMUSG00000037541:ENSMUST00000105902:exon19:c.A2391T:p.P797P,ENSMUSG00000037541:ENSMUST00000097929:exon7:c.A654T:p.P218P,ENSMUSG00000037541:ENSMUST00000105900:exon11:c.A1284T:p.P428P,
12510	chr7	34676146	34676146	A	T	A>T	GxG	synonymous SNV	ENSMUSG00000060402:ENSMUST00000078686:exon4:c.T267A:p.P89P,
12510	chr7	43659415	43659415	A	T	A>T	CxG	synonymous SNV	ENSMUSG00000030474:ENSMUST00000032667:exon2:c.T513A:p.S171S,
12510	chr7	24101528	24101528	A	T	A>T	CxG	synonymous SNV	ENSMUSG00000057101:ENSMUST00000068975:exon4:c.A207T:p.P69P,
12510	chr7	18987778	18987778	T	A	T>A	CxA	synonymous SNV	ENSMUSG00000051965:ENSMUST00000063563:exon1:c.T174A:p.P58P,
12510	chr7	102153979	102153979	T	A	T>A	CxG	synonymous SNV	ENSMUSG00000063550:ENSMUST00000070165:exon16:c.A2013T:p.P671P,
12510	chr7	17204880	17204880	C	A	C>A	CxT	synonymous SNV	ENSMUSG00000023159:ENSMUST00000075934:exon2:c.C78A:p.T26T,
12510	chr7	100025768	100025768	A	C	A>C	CxG	synonymous SNV	ENSMUSG00000030732:ENSMUST00000032977:exon6:c.A549C:p.T183T,ENSMUSG00000030732:ENSMUST00000107084:exon6:c.A570C:p.T190T,
12510	chr7	46033864	46033864	G	C	G>C	TxC	synonymous SNV	ENSMUSG00000030835:ENSMUST00000033121:exon1:c.G33C:p.L11L,
12510	chr7	134851540	134851540	C	T	C>T	GxT	synonymous SNV	ENSMUSG00000058325:ENSMUST00000084488:exon25:c.C2497T:p.L833L,
12510	chr7	125318569	125318569	A	T	A>T	CxG	synonymous SNV	ENSMUSG00000051614:ENSMUST00000060220:exon1:c.A132T:p.P44P,
12510	chr7	130785952	130785952	T	A	T>A	TxG	synonymous SNV	ENSMUSG00000040298:ENSMUST00000048453:exon5:c.T300A:p.L100L,
12510	chr7	29148576	29148576	A	T	A>T	TxG	synonymous SNV	ENSMUSG00000030589:ENSMUST00000161522:exon11:c.A1302T:p.V434V,ENSMUSG00000030589:ENSMUST00000032811:exon11:c.A1344T:p.V448V,ENSMUSG00000030589:ENSMUST00000159975:exon11:c.A1344T:p.V448V,ENSMUSG00000030589:ENSMUST00000094617:exon11:c.A1347T:p.V449V,ENSMUSG00000030589:ENSMUST00000159351:exon11:c.A1344T:p.V448V,
12510	chr7	81343795	81343795	T	A	T>A	CxG	synonymous SNV	ENSMUSG00000061787:ENSMUST00000080813:exon4:c.A267T:p.S89S,
12510	chr7	124397015	124397015	C	A	C>A	TxC	synonymous SNV	ENSMUSG00000078591:ENSMUST00000106437:exon2:c.C903A:p.I301I,
12510	chr7	30575452	30575452	T	A	T>A	CxG	synonymous SNV	ENSMUSG00000006307:ENSMUST00000006470:exon28:c.A5853T:p.S1951S,ENSMUSG00000006307:ENSMUST00000108154:exon28:c.A5826T:p.S1942S,
12510	chr7	63697216	63697216	A	T	A>T	TxG	synonymous SNV	ENSMUSG00000033510:ENSMUST00000058476:exon6:c.A540T:p.V180V,ENSMUSG00000033510:ENSMUST00000177534:exon3:c.A537T:p.V179V,
12510	chr7	132597679	132597679	G	T	G>T	CxG	synonymous SNV	ENSMUSG00000048528:ENSMUST00000054562:exon2:c.C352A:p.R118R,
12510	chr7	97662323	97662323	A	T	A>T	CxC	synonymous SNV	ENSMUSG00000035623:ENSMUST00000107153:exon6:c.A2214T:p.P738P,ENSMUSG00000035623:ENSMUST00000042399:exon6:c.A2259T:p.P753P,
12510	chr7	79375945	79375945	G	T	G>T	TxG	synonymous SNV	ENSMUSG00000039194:ENSMUST00000053718:exon8:c.C747A:p.T249T,ENSMUSG00000039194:ENSMUST00000179243:exon8:c.C747A:p.T249T,
12510	chr7	131110951	131110951	A	T	A>T	TxG	synonymous SNV	ENSMUSG00000047517:ENSMUST00000084509:exon43:c.A4650T:p.I1550I,
12510	chr7	127302016	127302016	T	G	T>G	CxG	synonymous SNV	ENSMUSG00000030830:ENSMUST00000106306:exon7:c.T573G:p.A191A,ENSMUSG00000030830:ENSMUST00000117762:exon7:c.T573G:p.A191A,ENSMUSG00000030830:ENSMUST00000120857:exon7:c.T573G:p.A191A,ENSMUSG00000030830:ENSMUST00000170971:exon7:c.T573G:p.A191A,
12510	chr8	85044831	85044831	A	T	A>T	CxC	nonsynonymous SNV	ENSMUSG00000031691:ENSMUST00000166592:exon7:c.A572T:p.H191L,ENSMUSG00000031691:ENSMUST00000093360:exon7:c.A572T:p.H191L,
12510	chr8	23123861	23123861	A	G	A>G	CxT	nonsynonymous SNV	ENSMUSG00000031543:ENSMUST00000118733:exon38:c.A4456G:p.I1486V,ENSMUSG00000031543:ENSMUST00000141784:exon37:c.A4408G:p.I1470V,ENSMUSG00000031543:ENSMUST00000173248:exon38:c.A4456G:p.I1486V,ENSMUSG00000031543:ENSMUST00000121802:exon38:c.A4543G:p.I1515V,ENSMUSG00000031543:ENSMUST00000084038:exon38:c.A4456G:p.I1486V,ENSMUSG00000031543:ENSMUST00000110688:exon37:c.A4519G:p.I1507V,ENSMUSG00000031543:EN…
12510	chr8	111998315	111998315	C	A	C>A	CxG	nonsynonymous SNV	ENSMUSG00000031948:ENSMUST00000093120:exon11:c.G1394T:p.R465L,ENSMUSG00000031948:ENSMUST00000164470:exon12:c.G1394T:p.R465L,ENSMUSG00000031948:ENSMUST00000034426:exon10:c.G1307T:p.R436L,
12510	chr8	43521396	43521396	A	T	A>T	CxA	nonsynonymous SNV	ENSMUSG00000063900:ENSMUST00000080135:exon2:c.T568A:p.W190R,
12510	chr8	56317771	56317771	A	T	A>T	CxA	nonsynonymous SNV	ENSMUSG00000031613:ENSMUST00000034026:exon5:c.A443T:p.Q148L,
12510	chr8	45398215	45398215	T	A	T>A	GxT	nonsynonymous SNV	ENSMUSG00000031639:ENSMUST00000167106:exon5:c.A1644T:p.K548N,ENSMUSG00000031639:ENSMUST00000034056:exon6:c.A1644T:p.K548N,
12510	chr8	94357020	94357020	T	G	T>G	GxT	nonsynonymous SNV	ENSMUSG00000031766:ENSMUST00000034218:exon23:c.T2674G:p.F892V,
12510	chr8	56319156	56319156	A	T	A>T	CxG	nonsynonymous SNV	ENSMUSG00000031613:ENSMUST00000034026:exon6:c.A662T:p.H221L,
12510	chr8	46170316	46170316	A	T	A>T	CxC	nonsynonymous SNV	ENSMUSG00000031631:ENSMUST00000145229:exon3:c.A742T:p.T248S,ENSMUSG00000031631:ENSMUST00000034048:exon2:c.A742T:p.T248S,ENSMUSG00000031631:ENSMUST00000164504:exon1:c.A742T:p.T248S,ENSMUSG00000031631:ENSMUST00000110376:exon2:c.A742T:p.T248S,
12510	chr8	69813945	69813945	A	T	A>T	CxG	nonsynonymous SNV	ENSMUSG00000036246:ENSMUST00000036074:exon9:c.A794T:p.Q265L,ENSMUSG00000036246:ENSMUST00000123453:exon9:c.A794T:p.Q265L,
12510	chr8	122488508	122488508	T	A	T>A	CxG	nonsynonymous SNV	ENSMUSG00000014444:ENSMUST00000067252:exon32:c.A4361T:p.Q1454L,
12510	chr8	70084445	70084445	A	T	A>T	CxC	nonsynonymous SNV	ENSMUSG00000007594:ENSMUST00000007738:exon2:c.A29T:p.H10L,
12510	chr8	71545624	71545624	A	T	A>T	CxG	nonsynonymous SNV	ENSMUSG00000031813:ENSMUST00000034272:exon5:c.A485T:p.Q162L,
12510	chr8	91800386	91800386	T	A	T>A	CxC	nonsynonymous SNV	ENSMUSG00000031734:ENSMUST00000093312:exon2:c.A689T:p.E230V,ENSMUSG00000031734:ENSMUST00000175795:exon2:c.A689T:p.E230V,
12510	chr8	104929890	104929890	A	T	A>T	CxT	nonsynonymous SNV	ENSMUSG00000031886:ENSMUST00000034355:exon5:c.A751T:p.I251F,ENSMUSG00000031886:ENSMUST00000109410:exon5:c.A751T:p.I251F,
12510	chr8	70302898	70302898	A	T	A>T	TxC	nonsynonymous SNV	ENSMUSG00000055681:ENSMUST00000150968:exon1:c.A92T:p.Y31F,ENSMUSG00000055681:ENSMUST00000066469:exon1:c.A92T:p.Y31F,ENSMUSG00000055681:ENSMUST00000168018:exon1:c.A92T:p.Y31F,
12510	chr8	3485712	3485712	G	A	G>A	CxA	nonsynonymous SNV	ENSMUSG00000040340:ENSMUST00000047265:exon8:c.G1244A:p.R415Q,ENSMUSG00000040340:ENSMUST00000161680:exon7:c.G1244A:p.R415Q,
12510	chr8	67960421	67960421	T	A	T>A	GxG	nonsynonymous SNV	ENSMUSG00000030465:ENSMUST00000038959:exon3:c.A1456T:p.T486S,ENSMUSG00000030465:ENSMUST00000098696:exon3:c.A1456T:p.T486S,ENSMUSG00000030465:ENSMUST00000093469:exon3:c.A1456T:p.T486S,
12510	chr8	13365121	13365121	A	T	A>T	CxC	nonsynonymous SNV	ENSMUSG00000038482:ENSMUST00000170909:exon3:c.A112T:p.T38S,
12510	chr8	119312528	119312528	A	T	A>T	GxC	nonsynonymous SNV	ENSMUSG00000031841:ENSMUST00000117160:exon12:c.A1708T:p.T570S,
12510	chr8	24585226	24585226	A	T	A>T	AxG	nonsynonymous SNV	ENSMUSG00000031551:ENSMUST00000110667:exon9:c.T566A:p.L189H,ENSMUSG00000031551:ENSMUST00000033956:exon9:c.T839A:p.L280H,
12510	chr8	122401653	122401653	A	T	A>T	CxG	nonsynonymous SNV	ENSMUSG00000017478:ENSMUST00000093073:exon7:c.A1139T:p.Q380L,ENSMUSG00000017478:ENSMUST00000017622:exon8:c.A1211T:p.Q404L,ENSMUSG00000017478:ENSMUST00000176629:exon8:c.A1211T:p.Q404L,
12510	chr8	123198768	123198768	A	T	A>T	GxC	nonsynonymous SNV	ENSMUSG00000019278:ENSMUST00000019422:exon3:c.A159T:p.R53S,
12510	chr8	27406812	27406812	G	A	G>A	AxG	nonsynonymous SNV	ENSMUSG00000031491:ENSMUST00000033882:exon5:c.C1036T:p.L346F,
12510	chr8	23111838	23111838	C	T	C>T	CxC	nonsynonymous SNV	ENSMUSG00000031543:ENSMUST00000173573:exon25:c.C2623T:p.P875S,ENSMUSG00000031543:ENSMUST00000118733:exon25:c.C2623T:p.P875S,ENSMUSG00000031543:ENSMUST00000141784:exon24:c.C2575T:p.P859S,ENSMUSG00000031543:ENSMUST00000173248:exon25:c.C2623T:p.P875S,ENSMUSG00000031543:ENSMUST00000121802:exon25:c.C2710T:p.P904S,ENSMUSG00000031543:ENSMUST00000084038:exon25:c.C2623T:p.P875S,ENSMUSG00000031543:ENSMUST0…
12510	chr8	70242885	70242885	G	T	G>T	TxG	nonsynonymous SNV	ENSMUSG00000036054:ENSMUST00000155771:exon3:c.G507T:p.L169F,ENSMUSG00000036054:ENSMUST00000093458:exon3:c.G507T:p.L169F,ENSMUSG00000036054:ENSMUST00000164403:exon3:c.G507T:p.L169F,ENSMUSG00000036054:ENSMUST00000131489:exon3:c.G507T:p.L169F,
12510	chr8	15102636	15102636	A	T	A>T	CxC	nonsynonymous SNV	ENSMUSG00000031461:ENSMUST00000033842:exon16:c.A1982T:p.H661L,
12510	chr8	71711238	71711238	C	G	C>G	TxG	nonsynonymous SNV	ENSMUSG00000070000:ENSMUST00000093444:exon19:c.G1747C:p.D583H,ENSMUSG00000070000:ENSMUST00000146100:exon21:c.G1747C:p.D583H,
12510	chr8	11550264	11550264	T	G	T>G	AxG	nonsynonymous SNV	ENSMUSG00000056228:ENSMUST00000049461:exon2:c.A224C:p.H75P,
12510	chr8	83725905	83725905	A	T	A>T	CxG	nonsynonymous SNV	ENSMUSG00000002885:ENSMUST00000166939:exon11:c.T1247A:p.L416Q,ENSMUSG00000002885:ENSMUST00000002964:exon11:c.T1253A:p.L418Q,ENSMUSG00000002885:ENSMUST00000109802:exon12:c.T1400A:p.L467Q,ENSMUSG00000002885:ENSMUST00000075843:exon13:c.T1535A:p.L512Q,
12510	chr8	109558306	109558306	T	A	T>A	CxG	nonsynonymous SNV	ENSMUSG00000037993:ENSMUST00000042601:exon11:c.A1394T:p.Q465L,
12510	chr8	43570310	43570310	A	T	A>T	CxA	nonsynonymous SNV	ENSMUSG00000048516:ENSMUST00000049577:exon2:c.T142A:p.W48R,
12510	chr8	33574704	33574704	A	T	A>T	AxG	nonsynonymous SNV	ENSMUSG00000009628:ENSMUST00000009772:exon1:c.A4161T:p.E1387D,
12510	chr8	122861521	122861521	C	A	C>A	AxA	nonsynonymous SNV	ENSMUSG00000031962:ENSMUST00000034443:exon6:c.C725A:p.T242K,
12510	chr8	117072448	117072448	G	T	G>T	GxG	nonsynonymous SNV	ENSMUSG00000034416:ENSMUST00000098375:exon5:c.C902A:p.P301H,ENSMUSG00000034416:ENSMUST00000109093:exon5:c.C902A:p.P301H,
12510	chr8	48300860	48300860	T	G	T>G	CxG	nonsynonymous SNV	ENSMUSG00000031561:ENSMUST00000033965:exon14:c.A2507C:p.Q836P,
12510	chr8	71511424	71511424	A	C	A>C	CxT	nonsynonymous SNV	ENSMUSG00000034845:ENSMUST00000048452:exon1:c.T293G:p.M98R,
12510	chr8	93104229	93104229	A	T	A>T	CxT	nonsynonymous SNV	ENSMUSG00000057400:ENSMUST00000034189:exon11:c.T1298A:p.M433K,
12510	chr8	66512371	66512371	A	T	A>T	CxC	nonsynonymous SNV	ENSMUSG00000025519:ENSMUST00000183187:exon1:c.A580T:p.T194S,ENSMUSG00000025519:ENSMUST00000002025:exon1:c.A580T:p.T194S,
12510	chr8	106781725	106781725	A	T	A>T	AxG	nonsynonymous SNV	ENSMUSG00000041949:ENSMUST00000048359:exon15:c.A2688T:p.E896D,
12510	chr8	4244757	4244757	G	T	G>T	GxA	nonsynonymous SNV	ENSMUSG00000002948:ENSMUST00000110995:exon8:c.G699T:p.W233C,ENSMUSG00000002948:ENSMUST00000110998:exon8:c.G918T:p.W306C,ENSMUSG00000002948:ENSMUST00000145165:exon9:c.G966T:p.W322C,ENSMUSG00000002948:ENSMUST00000110994:exon8:c.G699T:p.W233C,ENSMUSG00000002948:ENSMUST00000062686:exon9:c.G966T:p.W322C,ENSMUSG00000002948:ENSMUST00000003027:exon9:c.G966T:p.W322C,ENSMUSG00000002948:ENSMUST00000110996:e…
12510	chr8	105692339	105692339	G	T	G>T	TxG	nonsynonymous SNV	ENSMUSG00000050357:ENSMUST00000062574:exon3:c.G213T:p.M71I,
12510	chr8	70164270	70164270	A	T	A>T	CxG	nonsynonymous SNV	ENSMUSG00000079033:ENSMUST00000110146:exon2:c.A20T:p.Q7L,ENSMUSG00000079033:ENSMUST00000110143:exon2:c.A20T:p.Q7L,ENSMUSG00000079033:ENSMUST00000110140:exon2:c.A20T:p.Q7L,ENSMUSG00000002345:ENSMUST00000163756:exon2:c.A20T:p.Q7L,ENSMUSG00000002345:ENSMUST00000164040:exon2:c.A20T:p.Q7L,ENSMUSG00000002345:ENSMUST00000072500:exon2:c.A20T:p.Q7L,ENSMUSG00000079033:ENSMUST00000110141:exon2:c.A20T:p.Q7L,
12510	chr8	71623525	71623525	A	T	A>T	AxC	nonsynonymous SNV	ENSMUSG00000034807:ENSMUST00000047903:exon12:c.A1619T:p.N540I,
12510	chr8	120562754	120562754	A	T	A>T	CxG	nonsynonymous SNV	ENSMUSG00000031822:ENSMUST00000120493:exon3:c.A346T:p.S116C,ENSMUSG00000031822:ENSMUST00000118136:exon3:c.A355T:p.S119C,ENSMUSG00000031822:ENSMUST00000034279:exon3:c.A385T:p.S129C,
12510	chr8	128363250	128363250	C	A	C>A	AxC	nonsynonymous SNV	ENSMUSG00000025810:ENSMUST00000026917:exon2:c.C105A:p.N35K,
12510	chr8	123198769	123198769	C	A	C>A	AxC	nonsynonymous SNV	ENSMUSG00000019278:ENSMUST00000019422:exon3:c.C160A:p.P54T,
12510	chr8	95538219	95538219	G	T	G>T	CxG	nonsynonymous SNV	ENSMUSG00000036598:ENSMUST00000041569:exon3:c.G356T:p.R119L,
12510	chr8	70048655	70048655	A	T	A>T	CxG	nonsynonymous SNV	ENSMUSG00000011306:ENSMUST00000011450:exon2:c.A181T:p.S61C,
12510	chr8	123199165	123199165	A	T	A>T	TxC	nonsynonymous SNV	ENSMUSG00000019278:ENSMUST00000019422:exon4:c.A358T:p.T120S,
12510	chr8	122571287	122571287	A	T	A>T	CxG	nonsynonymous SNV	ENSMUSG00000006585:ENSMUST00000006760:exon7:c.A1016T:p.Q339L,
12510	chr8	46570078	46570078	A	T	A>T	TxA	stopgain	ENSMUSG00000031629:ENSMUST00000093518:exon4:c.A322T:p.K108X,ENSMUSG00000031629:ENSMUST00000034045:exon8:c.A772T:p.K258X,
12510	chr8	44953232	44953232	A	T	A>T	CxA	stopgain	ENSMUSG00000070047:ENSMUST00000098796:exon1:c.A3019T:p.K1007X,
12510	chr8	72371688	72371688	T	A	T>A	TxT	stopgain	ENSMUSG00000006276:ENSMUST00000163643:exon19:c.A2095T:p.K699X,
12510	chr8	15042078	15042078	A	T	A>T	CxC	stopgain	ENSMUSG00000049008:ENSMUST00000179941:exon1:c.T774A:p.C258X,ENSMUSG00000049008:ENSMUST00000050493:exon2:c.T774A:p.C258X,
12510	chr8	22202340	22202340	A	T	A>T	GxA	stopgain	ENSMUSG00000031479:ENSMUST00000033866:exon3:c.A232T:p.K78X,
12510	chr8	126025182	126025182	A	T	A>T	CxA	stopgain	ENSMUSG00000033998:ENSMUST00000046765:exon2:c.A526T:p.K176X,
12510	chr8	14894768	14894768	A	T	A>T	TxG	synonymous SNV	ENSMUSG00000026317:ENSMUST00000128839:exon2:c.A81T:p.L27L,ENSMUSG00000026317:ENSMUST00000123990:exon2:c.A81T:p.L27L,ENSMUSG00000026317:ENSMUST00000027554:exon2:c.A81T:p.L27L,ENSMUSG00000026317:ENSMUST00000133578:exon3:c.A81T:p.L27L,
12510	chr8	119314088	119314088	G	A	G>A	TxC	synonymous SNV	ENSMUSG00000031841:ENSMUST00000117160:exon13:c.G2031A:p.V677V,
12510	chr8	118968063	118968063	C	T	C>T	CxA	synonymous SNV	ENSMUSG00000031841:ENSMUST00000117160:exon6:c.C651T:p.T217T,
12510	chr8	119626000	119626000	A	T	A>T	CxG	synonymous SNV	ENSMUSG00000045246:ENSMUST00000061828:exon3:c.T1170A:p.A390A,ENSMUSG00000045246:ENSMUST00000164382:exon3:c.T1170A:p.A390A,
12510	chr8	13457064	13457064	A	T	A>T	CxA	synonymous SNV	ENSMUSG00000038457:ENSMUST00000167071:exon7:c.A729T:p.P243P,ENSMUSG00000038457:ENSMUST00000167505:exon8:c.A792T:p.P264P,
12510	chr8	80051522	80051522	A	T	A>T	CxG	synonymous SNV	ENSMUSG00000064325:ENSMUST00000079038:exon2:c.T378A:p.P126P,
12510	chr8	45245780	45245780	A	T	A>T	CxC	synonymous SNV	ENSMUSG00000031645:ENSMUST00000034064:exon12:c.T1326A:p.R442R,
12510	chr8	45941634	45941634	A	T	A>T	CxC	synonymous SNV	ENSMUSG00000071104:ENSMUST00000095326:exon6:c.A561T:p.S187S,
12510	chr8	24185162	24185162	A	T	A>T	CxG	synonymous SNV	ENSMUSG00000053979:ENSMUST00000066740:exon2:c.A360T:p.P120P,
12510	chr8	106424646	106424646	A	G	A>G	GxG	synonymous SNV	ENSMUSG00000031907:ENSMUST00000034382:exon4:c.A990G:p.G330G,
12510	chr8	113638866	113638866	A	T	A>T	CxG	synonymous SNV	ENSMUSG00000078908:ENSMUST00000179926:exon4:c.A825T:p.T275T,ENSMUSG00000078908:ENSMUST00000035777:exon3:c.A825T:p.T275T,
12510	chr9	108049957	108049957	A	T	A>T	GxA	nonsynonymous SNV	ENSMUSG00000070284:ENSMUST00000112295:exon3:c.A239T:p.E80V,ENSMUSG00000070284:ENSMUST00000047947:exon4:c.A239T:p.E80V,
12510	chr9	108493700	108493700	A	T	A>T	CxG	nonsynonymous SNV	ENSMUSG00000006676:ENSMUST00000178075:exon6:c.A560T:p.Q187L,ENSMUSG00000006676:ENSMUST00000085044:exon6:c.A557T:p.Q186L,ENSMUSG00000006676:ENSMUST00000166103:exon6:c.A557T:p.Q186L,ENSMUSG00000006676:ENSMUST00000006854:exon6:c.A557T:p.Q186L,
12510	chr9	57792620	57792620	T	A	T>A	CxG	nonsynonymous SNV	ENSMUSG00000004661:ENSMUST00000004780:exon8:c.A1603T:p.S535C,ENSMUSG00000004661:ENSMUST00000171444:exon9:c.A1603T:p.S535C,ENSMUSG00000004661:ENSMUST00000171949:exon2:c.A181T:p.S61C,
12510	chr9	45066381	45066381	A	T	A>T	CxC	nonsynonymous SNV	ENSMUSG00000070305:ENSMUST00000114663:exon3:c.A286T:p.T96S,ENSMUSG00000070305:ENSMUST00000114664:exon3:c.A286T:p.T96S,
12510	chr9	119173591	119173591	A	T	A>T	GxA	nonsynonymous SNV	ENSMUSG00000070280:ENSMUST00000093775:exon9:c.T1229A:p.F410Y,ENSMUSG00000070280:ENSMUST00000170400:exon8:c.T1229A:p.F410Y,
12510	chr9	111343245	111343245	A	T	A>T	CxG	nonsynonymous SNV	ENSMUSG00000062296:ENSMUST00000078626:exon3:c.A688T:p.S230C,
12510	chr9	70376508	70376508	A	T	A>T	CxT	nonsynonymous SNV	ENSMUSG00000032220:ENSMUST00000034745:exon23:c.A2485T:p.M829L,
12510	chr9	45939444	45939444	T	C	T>C	GxG	nonsynonymous SNV	ENSMUSG00000034908:ENSMUST00000114573:exon26:c.A2462G:p.H821R,ENSMUSG00000034908:ENSMUST00000038488:exon25:c.A2399G:p.H800R,ENSMUSG00000034908:ENSMUST00000159033:exon2:c.A172G:p.T58A,
12510	chr9	109439588	109439588	T	A	T>A	TxC	nonsynonymous SNV	ENSMUSG00000074062:ENSMUST00000084984:exon6:c.A733T:p.N245Y,
12510	chr9	108327588	108327588	G	T	G>T	TxG	nonsynonymous SNV	ENSMUSG00000007815:ENSMUST00000007959:exon3:c.G3T:p.M1I,
12510	chr9	7475995	7475995	T	A	T>A	AxG	nonsynonymous SNV	ENSMUSG00000043089:ENSMUST00000034492:exon10:c.T1260A:p.D420E,
12510	chr9	63358017	63358017	T	A	T>A	CxT	nonsynonymous SNV	ENSMUSG00000058444:ENSMUST00000034920:exon3:c.A228T:p.E76D,
12510	chr9	44265789	44265789	T	A	T>A	CxG	nonsynonymous SNV	ENSMUSG00000032109:ENSMUST00000169651:exon2:c.A25T:p.R9W,ENSMUSG00000032109:ENSMUST00000034621:exon2:c.A25T:p.R9W,ENSMUSG00000032109:ENSMUST00000168499:exon2:c.A25T:p.R9W,
12510	chr9	53642555	53642555	T	A	T>A	GxA	nonsynonymous SNV	ENSMUSG00000032030:ENSMUST00000034529:exon7:c.A968T:p.Y323F,ENSMUSG00000032030:ENSMUST00000120122:exon8:c.A356T:p.Y119F,
12510	chr9	83865158	83865158	G	T	G>T	AxG	nonsynonymous SNV	ENSMUSG00000038379:ENSMUST00000070326:exon18:c.G2049T:p.K683N,
12510	chr9	22018637	22018637	A	C	A>C	CxC	nonsynonymous SNV	ENSMUSG00000003410:ENSMUST00000003501:exon7:c.T970G:p.C324G,
12510	chr9	103279403	103279403	T	A	T>A	GxG	nonsynonymous SNV	ENSMUSG00000033688:ENSMUST00000035163:exon4:c.A457T:p.T153S,ENSMUSG00000033688:ENSMUST00000123530:exon4:c.A457T:p.T153S,
12510	chr9	80345404	80345404	A	T	A>T	CxG	nonsynonymous SNV	ENSMUSG00000032343:ENSMUST00000113250:exon13:c.T1493A:p.L498Q,ENSMUSG00000032343:ENSMUST00000085289:exon12:c.T1262A:p.L421Q,
12510	chr9	121661031	121661031	A	C	A>C	CxG	nonsynonymous SNV	ENSMUSG00000032528:ENSMUST00000035115:exon5:c.A469C:p.S157R,
12510	chr9	20438428	20438428	T	A	T>A	CxG	nonsynonymous SNV	ENSMUSG00000063108:ENSMUST00000159569:exon10:c.A839T:p.Q280L,
12510	chr9	106967221	106967221	C	A	C>A	CxT	nonsynonymous SNV	ENSMUSG00000039716:ENSMUST00000044532:exon26:c.G2679T:p.E893D,
12510	chr9	66947691	66947691	A	T	A>T	CxC	nonsynonymous SNV	ENSMUSG00000036781:ENSMUST00000127896:exon3:c.A220T:p.T74S,ENSMUSG00000036781:ENSMUST00000040917:exon3:c.A220T:p.T74S,ENSMUSG00000036781:ENSMUST00000147394:exon3:c.A220T:p.T74S,ENSMUSG00000036781:ENSMUST00000146573:exon1:c.A50T:p.H17L,
12510	chr9	8652953	8652953	C	G	C>G	CxC	nonsynonymous SNV	ENSMUSG00000031997:ENSMUST00000050433:exon7:c.C1759G:p.P587A,
12510	chr9	111386670	111386670	A	T	A>T	CxG	nonsynonymous SNV	ENSMUSG00000062296:ENSMUST00000078626:exon18:c.A5570T:p.Q1857L,
12510	chr9	110727915	110727915	T	A	T>A	AxA	nonsynonymous SNV	ENSMUSG00000032492:ENSMUST00000166716:exon5:c.A407T:p.Y136F,ENSMUSG00000032492:ENSMUST00000006005:exon4:c.A407T:p.Y136F,
12510	chr9	53686321	53686321	A	T	A>T	CxC	nonsynonymous SNV	ENSMUSG00000055069:ENSMUST00000068449:exon2:c.T643A:p.C215S,
12510	chr9	120167880	120167880	T	A	T>A	CxG	nonsynonymous SNV	ENSMUSG00000032517:ENSMUST00000093773:exon3:c.T76A:p.C26S,ENSMUSG00000032517:ENSMUST00000174193:exon3:c.T76A:p.C26S,ENSMUSG00000032517:ENSMUST00000068698:exon3:c.T76A:p.C26S,ENSMUSG00000032517:ENSMUST00000111627:exon2:c.T76A:p.C26S,
12510	chr9	25586692	25586692	A	T	A>T	CxC	nonsynonymous SNV	ENSMUSG00000036611:ENSMUST00000040677:exon5:c.A1072T:p.T358S,
12510	chr9	103272665	103272665	T	C	T>C	CxC	nonsynonymous SNV	ENSMUSG00000033688:ENSMUST00000035163:exon7:c.A692G:p.E231G,ENSMUSG00000033688:ENSMUST00000123530:exon7:c.A692G:p.E231G,
12510	chr9	106647522	106647522	G	A	G>A	CxG	nonsynonymous SNV	ENSMUSG00000023192:ENSMUST00000023959:exon4:c.C1993T:p.R665W,
12510	chr9	44953037	44953037	T	A	T>A	CxC	nonsynonymous SNV	ENSMUSG00000059890:ENSMUST00000125642:exon4:c.A200T:p.E67V,ENSMUSG00000059890:ENSMUST00000154287:exon4:c.A257T:p.E86V,ENSMUSG00000059890:ENSMUST00000117549:exon3:c.A257T:p.E86V,ENSMUSG00000059890:ENSMUST00000117506:exon4:c.A200T:p.E67V,
12510	chr9	20473102	20473102	T	A	T>A	CxG	nonsynonymous SNV	ENSMUSG00000059475:ENSMUST00000166005:exon4:c.A242T:p.Q81L,ENSMUSG00000059475:ENSMUST00000163348:exon7:c.A242T:p.Q81L,ENSMUSG00000059475:ENSMUST00000168095:exon4:c.A238T:p.S80C,ENSMUSG00000059475:ENSMUST00000163427:exon6:c.A115T:p.S39C,ENSMUSG00000059475:ENSMUST00000167457:exon5:c.A41T:p.Q14L,ENSMUSG00000059475:ENSMUST00000164825:exon6:c.A242T:p.Q81L,ENSMUSG00000059475:ENSMUST00000080386:exon7:c.…
12510	chr9	110840390	110840390	A	T	A>T	CxG	nonsynonymous SNV	ENSMUSG00000047257:ENSMUST00000146794:exon4:c.A533T:p.Q178L,ENSMUSG00000047257:ENSMUST00000011391:exon5:c.A560T:p.Q187L,
12510	chr9	7952977	7952977	C	A	C>A	TxA	nonsynonymous SNV	ENSMUSG00000053110:ENSMUST00000065353:exon5:c.G915T:p.L305F,ENSMUSG00000053110:ENSMUST00000173264:exon5:c.G915T:p.L305F,ENSMUSG00000053110:ENSMUST00000173085:exon5:c.G915T:p.L305F,ENSMUSG00000053110:ENSMUST00000086580:exon5:c.G915T:p.L305F,ENSMUSG00000053110:ENSMUST00000174577:exon5:c.G915T:p.L305F,
12510	chr9	21205109	21205109	G	T	G>T	AxA	nonsynonymous SNV	ENSMUSG00000032177:ENSMUST00000039413:exon12:c.G1563T:p.K521N,ENSMUSG00000032177:ENSMUST00000115458:exon12:c.G1392T:p.K464N,ENSMUSG00000032177:ENSMUST00000003395:exon7:c.G861T:p.K287N,
12510	chr9	67370617	67370617	T	A	T>A	GxG	nonsynonymous SNV	ENSMUSG00000052698:ENSMUST00000040025:exon11:c.A1108T:p.T370S,ENSMUSG00000052698:ENSMUST00000039662:exon11:c.A1108T:p.T370S,
12510	chr9	114513129	114513129	A	T	A>T	CxC	nonsynonymous SNV	ENSMUSG00000079259:ENSMUST00000111816:exon4:c.T2084A:p.V695E,
12510	chr9	65074527	65074527	A	T	A>T	GxC	nonsynonymous SNV	ENSMUSG00000032393:ENSMUST00000034960:exon17:c.A2090T:p.D697V,ENSMUSG00000032393:ENSMUST00000167773:exon17:c.A2090T:p.D697V,
12510	chr9	15090133	15090133	A	T	A>T	CxC	nonsynonymous SNV	ENSMUSG00000031936:ENSMUST00000159985:exon4:c.T695A:p.V232E,
12510	chr9	109650122	109650122	T	A	T>A	TxA	stopgain	ENSMUSG00000094992:ENSMUST00000163839:exon8:c.A1060T:p.K354X,
12510	chr9	50545425	50545425	G	T	G>T	TxT	stopgain	ENSMUSG00000032066:ENSMUST00000119103:exon4:c.C414A:p.Y138X,
12510	chr9	78665681	78665681	A	T	A>T	CxA	stopgain	ENSMUSG00000046186:ENSMUST00000093812:exon13:c.A1486T:p.K496X,
12510	chr9	40917030	40917030	C	A	C>A	TxT	stopgain	ENSMUSG00000032023:ENSMUST00000034521:exon5:c.G1579T:p.E527X,
12510	chr9	97369617	97369617	A	T	A>T	TxC	stopgain	ENSMUSG00000032451:ENSMUST00000035026:exon1:c.T228A:p.C76X,
12510	chr9	7467292	7467292	G	T	G>T	AxA	stopgain	ENSMUSG00000043089:ENSMUST00000034492:exon7:c.G868T:p.E290X,
12510	chr9	35551347	35551347	C	A	C>A	CxA	synonymous SNV	ENSMUSG00000032101:ENSMUST00000034612:exon8:c.G741T:p.L247L,
12510	chr9	21465655	21465655	A	C	A>C	CxG	synonymous SNV	ENSMUSG00000033335:ENSMUST00000091087:exon3:c.A309C:p.A103A,ENSMUSG00000033335:ENSMUST00000072362:exon3:c.A309C:p.A103A,ENSMUSG00000033335:ENSMUST00000173397:exon3:c.A309C:p.A103A,ENSMUSG00000033335:ENSMUST00000172482:exon3:c.A309C:p.A103A,ENSMUSG00000033335:ENSMUST00000165766:exon3:c.A309C:p.A103A,ENSMUSG00000033335:ENSMUST00000115404:exon3:c.A309C:p.A103A,
12510	chr9	66847767	66847767	T	A	T>A	CxG	synonymous SNV	ENSMUSG00000036943:ENSMUST00000041139:exon8:c.A576T:p.T192T,
12510	chr9	58860736	58860736	A	T	A>T	TxC	synonymous SNV	ENSMUSG00000032338:ENSMUST00000034889:exon8:c.A3579T:p.V1193V,
12510	chr9	106000237	106000237	C	T	C>T	CxG	synonymous SNV	ENSMUSG00000032572:ENSMUST00000121963:exon35:c.G6540A:p.T2180T,
12510	chr9	14310352	14310352	A	T	A>T	CxC	synonymous SNV	ENSMUSG00000032009:ENSMUST00000034507:exon4:c.A447T:p.P149P,
12510	chr9	87182570	87182570	C	T	C>T	AxA	synonymous SNV	ENSMUSG00000042761:ENSMUST00000143779:exon4:c.C363T:p.Y121Y,ENSMUSG00000042761:ENSMUST00000113149:exon5:c.C363T:p.Y121Y,ENSMUSG00000042761:ENSMUST00000179313:exon5:c.C363T:p.Y121Y,ENSMUSG00000042761:ENSMUST00000049457:exon4:c.C363T:p.Y121Y,
12510	chr9	114082452	114082452	A	T	A>T	CxC	synonymous SNV	ENSMUSG00000086596:ENSMUST00000135338:exon4:c.A429T:p.P143P,
12510	chr9	116109650	116109650	T	G	T>G	CxC	synonymous SNV	ENSMUSG00000032440:ENSMUST00000035014:exon4:c.A1108C:p.R370R,ENSMUSG00000032440:ENSMUST00000061101:exon5:c.A1183C:p.R395R,
12510	chr9	44932423	44932423	T	G	T>G	GxG	synonymous SNV	ENSMUSG00000059890:ENSMUST00000117549:exon18:c.A2892C:p.A964A,ENSMUSG00000059890:ENSMUST00000117506:exon18:c.A2721C:p.A907A,
12510	chr9	97532646	97532646	C	T	C>T	TxT	synonymous SNV	ENSMUSG00000032452:ENSMUST00000035027:exon7:c.G1194A:p.E398E,ENSMUSG00000032452:ENSMUST00000162295:exon7:c.G1194A:p.E398E,
12510	chr9	18409471	18409471	T	A	T>A	CxG	synonymous SNV	ENSMUSG00000074502:ENSMUST00000098973:exon1:c.T294A:p.P98P,ENSMUSG00000074502:ENSMUST00000169398:exon2:c.T294A:p.P98P,ENSMUSG00000074502:ENSMUST00000164441:exon3:c.T294A:p.P98P,
12510	chr9	107850936	107850936	T	A	T>A	CxG	synonymous SNV	ENSMUSG00000032582:ENSMUST00000183032:exon4:c.A1392T:p.P464P,ENSMUSG00000032582:ENSMUST00000035201:exon4:c.A996T:p.P332P,
12510	chr9	21243986	21243986	G	T	G>T	TxG	synonymous SNV	ENSMUSG00000045087:ENSMUST00000122088:exon3:c.C1143A:p.S381S,
12510	chr9	26824746	26824746	C	A	C>A	GxA	synonymous SNV	ENSMUSG00000031966:ENSMUST00000034448:exon18:c.G1512T:p.L504L,
12510	chr9	74862608	74862608	T	A	T>A	CxA	synonymous SNV	ENSMUSG00000043013:ENSMUST00000056006:exon1:c.T312A:p.T104T,
12510	chrX	77658755	77658755	T	C	T>C	CxG	nonsynonymous SNV	ENSMUSG00000025246:ENSMUST00000088217:exon15:c.T1510C:p.W504R,
12510	chrX	8199438	8199438	A	T	A>T	CxG	nonsynonymous SNV	ENSMUSG00000031169:ENSMUST00000089402:exon9:c.T938A:p.L313Q,ENSMUSG00000031169:ENSMUST00000089403:exon10:c.T953A:p.L318Q,ENSMUSG00000031169:ENSMUST00000082320:exon10:c.T956A:p.L319Q,ENSMUSG00000031169:ENSMUST00000077595:exon11:c.T971A:p.L324Q,
12510	chrX	20061091	20061091	G	C	G>C	CxA	nonsynonymous SNV	ENSMUSG00000037347:ENSMUST00000044138:exon1:c.G1376C:p.R459P,
12510	chrX	161778651	161778651	G	C	G>C	AxC	nonsynonymous SNV	ENSMUSG00000043518:ENSMUST00000112338:exon2:c.G1099C:p.A367P,ENSMUSG00000043518:ENSMUST00000061514:exon2:c.G1099C:p.A367P,
12510	chrX	72383320	72383320	C	A	C>A	AxT	nonsynonymous SNV	ENSMUSG00000043453:ENSMUST00000088481:exon4:c.G67T:p.V23F,
12510	chrX	119928144	119928144	C	A	C>A	CxA	nonsynonymous SNV	ENSMUSG00000034732:ENSMUST00000113366:exon2:c.C155A:p.P52Q,ENSMUSG00000034732:ENSMUST00000040961:exon2:c.C155A:p.P52Q,
12510	chrX	151088814	151088814	T	A	T>A	CxG	nonsynonymous SNV	ENSMUSG00000025265:ENSMUST00000026296:exon18:c.T2789A:p.L930Q,ENSMUSG00000025265:ENSMUST00000112685:exon18:c.T2282A:p.L761Q,
12510	chrX	152216434	152216434	C	T	C>T	GxG	nonsynonymous SNV	ENSMUSG00000041115:ENSMUST00000168786:exon10:c.C2983T:p.R995W,ENSMUSG00000041115:ENSMUST00000112604:exon10:c.C2983T:p.R995W,ENSMUSG00000041115:ENSMUST00000112605:exon10:c.C2983T:p.R995W,ENSMUSG00000041115:ENSMUST00000096275:exon10:c.C2368T:p.R790W,
12510	chrX	57500953	57500953	A	G	A>G	CxT	nonsynonymous SNV	ENSMUSG00000036357:ENSMUST00000057645:exon2:c.T836C:p.M279T,
12510	chrX	135693170	135693170	T	A	T>A	GxG	nonsynonymous SNV	ENSMUSG00000058252:ENSMUST00000078605:exon2:c.A116T:p.H39L,
12510	chrX	71233090	71233090	A	C	A>C	CxG	nonsynonymous SNV	ENSMUSG00000031337:ENSMUST00000101501:exon3:c.A82C:p.S28R,ENSMUSG00000031337:ENSMUST00000025391:exon3:c.A82C:p.S28R,ENSMUSG00000031337:ENSMUST00000171933:exon3:c.A82C:p.S28R,ENSMUSG00000031337:ENSMUST00000114617:exon3:c.A82C:p.S28R,ENSMUSG00000031337:ENSMUST00000061970:exon3:c.A82C:p.S28R,ENSMUSG00000031337:ENSMUST00000114621:exon3:c.A82C:p.S28R,ENSMUSG00000031337:ENSMUST00000033700:exon3:c.A82C:…
12510	chrX	101082630	101082630	A	T	A>T	GxG	nonsynonymous SNV	ENSMUSG00000031297:ENSMUST00000101362:exon6:c.T724A:p.S242T,ENSMUSG00000031297:ENSMUST00000113710:exon6:c.T724A:p.S242T,ENSMUSG00000031297:ENSMUST00000073927:exon5:c.T724A:p.S242T,
12510	chrX	81425892	81425892	T	C	T>C	TxC	nonsynonymous SNV	ENSMUSG00000060673:ENSMUST00000080083:exon2:c.A818G:p.E273G,
12510	chrX	161847171	161847171	T	A	T>A	CxG	nonsynonymous SNV	ENSMUSG00000059493:ENSMUST00000081569:exon4:c.A887T:p.Q296L,ENSMUSG00000059493:ENSMUST00000087085:exon5:c.A950T:p.Q317L,
12510	chrX	21486322	21486322	T	G	T>G	GxG	nonsynonymous SNV	ENSMUSG00000068122:ENSMUST00000089188:exon3:c.T194G:p.V65G,
12510	chrX	42689074	42689074	T	C	T>C	CxC	nonsynonymous SNV	ENSMUSG00000016150:ENSMUST00000016294:exon18:c.A2842G:p.R948G,ENSMUSG00000016150:ENSMUST00000115059:exon17:c.A2842G:p.R948G,ENSMUSG00000016150:ENSMUST00000115058:exon17:c.A2842G:p.R948G,
12510	chrX	37209937	37209937	T	A	T>A	CxG	nonsynonymous SNV	ENSMUSG00000073243:ENSMUST00000101636:exon3:c.A479T:p.Q160L,
12510	chrX	37901016	37901016	G	T	G>T	TxG	nonsynonymous SNV	ENSMUSG00000068048:ENSMUST00000170643:exon2:c.C478A:p.H160N,ENSMUSG00000068048:ENSMUST00000089062:exon2:c.C478A:p.H160N,
12510	chrX	23906914	23906914	A	T	A>T	GxG	nonsynonymous SNV	ENSMUSG00000068113:ENSMUST00000116614:exon3:c.A653T:p.E218V,ENSMUSG00000068113:ENSMUST00000163718:exon2:c.A653T:p.E218V,
12510	chrX	73950608	73950608	A	T	A>T	GxG	nonsynonymous SNV	ENSMUSG00000031386:ENSMUST00000033761:exon17:c.T2950A:p.S984T,ENSMUSG00000031386:ENSMUST00000114372:exon17:c.T2950A:p.S984T,
12510	chrX	167489059	167489059	A	T	A>T	CxT	nonsynonymous SNV	ENSMUSG00000049176:ENSMUST00000112149:exon13:c.T1398A:p.H466Q,ENSMUSG00000049176:ENSMUST00000112145:exon13:c.T1374A:p.H458Q,ENSMUSG00000049176:ENSMUST00000112146:exon13:c.T1278A:p.H426Q,ENSMUSG00000049176:ENSMUST00000112147:exon16:c.T1374A:p.H458Q,
12510	chrX	147395110	147395110	A	T	A>T	AxT	nonsynonymous SNV	ENSMUSG00000031289:ENSMUST00000112827:exon5:c.T284A:p.I95N,ENSMUSG00000031289:ENSMUST00000033646:exon8:c.T284A:p.I95N,
12510	chrX	151294422	151294422	T	A	T>A	GxG	nonsynonymous SNV	ENSMUSG00000041245:ENSMUST00000184730:exon18:c.T3650A:p.V1217E,ENSMUSG00000041245:ENSMUST00000096285:exon18:c.T3887A:p.V1296E,ENSMUSG00000041245:ENSMUST00000184392:exon18:c.T3791A:p.V1264E,
12510	chrX	73860166	73860166	T	G	T>G	CxG	nonsynonymous SNV	ENSMUSG00000031391:ENSMUST00000066576:exon15:c.A1972C:p.S658R,ENSMUSG00000031391:ENSMUST00000114430:exon16:c.A1987C:p.S663R,ENSMUSG00000031391:ENSMUST00000102871:exon17:c.A1987C:p.S663R,
12510	chrX	38192374	38192374	C	G	C>G	TxG	nonsynonymous SNV	ENSMUSG00000048047:ENSMUST00000049740:exon2:c.C158G:p.S53W,ENSMUSG00000048047:ENSMUST00000131124:exon2:c.C158G:p.S53W,ENSMUSG00000048047:ENSMUST00000115142:exon2:c.C158G:p.S53W,
12510	chrX	101079530	101079530	T	A	T>A	GxT	nonsynonymous SNV	ENSMUSG00000031297:ENSMUST00000101362:exon13:c.A1789T:p.T597S,ENSMUSG00000031297:ENSMUST00000113710:exon13:c.A1789T:p.T597S,ENSMUSG00000031297:ENSMUST00000073927:exon12:c.A1789T:p.T597S,
12510	chrX	36197519	36197519	G	A	G>A	GxG	nonsynonymous SNV	ENSMUSG00000036699:ENSMUST00000115258:exon5:c.G88A:p.G30R,ENSMUSG00000036699:ENSMUST00000048067:exon4:c.G88A:p.G30R,ENSMUSG00000036699:ENSMUST00000115257:exon5:c.G88A:p.G30R,ENSMUSG00000036699:ENSMUST00000115256:exon4:c.G88A:p.G30R,
12510	chrX	10055783	10055783	A	T	A>T	AxG	nonsynonymous SNV	ENSMUSG00000090084:ENSMUST00000115544:exon5:c.T611A:p.L204H,ENSMUSG00000090084:ENSMUST00000115543:exon4:c.T419A:p.L140H,ENSMUSG00000090084:ENSMUST00000044789:exon6:c.T671A:p.L224H,
12510	chrX	42536631	42536631	T	A	T>A	GxG	nonsynonymous SNV	ENSMUSG00000016150:ENSMUST00000016294:exon31:c.A6311T:p.H2104L,ENSMUSG00000016150:ENSMUST00000115059:exon30:c.A6311T:p.H2104L,ENSMUSG00000016150:ENSMUST00000115058:exon29:c.A6290T:p.H2097L,
12510	chrX	166392551	166392551	A	T	A>T	CxG	nonsynonymous SNV	ENSMUSG00000040586:ENSMUST00000049501:exon21:c.T2816A:p.L939Q,
12510	chrX	96714080	96714080	A	T	A>T	AxG	nonsynonymous SNV	ENSMUSG00000031210:ENSMUST00000033554:exon1:c.A84T:p.E28D,
12510	chrX	89931647	89931647	T	C	T>C	AxG	nonsynonymous SNV	ENSMUSG00000035387:ENSMUST00000088146:exon2:c.A943G:p.M315V,
12510	chrX	6083136	6083136	C	G	C>G	TxA	nonsynonymous SNV	ENSMUSG00000073294:ENSMUST00000117544:exon1:c.G187C:p.E63Q,
12510	chrX	152179083	152179083	A	T	A>T	GxG	nonsynonymous SNV	ENSMUSG00000041115:ENSMUST00000096275:exon1:c.A19T:p.S7C,
12510	chrX	162761713	162761713	T	A	T>A	GxG	nonsynonymous SNV	ENSMUSG00000031353:ENSMUST00000033720:exon2:c.T155A:p.V52E,ENSMUSG00000031353:ENSMUST00000112327:exon2:c.T155A:p.V52E,ENSMUSG00000031353:ENSMUST00000112326:exon2:c.T155A:p.V52E,
12510	chrX	164300301	164300301	G	T	G>T	GxG	nonsynonymous SNV	ENSMUSG00000031379:ENSMUST00000033749:exon5:c.G351T:p.W117C,ENSMUSG00000031379:ENSMUST00000145412:exon5:c.G351T:p.W117C,
12510	chrX	151931827	151931827	T	A	T>A	GxA	nonsynonymous SNV	ENSMUSG00000025261:ENSMUST00000112622:exon78:c.T12629A:p.V4210E,ENSMUSG00000025261:ENSMUST00000026292:exon80:c.T12632A:p.V4211E,
12510	chrX	74339256	74339256	G	T	G>T	AxC	nonsynonymous SNV	ENSMUSG00000031398:ENSMUST00000004326:exon25:c.G4305T:p.E1435D,
12510	chrX	152218893	152218893	A	T	A>T	CxG	nonsynonymous SNV	ENSMUSG00000041115:ENSMUST00000168786:exon11:c.A3005T:p.Q1002L,ENSMUSG00000041115:ENSMUST00000112604:exon11:c.A3032T:p.Q1011L,ENSMUSG00000041115:ENSMUST00000112605:exon11:c.A3032T:p.Q1011L,ENSMUSG00000041115:ENSMUST00000096275:exon11:c.A2417T:p.Q806L,
12510	chrX	151198481	151198481	A	T	A>T	AxT	nonsynonymous SNV	ENSMUSG00000041245:ENSMUST00000149140:exon1:c.A342T:p.E114D,ENSMUSG00000041245:ENSMUST00000184730:exon1:c.A342T:p.E114D,ENSMUSG00000041245:ENSMUST00000096285:exon1:c.A342T:p.E114D,ENSMUSG00000041245:ENSMUST00000184392:exon1:c.A342T:p.E114D,
12510	chrX	105877557	105877557	C	A	C>A	CxA	nonsynonymous SNV	ENSMUSG00000031229:ENSMUST00000154866:exon8:c.G508T:p.G170W,ENSMUSG00000031229:ENSMUST00000134381:exon7:c.G397T:p.G133W,ENSMUSG00000031229:ENSMUST00000134507:exon9:c.G445T:p.G149W,ENSMUSG00000031229:ENSMUST00000150914:exon11:c.G559T:p.G187W,ENSMUSG00000031229:ENSMUST00000113573:exon9:c.G676T:p.G226W,
12510	chrX	143693422	143693422	A	T	A>T	CxT	nonsynonymous SNV	ENSMUSG00000031284:ENSMUST00000033640:exon2:c.A109T:p.M37L,ENSMUSG00000031284:ENSMUST00000112868:exon2:c.A109T:p.M37L,ENSMUSG00000031284:ENSMUST00000112865:exon5:c.A109T:p.M37L,ENSMUSG00000031284:ENSMUST00000112864:exon5:c.A109T:p.M37L,ENSMUSG00000031284:ENSMUST00000155215:exon2:c.A109T:p.M37L,ENSMUSG00000031284:ENSMUST00000134402:exon3:c.A109T:p.M37L,ENSMUSG00000031284:ENSMUST00000112863:exon5:c…
12510	chrX	161778652	161778652	C	A	C>A	GxA	nonsynonymous SNV	ENSMUSG00000043518:ENSMUST00000112338:exon2:c.C1100A:p.A367E,ENSMUSG00000043518:ENSMUST00000061514:exon2:c.C1100A:p.A367E,
12510	chrX	84781951	84781951	A	T	A>T	AxG	nonsynonymous SNV	ENSMUSG00000045103:ENSMUST00000114000:exon57:c.A8402T:p.K2801M,
12510	chrX	86769267	86769267	T	A	T>A	CxG	nonsynonymous SNV	ENSMUSG00000052372:ENSMUST00000113964:exon9:c.A1117T:p.R373W,
12510	chrX	155575064	155575064	A	G	A>G	TxC	nonsynonymous SNV	ENSMUSG00000041552:ENSMUST00000038665:exon3:c.T1144C:p.Y382H,
12510	chrX	20152897	20152897	T	A	T>A	CxG	nonsynonymous SNV	ENSMUSG00000037341:ENSMUST00000115393:exon13:c.A1621T:p.R541W,
12510	chrX	9992902	9992902	G	T	G>T	TxA	nonsynonymous SNV	ENSMUSG00000054453:ENSMUST00000086165:exon15:c.G1858T:p.D620Y,ENSMUSG00000054453:ENSMUST00000067529:exon16:c.G1924T:p.D642Y,
12510	chrX	6320342	6320342	T	A	T>A	CxA	stopgain	ENSMUSG00000023279:ENSMUST00000024049:exon1:c.A22T:p.R8X,
12510	chrX	159443962	159443962	T	A	T>A	TxA	stopgain	ENSMUSG00000041020:ENSMUST00000112471:exon2:c.T236A:p.L79X,
12510	chrX	49787018	49787018	C	A	C>A	TxC	stopgain	ENSMUSG00000031111:ENSMUST00000033442:exon13:c.G2104T:p.E702X,ENSMUSG00000031111:ENSMUST00000114893:exon4:c.G478T:p.E160X,ENSMUSG00000031111:ENSMUST00000072037:exon12:c.G2104T:p.E702X,
12510	chrX	133910727	133910727	C	A	C>A	AxG	stopgain	ENSMUSG00000031253:ENSMUST00000033606:exon3:c.C81A:p.Y27X,ENSMUSG00000031253:ENSMUST00000113304:exon2:c.C81A:p.Y27X,ENSMUSG00000031253:ENSMUST00000113303:exon3:c.C78A:p.Y26X,ENSMUSG00000031253:ENSMUST00000165805:exon2:c.C78A:p.Y26X,
12510	chrX	147519156	147519156	A	T	A>T	CxA	stopgain	ENSMUSG00000031290:ENSMUST00000112819:exon5:c.T770A:p.L257X,
12510	chrX	101453364	101453364	A	T	A>T	TxG	stoploss	ENSMUSG00000031312:ENSMUST00000033674:exon11:c.A1052T:p.X351L,
12510	chrX	164342502	164342502	T	A	T>A	CxG	synonymous SNV	ENSMUSG00000031379:ENSMUST00000033749:exon7:c.T594A:p.S198S,ENSMUSG00000031379:ENSMUST00000145412:exon7:c.T594A:p.S198S,
12510	chrX	89932224	89932224	T	A	T>A	GxG	synonymous SNV	ENSMUSG00000035387:ENSMUST00000088146:exon2:c.A366T:p.T122T,
12510	chrX	151430630	151430630	T	A	T>A	CxT	synonymous SNV	ENSMUSG00000025262:ENSMUST00000073364:exon7:c.T1563A:p.S521S,
12510	chrX	134805707	134805707	T	A	T>A	CxG	synonymous SNV	ENSMUSG00000033436:ENSMUST00000168264:exon5:c.A1176T:p.A392A,ENSMUSG00000033436:ENSMUST00000119010:exon3:c.A1176T:p.A392A,ENSMUSG00000033436:ENSMUST00000035559:exon6:c.A1176T:p.A392A,ENSMUSG00000033436:ENSMUST00000113193:exon6:c.A1176T:p.A392A,
12510	chrX	36198406	36198406	T	A	T>A	CxG	synonymous SNV	ENSMUSG00000036699:ENSMUST00000115258:exon5:c.T975A:p.A325A,ENSMUSG00000036699:ENSMUST00000048067:exon4:c.T975A:p.A325A,ENSMUSG00000036699:ENSMUST00000115257:exon5:c.T975A:p.A325A,ENSMUSG00000036699:ENSMUST00000115256:exon4:c.T975A:p.A325A,
12510	chrX	133686746	133686746	C	A	C>A	AxA	synonymous SNV	ENSMUSG00000051323:ENSMUST00000149154:exon1:c.G519T:p.L173L,ENSMUSG00000051323:ENSMUST00000167944:exon1:c.G519T:p.L173L,
12510	chrX	150648180	150648180	G	T	G>T	AxG	synonymous SNV	ENSMUSG00000025272:ENSMUST00000112709:exon12:c.C3789A:p.P1263P,ENSMUSG00000025272:ENSMUST00000087258:exon12:c.C3789A:p.P1263P,
12510	chrX	89753667	89753667	T	A	T>A	CxG	synonymous SNV	ENSMUSG00000079513:ENSMUST00000113958:exon2:c.T1104A:p.A368A,
12510	chrX	73949376	73949376	T	A	T>A	TxC	synonymous SNV	ENSMUSG00000031386:ENSMUST00000033761:exon17:c.A4182T:p.G1394G,ENSMUSG00000031386:ENSMUST00000114372:exon17:c.A4182T:p.G1394G,
12510	chrX	42555770	42555770	A	C	A>C	CxG	synonymous SNV	ENSMUSG00000016150:ENSMUST00000016294:exon28:c.T5262G:p.A1754A,ENSMUSG00000016150:ENSMUST00000115059:exon27:c.T5262G:p.A1754A,ENSMUSG00000016150:ENSMUST00000115058:exon26:c.T5241G:p.A1747A,
12510	chrX	100593607	100593607	T	A	T>A	CxG	synonymous SNV	ENSMUSG00000044359:ENSMUST00000053373:exon3:c.A684T:p.P228P,
12510	chrX	152339677	152339677	T	A	T>A	CxC	synonymous SNV	ENSMUSG00000041096:ENSMUST00000044509:exon5:c.A1173T:p.R391R,
12513	chr1	159924187	159924187	A	T	A>T	GxG	nonsynonymous SNV	ENSMUSG00000015829:ENSMUST00000111669:exon22:c.A4051T:p.R1351W,
12513	chr1	78103553	78103553	G	T	G>T	TxG	nonsynonymous SNV	ENSMUSG00000004872:ENSMUST00000087086:exon8:c.C1195A:p.H399N,ENSMUSG00000004872:ENSMUST00000004994:exon8:c.C1195A:p.H399N,
12513	chr1	165551999	165551999	G	T	G>T	AxG	nonsynonymous SNV	ENSMUSG00000026567:ENSMUST00000111439:exon22:c.G2829T:p.K943N,ENSMUSG00000026567:ENSMUST00000111440:exon21:c.G2829T:p.K943N,ENSMUSG00000026567:ENSMUST00000027852:exon21:c.G2829T:p.K943N,
12513	chr1	161971124	161971124	C	T	C>T	CxG	nonsynonymous SNV	ENSMUSG00000026698:ENSMUST00000028021:exon2:c.C674T:p.P225L,ENSMUSG00000026698:ENSMUST00000111594:exon2:c.C674T:p.P225L,
12513	chr1	4348349	4348349	T	A	T>A	AxG	nonsynonymous SNV	ENSMUSG00000025900:ENSMUST00000027032:exon4:c.A2539T:p.I847L,
12513	chr1	155221380	155221380	G	T	G>T	TxC	nonsynonymous SNV	ENSMUSG00000033722:ENSMUST00000035914:exon4:c.C2178A:p.S726R,
12513	chr1	52011809	52011809	A	T	A>T	CxA	nonsynonymous SNV	ENSMUSG00000062939:ENSMUST00000027277:exon2:c.A26T:p.Q9L,ENSMUSG00000062939:ENSMUST00000168302:exon3:c.A26T:p.Q9L,
12513	chr1	155130684	155130684	G	C	G>C	AxA	nonsynonymous SNV	ENSMUSG00000026471:ENSMUST00000027744:exon5:c.C916G:p.L306V,
12513	chr1	26683942	26683942	T	A	T>A	CxT	nonsynonymous SNV	ENSMUSG00000073722:ENSMUST00000097801:exon2:c.A2156T:p.K719M,
12513	chr1	153825403	153825403	A	T	A>T	GxG	nonsynonymous SNV	ENSMUSG00000042641:ENSMUST00000185164:exon7:c.T1409A:p.L470H,ENSMUSG00000042641:ENSMUST00000124558:exon6:c.T1304A:p.L435H,
12513	chr1	88265540	88265540	T	C	T>C	TxA	nonsynonymous SNV	ENSMUSG00000044783:ENSMUST00000065420:exon5:c.A1417G:p.N473D,ENSMUSG00000044783:ENSMUST00000054674:exon8:c.A1645G:p.N549D,
12513	chr1	20103241	20103241	T	A	T>A	CxC	nonsynonymous SNV	ENSMUSG00000043760:ENSMUST00000088448:exon63:c.A11351T:p.E3784V,
12513	chr1	185411263	185411263	G	C	G>C	CxC	nonsynonymous SNV	ENSMUSG00000026615:ENSMUST00000046514:exon22:c.G3196C:p.A1066P,
12513	chr1	17004195	17004195	C	A	C>A	GxC	nonsynonymous SNV	ENSMUSG00000042686:ENSMUST00000038382:exon4:c.G1598T:p.G533V,
12513	chr1	185251037	185251037	A	T	A>T	CxG	nonsynonymous SNV	ENSMUSG00000039318:ENSMUST00000069652:exon14:c.A1372T:p.S458C,
12513	chr1	26684316	26684316	C	A	C>A	AxT	nonsynonymous SNV	ENSMUSG00000073722:ENSMUST00000097801:exon2:c.G1782T:p.Q594H,
12513	chr1	93056101	93056101	T	A	T>A	CxC	nonsynonymous SNV	ENSMUSG00000014602:ENSMUST00000112958:exon20:c.A1921T:p.R641W,ENSMUSG00000014602:ENSMUST00000086819:exon20:c.A1948T:p.R650W,ENSMUSG00000014602:ENSMUST00000171556:exon20:c.A1921T:p.R641W,ENSMUSG00000014602:ENSMUST00000171796:exon20:c.A1921T:p.R641W,
12513	chr1	136219886	136219886	T	A	T>A	GxG	nonsynonymous SNV	ENSMUSG00000041605:ENSMUST00000120339:exon8:c.A1093T:p.T365S,ENSMUSG00000041605:ENSMUST00000048668:exon8:c.A1051T:p.T351S,
12513	chr1	72534656	72534656	A	T	A>T	GxG	nonsynonymous SNV	ENSMUSG00000039372:ENSMUST00000047786:exon1:c.T482A:p.L161H,
12513	chr1	6240009	6240009	A	T	A>T	GxC	nonsynonymous SNV	ENSMUSG00000025907:ENSMUST00000027040:exon7:c.A630T:p.R210S,ENSMUSG00000025907:ENSMUST00000162795:exon6:c.A630T:p.R210S,
12513	chr1	51472353	51472353	T	A	T>A	CxC	nonsynonymous SNV	ENSMUSG00000026107:ENSMUST00000027279:exon5:c.A406T:p.S136C,
12513	chr1	130850876	130850876	G	T	G>T	CxA	nonsynonymous SNV	ENSMUSG00000026417:ENSMUST00000027675:exon11:c.G2296T:p.D766Y,
12513	chr1	98423172	98423172	G	T	G>T	GxA	nonsynonymous SNV	ENSMUSG00000026336:ENSMUST00000027575:exon2:c.G376T:p.D126Y,ENSMUSG00000026336:ENSMUST00000160796:exon2:c.G376T:p.D126Y,
12513	chr1	33662266	33662266	T	A	T>A	CxA	nonsynonymous SNV	ENSMUSG00000026134:ENSMUST00000027312:exon5:c.A439T:p.S147C,
12513	chr1	123432992	123432992	A	T	A>T	CxT	nonsynonymous SNV	ENSMUSG00000036815:ENSMUST00000112603:exon9:c.T641A:p.M214K,ENSMUSG00000036815:ENSMUST00000112606:exon9:c.T803A:p.M268K,
12513	chr1	162958269	162958269	A	T	A>T	CxG	nonsynonymous SNV	ENSMUSG00000026691:ENSMUST00000028010:exon7:c.T1151A:p.L384Q,
12513	chr1	104934143	104934143	T	A	T>A	CxT	nonsynonymous SNV	ENSMUSG00000050840:ENSMUST00000062528:exon2:c.T47A:p.L16H,
12513	chr1	59121442	59121442	A	T	A>T	CxT	nonsynonymous SNV	ENSMUSG00000079550:ENSMUST00000078874:exon22:c.T1719A:p.D573E,ENSMUSG00000079550:ENSMUST00000066374:exon22:c.T1719A:p.D573E,ENSMUSG00000079550:ENSMUST00000114275:exon23:c.T1776A:p.D592E,
12513	chr1	127938240	127938240	A	T	A>T	CxG	nonsynonymous SNV	ENSMUSG00000036104:ENSMUST00000037649:exon21:c.A2429T:p.Q810L,
12513	chr1	153460324	153460324	T	A	T>A	AxG	nonsynonymous SNV	ENSMUSG00000042699:ENSMUST00000042141:exon22:c.A2587T:p.I863F,
12513	chr1	150664820	150664820	A	T	A>T	AxC	nonsynonymous SNV	ENSMUSG00000066842:ENSMUST00000137197:exon56:c.T8737A:p.L2913I,ENSMUSG00000066842:ENSMUST00000074783:exon56:c.T8737A:p.L2913I,
12513	chr1	138839963	138839963	A	T	A>T	CxG	nonsynonymous SNV	ENSMUSG00000019230:ENSMUST00000046870:exon4:c.T260A:p.L87Q,ENSMUSG00000019230:ENSMUST00000093486:exon4:c.T260A:p.L87Q,ENSMUSG00000019230:ENSMUST00000112030:exon5:c.T260A:p.L87Q,ENSMUSG00000019230:ENSMUST00000019374:exon2:c.T287A:p.L96Q,ENSMUSG00000019230:ENSMUST00000112026:exon2:c.T287A:p.L96Q,
12513	chr1	53347655	53347655	T	A	T>A	CxC	nonsynonymous SNV	ENSMUSG00000026095:ENSMUST00000027264:exon4:c.A812T:p.E271V,
12513	chr1	191602267	191602267	A	T	A>T	CxC	nonsynonymous SNV	ENSMUSG00000037461:ENSMUST00000045450:exon8:c.A902T:p.H301L,
12513	chr1	75274168	75274168	C	A	C>A	CxT	nonsynonymous SNV	ENSMUSG00000033061:ENSMUST00000039534:exon4:c.G387T:p.K129N,
12513	chr1	159288907	159288907	G	T	G>T	TxA	nonsynonymous SNV	ENSMUSG00000040782:ENSMUST00000076894:exon11:c.G1150T:p.D384Y,
12513	chr1	171380409	171380409	A	T	A>T	GxG	nonsynonymous SNV	ENSMUSG00000006411:ENSMUST00000094325:exon2:c.A368T:p.E123V,ENSMUSG00000006411:ENSMUST00000111286:exon3:c.A560T:p.E187V,ENSMUSG00000006411:ENSMUST00000006578:exon2:c.A368T:p.E123V,
12513	chr1	190161866	190161866	A	T	A>T	TxT	nonsynonymous SNV	ENSMUSG00000010175:ENSMUST00000010319:exon2:c.T381A:p.D127E,ENSMUSG00000010175:ENSMUST00000175916:exon2:c.T381A:p.D127E,ENSMUSG00000010175:ENSMUST00000177288:exon2:c.T381A:p.D127E,
12513	chr1	150700499	150700499	T	A	T>A	GxA	nonsynonymous SNV	ENSMUSG00000066842:ENSMUST00000137197:exon40:c.A6239T:p.Y2080F,ENSMUSG00000066842:ENSMUST00000074783:exon40:c.A6239T:p.Y2080F,
12513	chr1	136281534	136281534	T	A	T>A	CxG	nonsynonymous SNV	ENSMUSG00000041570:ENSMUST00000048309:exon13:c.A2237T:p.Q746L,
12513	chr1	53192170	53192170	T	A	T>A	AxT	nonsynonymous SNV	ENSMUSG00000026098:ENSMUST00000027267:exon12:c.A2519T:p.N840I,
12513	chr1	51784525	51784525	T	A	T>A	CxG	nonsynonymous SNV	ENSMUSG00000018417:ENSMUST00000114541:exon14:c.A1220T:p.Q407L,ENSMUSG00000018417:ENSMUST00000018561:exon14:c.A1202T:p.Q401L,ENSMUSG00000018417:ENSMUST00000114537:exon14:c.A1202T:p.Q401L,ENSMUSG00000018417:ENSMUST00000046390:exon14:c.A1202T:p.Q401L,
12513	chr1	171581653	171581653	A	T	A>T	AxG	nonsynonymous SNV	ENSMUSG00000004709:ENSMUST00000004829:exon8:c.A1067T:p.K356M,
12513	chr1	194951017	194951017	T	A	T>A	TxG	nonsynonymous SNV	ENSMUSG00000016494:ENSMUST00000110815:exon4:c.T586A:p.C196S,ENSMUSG00000016494:ENSMUST00000016638:exon4:c.T586A:p.C196S,
12513	chr1	151689617	151689617	A	T	A>T	CxC	nonsynonymous SNV	ENSMUSG00000026483:ENSMUST00000148810:exon6:c.A697T:p.T233S,ENSMUSG00000026483:ENSMUST00000111875:exon6:c.A697T:p.T233S,ENSMUSG00000026483:ENSMUST00000097541:exon6:c.A697T:p.T233S,
12513	chr1	54263861	54263861	A	T	A>T	CxG	nonsynonymous SNV	ENSMUSG00000025983:ENSMUST00000027128:exon4:c.A530T:p.Q177L,ENSMUSG00000025983:ENSMUST00000160472:exon4:c.A530T:p.Q177L,
12513	chr1	175901407	175901407	A	T	A>T	AxC	nonsynonymous SNV	ENSMUSG00000039748:ENSMUST00000039725:exon12:c.A2036T:p.N679I,
12513	chr1	130741083	130741083	G	T	G>T	AxG	nonsynonymous SNV	ENSMUSG00000042510:ENSMUST00000039323:exon3:c.G186T:p.E62D,
12513	chr1	74362436	74362436	A	T	A>T	CxG	nonsynonymous SNV	ENSMUSG00000073650:ENSMUST00000128445:exon1:c.A71T:p.Q24L,
12513	chr1	87190991	87190991	G	T	G>T	GxG	nonsynonymous SNV	ENSMUSG00000026251:ENSMUST00000073252:exon2:c.G69T:p.W23C,
12513	chr1	91344813	91344813	G	A	G>A	TxC	nonsynonymous SNV	ENSMUSG00000049515:ENSMUST00000088904:exon9:c.G1894A:p.A632T,ENSMUSG00000049515:ENSMUST00000176156:exon8:c.G1762A:p.A588T,
12513	chr1	139471682	139471682	A	T	A>T	TxC	nonsynonymous SNV	ENSMUSG00000033952:ENSMUST00000053364:exon13:c.A3184T:p.T1062S,ENSMUSG00000033952:ENSMUST00000097554:exon13:c.A3184T:p.T1062S,
12513	chr1	34156627	34156627	A	T	A>T	AxA	nonsynonymous SNV	ENSMUSG00000026131:ENSMUST00000097786:exon10:c.A950T:p.K317I,ENSMUSG00000026131:ENSMUST00000183034:exon13:c.A1484T:p.K495I,ENSMUSG00000026131:ENSMUST00000115104:exon10:c.A950T:p.K317I,ENSMUSG00000026131:ENSMUST00000097785:exon10:c.A950T:p.K317I,ENSMUSG00000026131:ENSMUST00000182513:exon13:c.A1484T:p.K495I,
12513	chr1	159894994	159894994	G	C	G>C	AxC	nonsynonymous SNV	ENSMUSG00000015829:ENSMUST00000111669:exon15:c.G3008C:p.S1003T,
12513	chr1	20509068	20509068	A	T	A>T	CxG	nonsynonymous SNV	ENSMUSG00000043760:ENSMUST00000088448:exon34:c.T5413A:p.C1805S,
12513	chr1	85941668	85941668	T	A	T>A	TxG	nonsynonymous SNV	ENSMUSG00000049608:ENSMUST00000086975:exon2:c.A190T:p.N64Y,
12513	chr1	162963911	162963911	G	T	G>T	TxC	nonsynonymous SNV	ENSMUSG00000026691:ENSMUST00000028010:exon6:c.C796A:p.H266N,
12513	chr1	166308981	166308981	A	T	A>T	CxC	nonsynonymous SNV	ENSMUSG00000091393:ENSMUST00000168347:exon1:c.T581A:p.V194E,ENSMUSG00000040612:ENSMUST00000111416:exon9:c.A1388T:p.H463L,
12513	chr1	30837120	30837120	G	A	G>A	CxA	nonsynonymous SNV	ENSMUSG00000048874:ENSMUST00000088310:exon2:c.C391T:p.R131C,
12513	chr1	138838362	138838362	G	T	G>T	TxT	nonsynonymous SNV	ENSMUSG00000019230:ENSMUST00000046870:exon5:c.C687A:p.D229E,ENSMUSG00000019230:ENSMUST00000093486:exon5:c.C687A:p.D229E,ENSMUSG00000019230:ENSMUST00000112030:exon6:c.C687A:p.D229E,ENSMUSG00000019230:ENSMUST00000019374:exon3:c.C714A:p.D238E,ENSMUSG00000019230:ENSMUST00000112026:exon3:c.C714A:p.D238E,
12513	chr1	88255559	88255559	A	T	A>T	CxT	nonsynonymous SNV	ENSMUSG00000079429:ENSMUST00000061013:exon35:c.A3892T:p.M1298L,ENSMUSG00000079429:ENSMUST00000113130:exon34:c.A3868T:p.M1290L,
12513	chr1	91494836	91494836	A	T	A>T	GxG	nonsynonymous SNV	ENSMUSG00000034292:ENSMUST00000047242:exon1:c.A71T:p.E24V,
12513	chr1	107547034	107547034	A	G	A>G	CxA	nonsynonymous SNV	ENSMUSG00000098034:ENSMUST00000182198:exon6:c.A925G:p.K309E,ENSMUSG00000092572:ENSMUST00000173703:exon7:c.A925G:p.K309E,
12513	chr1	188444526	188444526	A	T	A>T	CxG	nonsynonymous SNV	ENSMUSG00000026609:ENSMUST00000060479:exon17:c.A3886T:p.S1296C,
12513	chr1	129629004	129629004	G	T	G>T	TxC	nonsynonymous SNV	ENSMUSG00000042581:ENSMUST00000073527:exon5:c.G1327T:p.A443S,ENSMUSG00000042581:ENSMUST00000040311:exon5:c.G1327T:p.A443S,ENSMUSG00000042581:ENSMUST00000152305:exon4:c.G1096T:p.A366S,
12513	chr1	184074372	184074372	A	T	A>T	GxC	nonsynonymous SNV	ENSMUSG00000039384:ENSMUST00000048655:exon4:c.A1301T:p.D434V,
12513	chr1	171158399	171158399	A	T	A>T	CxG	nonsynonymous SNV	ENSMUSG00000056569:ENSMUST00000070758:exon4:c.A106T:p.R36W,ENSMUSG00000056569:ENSMUST00000111334:exon2:c.A106T:p.R36W,
12513	chr1	165572519	165572519	T	A	T>A	GxG	nonsynonymous SNV	ENSMUSG00000026567:ENSMUST00000111439:exon33:c.T4496A:p.V1499E,ENSMUSG00000026567:ENSMUST00000111440:exon32:c.T4496A:p.V1499E,ENSMUSG00000026567:ENSMUST00000027852:exon32:c.T4496A:p.V1499E,
12513	chr1	185464342	185464342	C	A	C>A	GxT	nonsynonymous SNV	ENSMUSG00000026614:ENSMUST00000061093:exon4:c.C1200A:p.S400R,
12513	chr1	155953685	155953685	C	A	C>A	TxG	stopgain	ENSMUSG00000033671:ENSMUST00000138762:exon6:c.G472T:p.E158X,ENSMUSG00000033671:ENSMUST00000124495:exon5:c.G292T:p.E98X,
12513	chr1	63308551	63308551	A	T	A>T	TxA	stopgain	ENSMUSG00000027520:ENSMUST00000114132:exon7:c.A6088T:p.K2030X,ENSMUSG00000027520:ENSMUST00000029025:exon3:c.A6088T:p.K2030X,
12513	chr1	33777178	33777178	C	A	C>A	TxC	stopgain	ENSMUSG00000042197:ENSMUST00000115167:exon10:c.G1690T:p.E564X,ENSMUSG00000042197:ENSMUST00000019861:exon10:c.G1690T:p.E564X,ENSMUSG00000042197:ENSMUST00000115164:exon10:c.G1690T:p.E564X,
12513	chr1	174240193	174240193	T	A	T>A	TxG	stopgain	ENSMUSG00000026532:ENSMUST00000027817:exon44:c.T6185A:p.L2062X,
12513	chr1	40462150	40462150	T	A	T>A	TxA	stopgain	ENSMUSG00000026069:ENSMUST00000053043:exon10:c.T1685A:p.L562X,ENSMUSG00000026069:ENSMUST00000097772:exon11:c.T1685A:p.L562X,
12513	chr1	172505184	172505184	G	T	G>T	AxA	stopgain	ENSMUSG00000026547:ENSMUST00000111230:exon2:c.G37T:p.E13X,ENSMUSG00000026547:ENSMUST00000111228:exon2:c.G37T:p.E13X,
12513	chr1	87297668	87297668	C	T	C>T	GxA	stopgain	ENSMUSG00000026255:ENSMUST00000027472:exon3:c.C493T:p.Q165X,ENSMUSG00000026255:ENSMUST00000118687:exon3:c.C493T:p.Q165X,
12513	chr1	131931177	131931177	G	T	G>T	CxA	stopgain	ENSMUSG00000026434:ENSMUST00000062264:exon7:c.G676T:p.E226X,
12513	chr1	177131070	177131070	T	A	T>A	CxT	stopgain	ENSMUSG00000019699:ENSMUST00000111160:exon2:c.A73T:p.R25X,ENSMUSG00000019699:ENSMUST00000019843:exon2:c.A73T:p.R25X,ENSMUSG00000019699:ENSMUST00000111159:exon3:c.A73T:p.R25X,
12513	chr1	172280065	172280065	C	A	C>A	GxA	synonymous SNV	ENSMUSG00000007097:ENSMUST00000085913:exon15:c.G1986T:p.V662V,ENSMUSG00000007097:ENSMUST00000097464:exon15:c.G1986T:p.V662V,
12513	chr1	135976958	135976958	A	T	A>T	AxC	synonymous SNV	ENSMUSG00000051985:ENSMUST00000166193:exon9:c.T846A:p.G282G,
12513	chr1	172119978	172119978	A	T	A>T	CxG	synonymous SNV	ENSMUSG00000026553:ENSMUST00000135192:exon31:c.A3360T:p.T1120T,ENSMUSG00000026553:ENSMUST00000027833:exon31:c.A3387T:p.T1129T,
12513	chr1	60148075	60148075	A	T	A>T	CxG	synonymous SNV	ENSMUSG00000026017:ENSMUST00000027171:exon14:c.A1836T:p.A612A,ENSMUSG00000026017:ENSMUST00000180952:exon13:c.A1836T:p.A612A,
12513	chr1	87309759	87309759	A	T	A>T	CxG	synonymous SNV	ENSMUSG00000026255:ENSMUST00000027472:exon4:c.A687T:p.A229A,ENSMUSG00000026255:ENSMUST00000118687:exon4:c.A687T:p.A229A,
12513	chr1	59050929	59050929	T	A	T>A	CxG	synonymous SNV	ENSMUSG00000072295:ENSMUST00000097080:exon13:c.A1668T:p.A556A,
12513	chr1	181922073	181922073	A	T	A>T	CxG	synonymous SNV	ENSMUSG00000022995:ENSMUST00000078719:exon7:c.T1200A:p.P400P,ENSMUSG00000022995:ENSMUST00000177811:exon7:c.T1155A:p.P385P,ENSMUSG00000022995:ENSMUST00000111024:exon6:c.T1143A:p.P381P,ENSMUSG00000022995:ENSMUST00000111030:exon7:c.T1155A:p.P385P,
12513	chr1	134971984	134971984	A	T	A>T	CxC	synonymous SNV	ENSMUSG00000026429:ENSMUST00000027687:exon5:c.A369T:p.P123P,
12513	chr1	58153090	58153090	A	T	A>T	CxG	synonymous SNV	ENSMUSG00000064294:ENSMUST00000040999:exon15:c.A1518T:p.A506A,
12513	chr1	89144781	89144781	A	T	A>T	TxG	synonymous SNV	ENSMUSG00000036206:ENSMUST00000066279:exon4:c.A1350T:p.L450L,
12513	chr1	45332224	45332224	A	T	A>T	CxG	synonymous SNV	ENSMUSG00000026043:ENSMUST00000087883:exon20:c.A1434T:p.P478P,
12513	chr1	135979979	135979979	C	T	C>T	CxA	synonymous SNV	ENSMUSG00000051985:ENSMUST00000166193:exon7:c.G627A:p.V209V,
12513	chr1	78817975	78817975	G	T	G>T	TxT	synonymous SNV	ENSMUSG00000047330:ENSMUST00000057262:exon2:c.G339T:p.L113L,
12513	chr1	171409206	171409206	A	T	A>T	CxG	synonymous SNV	ENSMUSG00000048865:ENSMUST00000056449:exon12:c.A3147T:p.T1049T,
12513	chr1	88055661	88055661	A	T	A>T	CxG	synonymous SNV	ENSMUSG00000090165:ENSMUST00000173325:exon1:c.A180T:p.P60P,ENSMUSG00000090165:ENSMUST00000138182:exon1:c.A180T:p.P60P,ENSMUSG00000090165:ENSMUST00000113142:exon1:c.A180T:p.P60P,
12513	chr1	58997464	58997464	A	G	A>G	CxG	synonymous SNV	ENSMUSG00000047383:ENSMUST00000054653:exon2:c.T441C:p.T147T,
12513	chr1	66683252	66683252	A	T	A>T	CxC	synonymous SNV	ENSMUSG00000055567:ENSMUST00000061620:exon60:c.A9228T:p.A3076A,
12513	chr1	36268672	36268672	A	T	A>T	CxG	synonymous SNV	ENSMUSG00000047180:ENSMUST00000056946:exon3:c.T555A:p.P185P,
12513	chr1	52102966	52102966	T	A	T>A	CxC	synonymous SNV	ENSMUSG00000062939:ENSMUST00000027277:exon21:c.T1971A:p.P657P,ENSMUSG00000062939:ENSMUST00000168302:exon22:c.T1971A:p.P657P,
12513	chr1	36358448	36358448	T	A	T>A	CxG	synonymous SNV	ENSMUSG00000010453:ENSMUST00000010597:exon4:c.A399T:p.T133T,
12513	chr1	172105216	172105216	A	T	A>T	CxT	synonymous SNV	ENSMUSG00000026553:ENSMUST00000135192:exon12:c.A1107T:p.S369S,ENSMUSG00000026553:ENSMUST00000027833:exon12:c.A1107T:p.S369S,
12513	chr1	159884811	159884811	A	T	A>T	CxG	synonymous SNV	ENSMUSG00000015829:ENSMUST00000111669:exon9:c.A2004T:p.A668A,
12513	chr1	193107624	193107624	C	A	C>A	CxG	synonymous SNV	ENSMUSG00000016181:ENSMUST00000085555:exon12:c.G2226T:p.A742A,
12513	chr1	55000320	55000320	T	A	T>A	CxG	synonymous SNV	ENSMUSG00000025982:ENSMUST00000027127:exon15:c.A2145T:p.A715A,
12513	chr1	111861634	111861634	T	A	T>A	GxG	synonymous SNV	ENSMUSG00000038702:ENSMUST00000035462:exon2:c.A1170T:p.T390T,
12513	chr1	63633803	63633803	A	T	A>T	CxC	synonymous SNV	ENSMUSG00000069085:ENSMUST00000090313:exon14:c.T1440A:p.G480G,
12513	chr1	28778731	28778731	A	T	A>T	AxC	synonymous SNV	ENSMUSG00000048411:ENSMUST00000059937:exon2:c.T219A:p.G73G,
12513	chr1	98499763	98499763	T	A	T>A	CxG	synonymous SNV	ENSMUSG00000026336:ENSMUST00000027575:exon12:c.T1818A:p.S606S,ENSMUSG00000026336:ENSMUST00000160796:exon12:c.T1818A:p.S606S,
12513	chr1	53308851	53308851	A	T	A>T	CxA	synonymous SNV	ENSMUSG00000026097:ENSMUST00000027266:exon4:c.A351T:p.T117T,
12513	chr10	39824579	39824579	A	T	A>T	GxG	nonsynonymous SNV	ENSMUSG00000019841:ENSMUST00000164763:exon14:c.A5071T:p.S1691C,ENSMUSG00000019841:ENSMUST00000019986:exon13:c.A5071T:p.S1691C,
12513	chr10	14128585	14128585	G	T	G>T	GxT	nonsynonymous SNV	ENSMUSG00000015501:ENSMUST00000015645:exon4:c.G926T:p.G309V,
12513	chr10	89817940	89817940	G	T	G>T	TxG	nonsynonymous SNV	ENSMUSG00000019951:ENSMUST00000020112:exon21:c.G4263T:p.M1421I,
12513	chr10	27189245	27189245	C	G	C>G	AxA	nonsynonymous SNV	ENSMUSG00000019899:ENSMUST00000092639:exon24:c.G3422C:p.C1141S,
12513	chr10	116839402	116839402	C	G	C>G	GxA	nonsynonymous SNV	ENSMUSG00000034057:ENSMUST00000048229:exon6:c.G625C:p.A209P,
12513	chr10	76434031	76434031	T	A	T>A	CxT	nonsynonymous SNV	ENSMUSG00000001151:ENSMUST00000001179:exon5:c.A605T:p.K202M,
12513	chr10	109883637	109883637	T	A	T>A	GxT	nonsynonymous SNV	ENSMUSG00000020181:ENSMUST00000032719:exon4:c.A464T:p.N155I,
12513	chr10	8741580	8741580	T	A	T>A	GxG	nonsynonymous SNV	ENSMUSG00000015305:ENSMUST00000015449:exon14:c.A1561T:p.T521S,
12513	chr10	36832657	36832657	T	A	T>A	GxT	nonsynonymous SNV	ENSMUSG00000044499:ENSMUST00000058738:exon6:c.T187A:p.F63I,ENSMUSG00000044499:ENSMUST00000167191:exon5:c.T187A:p.F63I,ENSMUSG00000044499:ENSMUST00000168572:exon4:c.T187A:p.F63I,
12513	chr10	99757877	99757877	A	T	A>T	TxG	nonsynonymous SNV	ENSMUSG00000046934:ENSMUST00000056085:exon1:c.T1325A:p.L442Q,
12513	chr10	39947935	39947935	T	A	T>A	TxG	nonsynonymous SNV	ENSMUSG00000071335:ENSMUST00000095749:exon4:c.A328T:p.N110Y,
12513	chr10	76723494	76723494	T	C	T>C	GxG	nonsynonymous SNV	ENSMUSG00000001119:ENSMUST00000001147:exon3:c.A307G:p.T103A,
12513	chr10	106913699	106913699	A	C	A>C	CxG	nonsynonymous SNV	ENSMUSG00000053825:ENSMUST00000029404:exon28:c.A3445C:p.S1149R,
12513	chr10	14129089	14129089	A	T	A>T	CxA	nonsynonymous SNV	ENSMUSG00000015501:ENSMUST00000015645:exon4:c.A1430T:p.Q477L,
12513	chr10	120364277	120364277	G	C	G>C	CxA	nonsynonymous SNV	ENSMUSG00000056758:ENSMUST00000072777:exon5:c.C302G:p.S101W,
12513	chr10	49578241	49578241	A	T	A>T	CxA	nonsynonymous SNV	ENSMUSG00000056073:ENSMUST00000105486:exon2:c.T177A:p.F59L,ENSMUSG00000056073:ENSMUST00000105487:exon3:c.T177A:p.F59L,ENSMUSG00000056073:ENSMUST00000105485:exon2:c.T177A:p.F59L,ENSMUSG00000056073:ENSMUST00000105483:exon3:c.T177A:p.F59L,ENSMUSG00000056073:ENSMUST00000105484:exon2:c.T177A:p.F59L,ENSMUSG00000056073:ENSMUST00000079751:exon2:c.T177A:p.F59L,
12513	chr10	109853280	109853280	A	G	A>G	GxA	nonsynonymous SNV	ENSMUSG00000020181:ENSMUST00000032719:exon8:c.T1135C:p.S379P,
12513	chr10	86779298	86779298	G	C	G>C	AxA	nonsynonymous SNV	ENSMUSG00000054027:ENSMUST00000099396:exon1:c.G189C:p.K63N,
12513	chr10	39921850	39921850	T	A	T>A	GxA	nonsynonymous SNV	ENSMUSG00000039339:ENSMUST00000045526:exon4:c.A508T:p.T170S,
12513	chr10	76489909	76489909	C	T	C>T	GxC	nonsynonymous SNV	ENSMUSG00000001150:ENSMUST00000170795:exon13:c.C3052T:p.P1018S,
12513	chr10	41894941	41894941	G	T	G>T	AxT	nonsynonymous SNV	ENSMUSG00000038332:ENSMUST00000041438:exon3:c.G290T:p.S97I,ENSMUSG00000038332:ENSMUST00000099931:exon3:c.G467T:p.S156I,
12513	chr10	79887705	79887705	T	C	T>C	CxA	nonsynonymous SNV	ENSMUSG00000020125:ENSMUST00000046091:exon4:c.T503C:p.L168P,
12513	chr10	77068435	77068435	A	T	A>T	TxA	nonsynonymous SNV	ENSMUSG00000001435:ENSMUST00000072755:exon25:c.T3615A:p.F1205L,ENSMUSG00000001435:ENSMUST00000105409:exon25:c.T2874A:p.F958L,ENSMUSG00000001435:ENSMUST00000081654:exon26:c.T2238A:p.F746L,
12513	chr10	19750797	19750797	A	T	A>T	TxA	nonsynonymous SNV	ENSMUSG00000020007:ENSMUST00000020185:exon4:c.A568T:p.N190Y,
12513	chr10	88546022	88546022	A	T	A>T	CxG	nonsynonymous SNV	ENSMUSG00000020061:ENSMUST00000121629:exon17:c.T1805A:p.L602Q,ENSMUSG00000020061:ENSMUST00000119185:exon16:c.T1763A:p.L588Q,
12513	chr10	41927048	41927048	T	A	T>A	GxT	nonsynonymous SNV	ENSMUSG00000071324:ENSMUST00000095729:exon13:c.A1628T:p.N543I,ENSMUSG00000071324:ENSMUST00000160262:exon13:c.A1628T:p.N543I,
12513	chr10	51628406	51628406	A	C	A>C	CxG	nonsynonymous SNV	ENSMUSG00000019905:ENSMUST00000020062:exon2:c.T341G:p.L114R,
12513	chr10	127790855	127790855	A	T	A>T	AxG	nonsynonymous SNV	ENSMUSG00000099009:ENSMUST00000128247:exon4:c.A776T:p.K259M,ENSMUSG00000056148:ENSMUST00000052652:exon4:c.A776T:p.K259M,
12513	chr10	4354738	4354738	T	A	T>A	CxG	nonsynonymous SNV	ENSMUSG00000038587:ENSMUST00000045730:exon3:c.T1862A:p.L621Q,
12513	chr10	112215593	112215593	T	A	T>A	GxG	nonsynonymous SNV	ENSMUSG00000035694:ENSMUST00000170013:exon17:c.T1768A:p.W590R,ENSMUSG00000035694:ENSMUST00000092176:exon18:c.T1642A:p.W548R,
12513	chr10	80359265	80359265	A	G	A>G	CxT	nonsynonymous SNV	ENSMUSG00000035486:ENSMUST00000039836:exon5:c.A496G:p.M166V,ENSMUSG00000035486:ENSMUST00000105351:exon5:c.A484G:p.M162V,
12513	chr10	27165005	27165005	C	G	C>G	CxA	nonsynonymous SNV	ENSMUSG00000019899:ENSMUST00000092639:exon30:c.G4321C:p.G1441R,
12513	chr10	79694158	79694158	A	T	A>T	CxA	nonsynonymous SNV	ENSMUSG00000054206:ENSMUST00000020549:exon3:c.A250T:p.N84Y,
12513	chr10	58274828	58274828	A	T	A>T	CxG	nonsynonymous SNV	ENSMUSG00000038039:ENSMUST00000162860:exon7:c.A2629T:p.R877W,ENSMUSG00000038039:ENSMUST00000162041:exon8:c.A2821T:p.R941W,ENSMUSG00000038039:ENSMUST00000057659:exon8:c.A2929T:p.R977W,
12513	chr10	128718797	128718797	G	T	G>T	TxT	nonsynonymous SNV	ENSMUSG00000025359:ENSMUST00000054125:exon9:c.G1654T:p.V552F,
12513	chr10	127304321	127304321	T	A	T>A	CxG	nonsynonymous SNV	ENSMUSG00000040354:ENSMUST00000171564:exon10:c.A1163T:p.Q388L,ENSMUSG00000040354:ENSMUST00000037290:exon10:c.A1163T:p.Q388L,
12513	chr10	94944317	94944317	T	A	T>A	GxG	nonsynonymous SNV	ENSMUSG00000074785:ENSMUST00000099337:exon1:c.A262T:p.T88S,
12513	chr10	79717212	79717212	G	T	G>T	CxA	nonsynonymous SNV	ENSMUSG00000020331:ENSMUST00000020581:exon1:c.G544T:p.D182Y,ENSMUSG00000020331:ENSMUST00000099513:exon1:c.G544T:p.D182Y,
12513	chr10	87230192	87230192	C	T	C>T	GxC	nonsynonymous SNV	ENSMUSG00000047129:ENSMUST00000169849:exon6:c.C734T:p.A245V,
12513	chr10	77893665	77893665	A	T	A>T	CxC	nonsynonymous SNV	ENSMUSG00000096573:ENSMUST00000178996:exon1:c.A7T:p.T3S,
12513	chr10	85947229	85947229	T	A	T>A	TxG	nonsynonymous SNV	ENSMUSG00000001783:ENSMUST00000001834:exon6:c.A602T:p.Q201L,
12513	chr10	107485547	107485547	G	T	G>T	CxG	nonsynonymous SNV	ENSMUSG00000000435:ENSMUST00000000445:exon1:c.C385A:p.R129S,
12513	chr10	24223719	24223719	T	A	T>A	CxG	nonsynonymous SNV	ENSMUSG00000020000:ENSMUST00000095784:exon1:c.T116A:p.L39Q,
12513	chr10	128243369	128243369	A	T	A>T	CxA	stopgain	ENSMUSG00000039994:ENSMUST00000105243:exon10:c.A1084T:p.K362X,ENSMUSG00000039994:ENSMUST00000105242:exon10:c.A1084T:p.K362X,ENSMUSG00000039994:ENSMUST00000055539:exon10:c.A1084T:p.K362X,ENSMUSG00000039994:ENSMUST00000105245:exon10:c.A1084T:p.K362X,ENSMUSG00000039994:ENSMUST00000105244:exon10:c.A1084T:p.K362X,
12513	chr10	107685293	107685293	T	A	T>A	TxG	stopgain	ENSMUSG00000035916:ENSMUST00000050702:exon14:c.A2017T:p.K673X,
12513	chr10	26230147	26230147	C	T	C>T	TxA	stopgain	ENSMUSG00000051354:ENSMUST00000060716:exon2:c.C22T:p.Q8X,ENSMUSG00000051354:ENSMUST00000164660:exon2:c.C22T:p.Q8X,
12513	chr10	41894949	41894949	A	T	A>T	AxA	stopgain	ENSMUSG00000038332:ENSMUST00000041438:exon3:c.A298T:p.K100X,ENSMUSG00000038332:ENSMUST00000099931:exon3:c.A475T:p.K159X,
12513	chr10	83316394	83316394	T	A	T>A	CxG	synonymous SNV	ENSMUSG00000034591:ENSMUST00000126617:exon2:c.A216T:p.A72A,ENSMUSG00000034591:ENSMUST00000039956:exon2:c.A216T:p.A72A,ENSMUSG00000034591:ENSMUST00000154926:exon2:c.A216T:p.A72A,
12513	chr10	88735962	88735962	A	T	A>T	GxG	synonymous SNV	ENSMUSG00000060904:ENSMUST00000080379:exon3:c.A156T:p.G52G,ENSMUSG00000060904:ENSMUST00000116234:exon3:c.A207T:p.G69G,
12513	chr10	116831466	116831466	A	T	A>T	CxG	synonymous SNV	ENSMUSG00000034057:ENSMUST00000048229:exon9:c.T1068A:p.P356P,
12513	chr10	26878908	26878908	A	G	A>G	TxG	synonymous SNV	ENSMUSG00000039031:ENSMUST00000039557:exon9:c.A1140G:p.L380L,
12513	chr10	80325347	80325347	C	A	C>A	GxA	synonymous SNV	ENSMUSG00000020131:ENSMUST00000020340:exon7:c.G732T:p.L244L,
12513	chr10	121275780	121275780	C	G	C>G	GxG	synonymous SNV	ENSMUSG00000052302:ENSMUST00000064107:exon10:c.G1242C:p.P414P,
12513	chr10	5833007	5833007	T	A	T>A	GxG	synonymous SNV	ENSMUSG00000019775:ENSMUST00000117676:exon6:c.A579T:p.S193S,ENSMUSG00000019775:ENSMUST00000064225:exon6:c.A639T:p.S213S,ENSMUSG00000019775:ENSMUST00000131996:exon5:c.A579T:p.S193S,
12513	chr10	83571415	83571415	A	T	A>T	CxC	synonymous SNV	ENSMUSG00000034560:ENSMUST00000038388:exon16:c.A1515T:p.T505T,
12513	chr10	100471987	100471987	T	A	T>A	TxG	synonymous SNV	ENSMUSG00000036676:ENSMUST00000099318:exon5:c.A567T:p.A189A,ENSMUSG00000036676:ENSMUST00000058154:exon5:c.A567T:p.A189A,
12513	chr10	62591989	62591989	C	G	C>G	TxC	synonymous SNV	ENSMUSG00000020075:ENSMUST00000045866:exon6:c.G1134C:p.R378R,
12513	chr10	60337332	60337332	G	T	G>T	TxA	synonymous SNV	ENSMUSG00000012819:ENSMUST00000105461:exon41:c.C5073A:p.V1691V,ENSMUSG00000012819:ENSMUST00000105463:exon41:c.C5073A:p.V1691V,ENSMUSG00000012819:ENSMUST00000073242:exon37:c.C5070A:p.V1690V,ENSMUSG00000012819:ENSMUST00000105462:exon37:c.C5079A:p.V1693V,ENSMUSG00000012819:ENSMUST00000105464:exon40:c.C5067A:p.V1689V,
12513	chr10	79887706	79887706	A	T	A>T	TxC	synonymous SNV	ENSMUSG00000020125:ENSMUST00000046091:exon4:c.A504T:p.L168L,
12513	chr10	121571885	121571885	G	A	G>A	CxT	synonymous SNV	ENSMUSG00000020115:ENSMUST00000020316:exon5:c.C498T:p.D166D,
12513	chr10	11290279	11290279	G	T	G>T	GxG	synonymous SNV	ENSMUSG00000047648:ENSMUST00000129456:exon2:c.G744T:p.G248G,ENSMUSG00000047648:ENSMUST00000070300:exon2:c.G744T:p.G248G,
12513	chr10	24027680	24027680	G	T	G>T	TxA	synonymous SNV	ENSMUSG00000095569:ENSMUST00000092657:exon1:c.G459T:p.L153L,
12513	chr10	28986080	28986080	T	A	T>A	CxG	synonymous SNV	ENSMUSG00000015519:ENSMUST00000152363:exon1:c.A213T:p.T71T,ENSMUSG00000015519:ENSMUST00000015663:exon1:c.A213T:p.T71T,
12513	chr10	21342451	21342451	G	T	G>T	TxG	synonymous SNV	ENSMUSG00000019977:ENSMUST00000020153:exon7:c.G846T:p.L282L,
12513	chr11	114956417	114956417	A	T	A>T	CxG	nonsynonymous SNV	ENSMUSG00000058728:ENSMUST00000092466:exon4:c.T551A:p.L184Q,ENSMUSG00000058728:ENSMUST00000061637:exon4:c.T551A:p.L184Q,
12513	chr11	87617309	87617309	A	T	A>T	AxC	nonsynonymous SNV	ENSMUSG00000070345:ENSMUST00000093956:exon1:c.A38T:p.N13I,
12513	chr11	65970072	65970072	A	T	A>T	TxC	nonsynonymous SNV	ENSMUSG00000056752:ENSMUST00000080665:exon44:c.T8471A:p.V2824E,
12513	chr11	120374578	120374578	T	A	T>A	CxC	nonsynonymous SNV	ENSMUSG00000025384:ENSMUST00000026448:exon5:c.A1471T:p.S491C,
12513	chr11	106300925	106300925	T	A	T>A	GxC	nonsynonymous SNV	ENSMUSG00000020713:ENSMUST00000103071:exon4:c.A290T:p.D97V,
12513	chr11	100105280	100105280	T	C	T>C	GxT	nonsynonymous SNV	ENSMUSG00000020916:ENSMUST00000107416:exon1:c.A317G:p.N106S,
12513	chr11	32733575	32733575	G	T	G>T	TxA	nonsynonymous SNV	ENSMUSG00000020271:ENSMUST00000093205:exon7:c.G865T:p.D289Y,ENSMUSG00000020271:ENSMUST00000076383:exon8:c.G928T:p.D310Y,ENSMUSG00000020271:ENSMUST00000109366:exon7:c.G826T:p.D276Y,
12513	chr11	119448780	119448780	G	T	G>T	TxA	nonsynonymous SNV	ENSMUSG00000070327:ENSMUST00000131035:exon32:c.G10204T:p.D3402Y,ENSMUSG00000070327:ENSMUST00000093902:exon32:c.G10207T:p.D3403Y,
12513	chr11	86110345	86110345	T	A	T>A	CxT	nonsynonymous SNV	ENSMUSG00000034329:ENSMUST00000044423:exon15:c.A2264T:p.K755M,
12513	chr11	69169619	69169619	A	C	A>C	CxG	nonsynonymous SNV	ENSMUSG00000032807:ENSMUST00000036424:exon15:c.A2000C:p.Q667P,
12513	chr11	33633182	33633182	A	T	A>T	TxC	nonsynonymous SNV	ENSMUSG00000053519:ENSMUST00000101368:exon7:c.T485A:p.V162E,ENSMUSG00000053519:ENSMUST00000065970:exon7:c.T569A:p.V190E,ENSMUSG00000053519:ENSMUST00000109340:exon8:c.T602A:p.V201E,
12513	chr11	76244491	76244491	G	T	G>T	TxG	nonsynonymous SNV	ENSMUSG00000038046:ENSMUST00000040577:exon2:c.G527T:p.W176L,
12513	chr11	59053589	59053589	T	A	T>A	GxG	nonsynonymous SNV	ENSMUSG00000061462:ENSMUST00000052872:exon52:c.A14278T:p.T4760S,ENSMUSG00000061462:ENSMUST00000020732:exon54:c.A14743T:p.T4915S,ENSMUSG00000061462:ENSMUST00000081658:exon50:c.A5476T:p.T1826S,
12513	chr11	121214063	121214063	A	T	A>T	CxC	nonsynonymous SNV	ENSMUSG00000039307:ENSMUST00000106117:exon4:c.A275T:p.H92L,ENSMUSG00000039307:ENSMUST00000124768:exon4:c.A275T:p.H92L,ENSMUSG00000039307:ENSMUST00000038831:exon4:c.A275T:p.H92L,
12513	chr11	9314570	9314570	T	A	T>A	AxC	nonsynonymous SNV	ENSMUSG00000004668:ENSMUST00000042740:exon21:c.T8951A:p.I2984N,
12513	chr11	69605311	69605311	A	T	A>T	CxC	nonsynonymous SNV	ENSMUSG00000041329:ENSMUST00000047889:exon1:c.T62A:p.V21E,
12513	chr11	121425004	121425004	A	T	A>T	CxT	nonsynonymous SNV	ENSMUSG00000039253:ENSMUST00000038096:exon2:c.A220T:p.I74F,
12513	chr11	72456926	72456926	G	T	G>T	CxG	nonsynonymous SNV	ENSMUSG00000040447:ENSMUST00000045303:exon7:c.C937A:p.R313S,
12513	chr11	87869872	87869872	A	T	A>T	CxC	nonsynonymous SNV	ENSMUSG00000052234:ENSMUST00000049768:exon8:c.T1233A:p.S411R,
12513	chr11	16995350	16995350	A	T	A>T	CxC	nonsynonymous SNV	ENSMUSG00000020120:ENSMUST00000102881:exon2:c.T48A:p.S16R,
12513	chr11	69805109	69805109	T	A	T>A	CxG	nonsynonymous SNV	ENSMUSG00000089876:ENSMUST00000051025:exon1:c.A125T:p.Q42L,
12513	chr11	82444301	82444301	T	A	T>A	GxG	nonsynonymous SNV	ENSMUSG00000020701:ENSMUST00000054245:exon9:c.T2208A:p.S736R,ENSMUSG00000020701:ENSMUST00000092852:exon10:c.T1932A:p.S644R,
12513	chr11	103200274	103200274	A	T	A>T	CxC	nonsynonymous SNV	ENSMUSG00000020940:ENSMUST00000021323:exon6:c.T535A:p.C179S,ENSMUSG00000020940:ENSMUST00000107026:exon5:c.T328A:p.C110S,
12513	chr11	104584505	104584505	A	T	A>T	AxG	nonsynonymous SNV	ENSMUSG00000061086:ENSMUST00000106957:exon5:c.A368T:p.K123M,ENSMUSG00000061086:ENSMUST00000153761:exon5:c.A368T:p.K123M,ENSMUSG00000061086:ENSMUST00000106956:exon4:c.A368T:p.K123M,ENSMUSG00000061086:ENSMUST00000018800:exon6:c.A368T:p.K123M,
12513	chr11	84899412	84899412	G	T	G>T	AxC	nonsynonymous SNV	ENSMUSG00000020527:ENSMUST00000093969:exon13:c.G1193T:p.S398I,
12513	chr11	101757728	101757728	A	T	A>T	CxG	nonsynonymous SNV	ENSMUSG00000034931:ENSMUST00000039152:exon18:c.A2851T:p.S951C,ENSMUSG00000034931:ENSMUST00000129741:exon16:c.A2692T:p.S898C,
12513	chr11	118081472	118081472	G	T	G>T	TxC	nonsynonymous SNV	ENSMUSG00000033987:ENSMUST00000132685:exon21:c.C3416A:p.A1139E,
12513	chr11	59028560	59028560	T	A	T>A	AxG	nonsynonymous SNV	ENSMUSG00000061462:ENSMUST00000052872:exon83:c.A20617T:p.I6873F,ENSMUSG00000061462:ENSMUST00000047441:exon76:c.A18658T:p.I6220F,ENSMUSG00000061462:ENSMUST00000020732:exon85:c.A21058T:p.I7020F,ENSMUSG00000061462:ENSMUST00000081658:exon81:c.A11791T:p.I3931F,
12513	chr11	100749802	100749802	A	T	A>T	CxT	nonsynonymous SNV	ENSMUSG00000035355:ENSMUST00000107361:exon9:c.T1397A:p.M466K,ENSMUSG00000035355:ENSMUST00000107363:exon9:c.T1397A:p.M466K,
12513	chr11	95845139	95845139	T	A	T>A	CxG	nonsynonymous SNV	ENSMUSG00000038811:ENSMUST00000107712:exon2:c.T83A:p.L28Q,ENSMUSG00000038811:ENSMUST00000107709:exon3:c.T83A:p.L28Q,ENSMUSG00000038811:ENSMUST00000100532:exon3:c.T83A:p.L28Q,ENSMUSG00000038811:ENSMUST00000107711:exon3:c.T83A:p.L28Q,ENSMUSG00000038811:ENSMUST00000107714:exon3:c.T83A:p.L28Q,ENSMUSG00000038811:ENSMUST00000036088:exon2:c.T83A:p.L28Q,ENSMUSG00000038811:ENSMUST00000107708:exon2:c.T83A:…
12513	chr11	97363062	97363062	G	T	G>T	CxG	nonsynonymous SNV	ENSMUSG00000038485:ENSMUST00000045540:exon1:c.G421T:p.G141C,
12513	chr11	100026561	100026561	A	G	A>G	CxC	nonsynonymous SNV	ENSMUSG00000057723:ENSMUST00000073890:exon3:c.T464C:p.V155A,
12513	chr11	120446250	120446250	T	A	T>A	CxG	nonsynonymous SNV	ENSMUSG00000039691:ENSMUST00000044105:exon3:c.T845A:p.L282Q,
12513	chr11	115250121	115250121	A	T	A>T	CxG	nonsynonymous SNV	ENSMUSG00000020734:ENSMUST00000106554:exon15:c.T3170A:p.L1057Q,ENSMUSG00000020734:ENSMUST00000003351:exon13:c.T3170A:p.L1057Q,
12513	chr11	46128814	46128814	C	T	C>T	TxC	nonsynonymous SNV	ENSMUSG00000011256:ENSMUST00000011400:exon13:c.C1340T:p.S447F,
12513	chr11	104643852	104643852	A	T	A>T	CxG	nonsynonymous SNV	ENSMUSG00000020689:ENSMUST00000021028:exon10:c.A1534T:p.S512C,
12513	chr11	120866568	120866568	T	A	T>A	GxA	nonsynonymous SNV	ENSMUSG00000048445:ENSMUST00000056781:exon16:c.A2471T:p.Y824F,
12513	chr11	100038445	100038445	T	A	T>A	CxG	nonsynonymous SNV	ENSMUSG00000043485:ENSMUST00000056362:exon6:c.A938T:p.Q313L,
12513	chr11	30851190	30851190	G	T	G>T	TxG	nonsynonymous SNV	ENSMUSG00000040850:ENSMUST00000041231:exon38:c.G4344T:p.L1448F,
12513	chr11	99145070	99145070	T	A	T>A	CxT	nonsynonymous SNV	ENSMUSG00000037944:ENSMUST00000103134:exon3:c.A1025T:p.K342M,
12513	chr11	65039153	65039153	T	A	T>A	CxG	nonsynonymous SNV	ENSMUSG00000033389:ENSMUST00000047463:exon9:c.A731T:p.Q244L,ENSMUSG00000033389:ENSMUST00000093002:exon9:c.A731T:p.Q244L,
12513	chr11	82765417	82765417	A	T	A>T	CxG	nonsynonymous SNV	ENSMUSG00000046010:ENSMUST00000056677:exon1:c.A1046T:p.Q349L,
12513	chr11	106321917	106321917	A	T	A>T	GxC	nonsynonymous SNV	ENSMUSG00000001027:ENSMUST00000021056:exon23:c.T4261A:p.S1421T,
12513	chr11	100970201	100970201	T	C	T>C	CxG	nonsynonymous SNV	ENSMUSG00000004044:ENSMUST00000060792:exon1:c.A266G:p.Q89R,
12513	chr11	3977023	3977023	G	T	G>T	TxT	nonsynonymous SNV	ENSMUSG00000020430:ENSMUST00000020705:exon12:c.G1174T:p.V392L,ENSMUSG00000020430:ENSMUST00000109985:exon12:c.G1186T:p.V396L,
12513	chr11	109941649	109941649	A	C	A>C	CxA	nonsynonymous SNV	ENSMUSG00000020620:ENSMUST00000106669:exon29:c.T3651G:p.I1217M,ENSMUSG00000020620:ENSMUST00000020948:exon30:c.T3837G:p.I1279M,
12513	chr11	104425061	104425061	T	A	T>A	TxT	nonsynonymous SNV	ENSMUSG00000018412:ENSMUST00000106977:exon2:c.A150T:p.K50N,ENSMUSG00000018412:ENSMUST00000134266:exon3:c.A150T:p.K50N,ENSMUSG00000018412:ENSMUST00000106971:exon2:c.A150T:p.K50N,ENSMUSG00000018412:ENSMUST00000106972:exon2:c.A150T:p.K50N,ENSMUSG00000018412:ENSMUST00000018556:exon3:c.A150T:p.K50N,
12513	chr11	8945337	8945337	T	A	T>A	GxG	nonsynonymous SNV	ENSMUSG00000046634:ENSMUST00000178195:exon3:c.A422T:p.H141L,
12513	chr11	111024647	111024647	T	A	T>A	GxG	nonsynonymous SNV	ENSMUSG00000051497:ENSMUST00000125692:exon3:c.T134A:p.V45E,ENSMUSG00000051497:ENSMUST00000178798:exon2:c.T134A:p.V45E,ENSMUSG00000051497:ENSMUST00000106636:exon2:c.T134A:p.V45E,ENSMUSG00000051497:ENSMUST00000150902:exon2:c.T134A:p.V45E,ENSMUSG00000051497:ENSMUST00000106635:exon2:c.T134A:p.V45E,ENSMUSG00000051497:ENSMUST00000180023:exon3:c.T134A:p.V45E,
12513	chr11	83189239	83189239	T	A	T>A	GxG	nonsynonymous SNV	ENSMUSG00000000204:ENSMUST00000000208:exon8:c.T1754A:p.V585E,ENSMUSG00000000204:ENSMUST00000167596:exon7:c.T1754A:p.V585E,
12513	chr11	57777691	57777691	A	G	A>G	CxG	nonsynonymous SNV	ENSMUSG00000020520:ENSMUST00000066987:exon8:c.A1117G:p.R373G,
12513	chr11	82783471	82783471	A	T	A>T	GxA	nonsynonymous SNV	ENSMUSG00000020697:ENSMUST00000173347:exon2:c.A122T:p.E41V,ENSMUSG00000020697:ENSMUST00000173009:exon2:c.A122T:p.E41V,ENSMUSG00000020697:ENSMUST00000173727:exon2:c.A122T:p.E41V,ENSMUSG00000020697:ENSMUST00000092849:exon2:c.A122T:p.E41V,ENSMUSG00000020697:ENSMUST00000131537:exon2:c.A122T:p.E41V,ENSMUSG00000020697:ENSMUST00000021039:exon2:c.A122T:p.E41V,ENSMUSG00000020697:ENSMUST00000080461:exon2:c…
12513	chr11	120595060	120595060	C	T	C>T	CxT	nonsynonymous SNV	ENSMUSG00000025134:ENSMUST00000026125:exon5:c.G673A:p.G225S,
12513	chr11	106327650	106327650	C	G	C>G	GxA	nonsynonymous SNV	ENSMUSG00000001027:ENSMUST00000021056:exon16:c.G2987C:p.C996S,
12513	chr11	34273270	34273270	A	T	A>T	CxG	nonsynonymous SNV	ENSMUSG00000020143:ENSMUST00000101365:exon35:c.T3491A:p.L1164Q,
12513	chr11	85194722	85194722	T	A	T>A	AxG	nonsynonymous SNV	ENSMUSG00000018481:ENSMUST00000018625:exon12:c.A1357T:p.I453L,
12513	chr11	30138658	30138658	T	G	T>G	CxT	nonsynonymous SNV	ENSMUSG00000020315:ENSMUST00000124231:exon14:c.A2603C:p.K868T,ENSMUSG00000020315:ENSMUST00000102838:exon13:c.A2564C:p.K855T,ENSMUSG00000020315:ENSMUST00000011877:exon13:c.A2603C:p.K868T,ENSMUSG00000020315:ENSMUST00000006629:exon14:c.A2603C:p.K868T,
12513	chr11	72911259	72911259	A	T	A>T	AxG	nonsynonymous SNV	ENSMUSG00000055670:ENSMUST00000069395:exon46:c.A7391T:p.K2464M,ENSMUSG00000055670:ENSMUST00000172220:exon46:c.A7391T:p.K2464M,
12513	chr11	98896311	98896311	G	C	G>C	TxT	nonsynonymous SNV	ENSMUSG00000038013:ENSMUST00000037480:exon6:c.G1165C:p.V389L,
12513	chr11	3717983	3717983	A	T	A>T	CxG	nonsynonymous SNV	ENSMUSG00000020435:ENSMUST00000127371:exon3:c.T334A:p.C112S,ENSMUSG00000020435:ENSMUST00000155197:exon3:c.T13A:p.C5S,ENSMUSG00000020435:ENSMUST00000070552:exon4:c.T1105A:p.C369S,
12513	chr11	54267161	54267161	A	T	A>T	CxC	nonsynonymous SNV	ENSMUSG00000018914:ENSMUST00000019058:exon1:c.T90A:p.S30R,
12513	chr11	60499448	60499448	A	T	A>T	CxA	nonsynonymous SNV	ENSMUSG00000042678:ENSMUST00000081823:exon28:c.A2734T:p.N912Y,ENSMUSG00000042678:ENSMUST00000094135:exon29:c.A6295T:p.N2099Y,ENSMUSG00000042678:ENSMUST00000071880:exon30:c.A6349T:p.N2117Y,
12513	chr11	9029402	9029402	T	A	T>A	AxG	nonsynonymous SNV	ENSMUSG00000040985:ENSMUST00000102909:exon4:c.A118T:p.M40L,ENSMUSG00000040985:ENSMUST00000043377:exon5:c.A298T:p.M100L,
12513	chr11	67205733	67205733	A	G	A>G	CxG	nonsynonymous SNV	ENSMUSG00000056328:ENSMUST00000124516:exon11:c.A949G:p.S317G,ENSMUSG00000056328:ENSMUST00000018637:exon11:c.A949G:p.S317G,ENSMUSG00000056328:ENSMUST00000075734:exon10:c.A949G:p.S317G,
12513	chr11	8929439	8929439	T	A	T>A	GxG	nonsynonymous SNV	ENSMUSG00000046634:ENSMUST00000178195:exon9:c.A1411T:p.T471S,
12513	chr11	91576556	91576556	A	T	A>T	CxA	nonsynonymous SNV	ENSMUSG00000046755:ENSMUST00000061019:exon1:c.T900A:p.F300L,
12513	chr11	105451110	105451110	C	A	C>A	CxG	nonsynonymous SNV	ENSMUSG00000078627:ENSMUST00000138977:exon3:c.G56T:p.R19L,ENSMUSG00000078627:ENSMUST00000049995:exon3:c.G56T:p.R19L,ENSMUSG00000078627:ENSMUST00000100332:exon3:c.G56T:p.R19L,
12513	chr11	102604829	102604829	A	T	A>T	GxG	nonsynonymous SNV	ENSMUSG00000050288:ENSMUST00000057893:exon1:c.A98T:p.E33V,
12513	chr11	98756985	98756985	G	T	G>T	CxG	nonsynonymous SNV	ENSMUSG00000058756:ENSMUST00000103139:exon4:c.G184T:p.G62C,ENSMUSG00000058756:ENSMUST00000124072:exon3:c.G184T:p.G62C,ENSMUSG00000058756:ENSMUST00000153043:exon4:c.G184T:p.G62C,ENSMUSG00000058756:ENSMUST00000064187:exon4:c.G184T:p.G62C,
12513	chr11	102914404	102914404	T	A	T>A	GxA	nonsynonymous SNV	ENSMUSG00000051378:ENSMUST00000021311:exon7:c.A914T:p.Y305F,
12513	chr11	115791112	115791112	A	T	A>T	CxC	nonsynonymous SNV	ENSMUSG00000020747:ENSMUST00000125918:exon6:c.A602T:p.H201L,ENSMUSG00000020747:ENSMUST00000093912:exon14:c.A1544T:p.H515L,ENSMUSG00000020747:ENSMUST00000103033:exon16:c.A1544T:p.H515L,
12513	chr11	116077495	116077495	G	A	G>A	CxG	nonsynonymous SNV	ENSMUSG00000057948:ENSMUST00000173345:exon1:c.C67T:p.R23C,ENSMUSG00000057948:ENSMUST00000156545:exon2:c.C67T:p.R23C,ENSMUSG00000057948:ENSMUST00000106451:exon2:c.C67T:p.R23C,ENSMUSG00000057948:ENSMUST00000075036:exon2:c.C67T:p.R23C,ENSMUSG00000057948:ENSMUST00000106450:exon1:c.C67T:p.R23C,ENSMUSG00000057948:ENSMUST00000174822:exon1:c.C67T:p.R23C,
12513	chr11	69168852	69168852	A	T	A>T	CxG	nonsynonymous SNV	ENSMUSG00000032807:ENSMUST00000036424:exon13:c.A1729T:p.R577W,
12513	chr11	30145860	30145860	T	A	T>A	TxG	nonsynonymous SNV	ENSMUSG00000020315:ENSMUST00000124231:exon9:c.A1033T:p.N345Y,ENSMUSG00000020315:ENSMUST00000102838:exon8:c.A994T:p.N332Y,ENSMUSG00000020315:ENSMUST00000011877:exon8:c.A1033T:p.N345Y,ENSMUSG00000020315:ENSMUST00000006629:exon9:c.A1033T:p.N345Y,
12513	chr11	18881919	18881919	A	T	A>T	CxG	nonsynonymous SNV	ENSMUSG00000020160:ENSMUST00000185131:exon12:c.T1118A:p.L373Q,
12513	chr11	117143992	117143992	A	T	A>T	GxG	nonsynonymous SNV	ENSMUSG00000020823:ENSMUST00000021177:exon6:c.A686T:p.E229V,ENSMUSG00000020823:ENSMUST00000090433:exon6:c.A686T:p.E229V,ENSMUSG00000020823:ENSMUST00000103026:exon6:c.A686T:p.E229V,
12513	chr11	50170938	50170938	A	T	A>T	CxG	nonsynonymous SNV	ENSMUSG00000036644:ENSMUST00000101270:exon22:c.A3323T:p.Q1108L,ENSMUSG00000036644:ENSMUST00000093138:exon21:c.A3272T:p.Q1091L,
12513	chr11	6215166	6215166	G	C	G>C	TxG	nonsynonymous SNV	ENSMUSG00000020447:ENSMUST00000004505:exon15:c.C3145G:p.Q1049E,
12513	chr11	100755713	100755713	G	T	G>T	TxT	nonsynonymous SNV	ENSMUSG00000035355:ENSMUST00000107361:exon5:c.C786A:p.H262Q,ENSMUSG00000035355:ENSMUST00000107363:exon5:c.C786A:p.H262Q,
12513	chr11	72972211	72972211	C	G	C>G	GxT	nonsynonymous SNV	ENSMUSG00000020788:ENSMUST00000108484:exon4:c.C286G:p.L96V,ENSMUSG00000020788:ENSMUST00000021142:exon4:c.C286G:p.L96V,ENSMUSG00000020788:ENSMUST00000108486:exon4:c.C286G:p.L96V,ENSMUSG00000020788:ENSMUST00000163326:exon4:c.C286G:p.L96V,ENSMUSG00000020788:ENSMUST00000108485:exon4:c.C286G:p.L96V,
12513	chr11	67709575	67709575	A	T	A>T	CxA	nonsynonymous SNV	ENSMUSG00000049928:ENSMUST00000051765:exon13:c.T1447A:p.W483R,
12513	chr11	117862942	117862942	C	A	C>A	GxG	stopgain	ENSMUSG00000070330:ENSMUST00000093905:exon3:c.C324A:p.C108X,
12513	chr11	107065983	107065983	C	A	C>A	TxT	stopgain	ENSMUSG00000040481:ENSMUST00000149486:exon2:c.G193T:p.E65X,ENSMUSG00000040481:ENSMUST00000106763:exon16:c.G6052T:p.E2018X,ENSMUSG00000040481:ENSMUST00000106762:exon15:c.G5863T:p.E1955X,ENSMUSG00000040481:ENSMUST00000057892:exon14:c.G5707T:p.E1903X,
12513	chr11	66168163	66168163	A	T	A>T	CxA	stopgain	ENSMUSG00000056752:ENSMUST00000080665:exon1:c.T305A:p.L102X,
12513	chr11	36010380	36010380	C	A	C>A	CxG	stopgain	ENSMUSG00000049336:ENSMUST00000163524:exon28:c.G7528T:p.G2510X,ENSMUSG00000049336:ENSMUST00000057207:exon28:c.G7531T:p.G2511X,ENSMUSG00000049336:ENSMUST00000102801:exon30:c.G7528T:p.G2510X,
12513	chr11	80176059	80176059	A	T	A>T	TxG	stopgain	ENSMUSG00000020709:ENSMUST00000021050:exon9:c.A808T:p.R270X,
12513	chr11	105128908	105128908	G	T	G>T	TxA	stopgain	ENSMUSG00000020691:ENSMUST00000021030:exon3:c.G370T:p.E124X,
12513	chr11	7210090	7210090	T	A	T>A	TxG	stopgain	ENSMUSG00000020427:ENSMUST00000135887:exon2:c.A562T:p.K188X,ENSMUSG00000020427:ENSMUST00000020702:exon2:c.A562T:p.K188X,
12513	chr11	45983498	45983498	A	T	A>T	AxA	stopgain	ENSMUSG00000040489:ENSMUST00000049038:exon2:c.A1234T:p.K412X,
12513	chr11	82897846	82897846	T	A	T>A	CxG	synonymous SNV	ENSMUSG00000018844:ENSMUST00000018988:exon2:c.T501A:p.S167S,
12513	chr11	95833782	95833782	A	G	A>G	CxC	synonymous SNV	ENSMUSG00000018381:ENSMUST00000059026:exon6:c.T672C:p.S224S,
12513	chr11	3262528	3262528	T	A	T>A	CxG	synonymous SNV	ENSMUSG00000020457:ENSMUST00000020741:exon3:c.A303T:p.T101T,
12513	chr11	46238297	46238297	T	A	T>A	TxG	synonymous SNV	ENSMUSG00000048721:ENSMUST00000060185:exon2:c.T642A:p.I214I,
12513	chr11	120275201	120275201	A	T	A>T	CxG	synonymous SNV	ENSMUSG00000039741:ENSMUST00000044985:exon10:c.A3282T:p.P1094P,ENSMUSG00000039741:ENSMUST00000122148:exon10:c.A3282T:p.P1094P,ENSMUSG00000039741:ENSMUST00000118987:exon9:c.A3282T:p.P1094P,
12513	chr11	53584345	53584345	G	A	G>A	AxA	synonymous SNV	ENSMUSG00000018395:ENSMUST00000057330:exon8:c.G1029A:p.K343K,ENSMUSG00000018395:ENSMUST00000120613:exon8:c.G1029A:p.K343K,ENSMUSG00000018395:ENSMUST00000118353:exon8:c.G1029A:p.K343K,ENSMUSG00000018395:ENSMUST00000173744:exon8:c.G1029A:p.K343K,
12513	chr11	61452679	61452679	T	A	T>A	CxA	synonymous SNV	ENSMUSG00000010086:ENSMUST00000102661:exon3:c.A330T:p.L110L,ENSMUSG00000010086:ENSMUST00000054927:exon4:c.A399T:p.L133L,ENSMUSG00000010086:ENSMUST00000060255:exon4:c.A399T:p.L133L,
12513	chr11	70345972	70345972	A	T	A>T	CxC	synonymous SNV	ENSMUSG00000018924:ENSMUST00000019068:exon10:c.T1266A:p.G422G,
12513	chr11	29805787	29805787	T	C	T>C	TxA	synonymous SNV	ENSMUSG00000044072:ENSMUST00000058902:exon18:c.A2466G:p.V822V,
12513	chr11	102466258	102466258	C	A	C>A	CxC	synonymous SNV	ENSMUSG00000034664:ENSMUST00000103086:exon7:c.G795T:p.R265R,
12513	chr11	67181139	67181139	C	A	C>A	CxA	synonymous SNV	ENSMUSG00000033196:ENSMUST00000018641:exon15:c.C1692A:p.A564A,ENSMUSG00000033196:ENSMUST00000170159:exon16:c.C1692A:p.A564A,
12513	chr11	73203987	73203987	G	C	G>C	GxC	synonymous SNV	ENSMUSG00000005951:ENSMUST00000131927:exon2:c.G228C:p.R76R,ENSMUSG00000005951:ENSMUST00000006105:exon2:c.G228C:p.R76R,
12513	chr11	62117725	62117725	A	T	A>T	CxG	synonymous SNV	ENSMUSG00000042331:ENSMUST00000049836:exon4:c.A306T:p.T102T,ENSMUSG00000042331:ENSMUST00000092415:exon2:c.A66T:p.T22T,ENSMUSG00000042331:ENSMUST00000108709:exon3:c.A306T:p.T102T,
12513	chr11	67188676	67188676	A	C	A>C	CxG	synonymous SNV	ENSMUSG00000033196:ENSMUST00000018641:exon23:c.A2958C:p.T986T,ENSMUSG00000033196:ENSMUST00000170159:exon24:c.A2958C:p.T986T,
12513	chr11	54405940	54405940	A	G	A>G	CxG	synonymous SNV	ENSMUSG00000020332:ENSMUST00000094193:exon10:c.A858G:p.P286P,
12513	chr11	52113269	52113269	A	G	A>G	GxG	synonymous SNV	ENSMUSG00000020349:ENSMUST00000020608:exon2:c.A252G:p.G84G,
12513	chr11	70057362	70057362	A	T	A>T	CxG	synonymous SNV	ENSMUSG00000020884:ENSMUST00000146411:exon8:c.A690T:p.T230T,ENSMUSG00000020884:ENSMUST00000018699:exon8:c.A690T:p.T230T,ENSMUSG00000020884:ENSMUST00000108585:exon7:c.A603T:p.T201T,ENSMUSG00000020884:ENSMUST00000123369:exon6:c.A390T:p.T130T,ENSMUSG00000020884:ENSMUST00000092959:exon7:c.A690T:p.T230T,
12513	chr11	79556703	79556703	A	T	A>T	TxC	synonymous SNV	ENSMUSG00000020716:ENSMUST00000108251:exon49:c.A7269T:p.L2423L,ENSMUSG00000020716:ENSMUST00000071325:exon50:c.A7332T:p.L2444L,ENSMUSG00000020716:ENSMUST00000137997:exon10:c.A1284T:p.L428L,
12513	chr11	86135280	86135280	C	G	C>G	AxA	synonymous SNV	ENSMUSG00000034329:ENSMUST00000044423:exon14:c.G2085C:p.L695L,
12513	chr11	86643642	86643642	T	A	T>A	AxG	synonymous SNV	ENSMUSG00000018171:ENSMUST00000018315:exon6:c.A438T:p.T146T,
12513	chr11	67949648	67949648	G	T	G>T	CxG	synonymous SNV	ENSMUSG00000020904:ENSMUST00000021287:exon4:c.C456A:p.P152P,ENSMUSG00000020904:ENSMUST00000126766:exon4:c.C456A:p.P152P,
12513	chr11	6215167	6215167	G	T	G>T	GxG	synonymous SNV	ENSMUSG00000020447:ENSMUST00000004505:exon15:c.C3144A:p.S1048S,
12513	chr11	43422927	43422927	T	A	T>A	CxG	synonymous SNV	ENSMUSG00000020415:ENSMUST00000152115:exon3:c.A327T:p.P109P,ENSMUSG00000020415:ENSMUST00000020685:exon4:c.A327T:p.P109P,ENSMUSG00000020415:ENSMUST00000117446:exon3:c.A327T:p.P109P,ENSMUSG00000020415:ENSMUST00000020687:exon4:c.A327T:p.P109P,ENSMUSG00000020415:ENSMUST00000121638:exon3:c.A327T:p.P109P,ENSMUSG00000020415:ENSMUST00000101340:exon4:c.A327T:p.P109P,ENSMUSG00000020415:ENSMUST00000140434:e…
12513	chr11	53479385	53479385	G	T	G>T	CxA	synonymous SNV	ENSMUSG00000044352:ENSMUST00000104955:exon1:c.C523A:p.R175R,
12513	chr12	112024760	112024760	T	A	T>A	GxG	nonsynonymous SNV	ENSMUSG00000054003:ENSMUST00000079009:exon15:c.T1683A:p.S561R,
12513	chr12	95779259	95779259	A	T	A>T	CxT	nonsynonymous SNV	ENSMUSG00000047414:ENSMUST00000057324:exon2:c.A370T:p.I124F,ENSMUSG00000047414:ENSMUST00000110117:exon2:c.A370T:p.I124F,
12513	chr12	41452987	41452987	A	T	A>T	CxG	nonsynonymous SNV	ENSMUSG00000036295:ENSMUST00000043884:exon2:c.T1330A:p.C444S,
12513	chr12	80110259	80110259	T	A	T>A	CxT	nonsynonymous SNV	ENSMUSG00000021127:ENSMUST00000021552:exon2:c.A347T:p.K116M,ENSMUSG00000021127:ENSMUST00000165114:exon2:c.A347T:p.K116M,
12513	chr12	110932617	110932617	A	T	A>T	GxA	nonsynonymous SNV	ENSMUSG00000021275:ENSMUST00000169597:exon10:c.A1418T:p.E473V,ENSMUSG00000021275:ENSMUST00000165978:exon9:c.A1418T:p.E473V,
12513	chr12	75965729	75965729	A	T	A>T	GxG	nonsynonymous SNV	ENSMUSG00000063450:ENSMUST00000044217:exon48:c.A7693T:p.S2565C,ENSMUSG00000063450:ENSMUST00000143031:exon48:c.A7696T:p.S2566C,
12513	chr12	56858058	56858058	C	A	C>A	CxT	nonsynonymous SNV	ENSMUSG00000035472:ENSMUST00000044634:exon3:c.G169T:p.G57C,ENSMUSG00000035472:ENSMUST00000110680:exon3:c.G190T:p.G64C,
12513	chr12	111980138	111980138	T	A	T>A	CxG	nonsynonymous SNV	ENSMUSG00000091402:ENSMUST00000170525:exon2:c.A203T:p.Q68L,
12513	chr12	31324263	31324263	G	T	G>T	GxA	nonsynonymous SNV	ENSMUSG00000002900:ENSMUST00000002979:exon28:c.G4624T:p.D1542Y,ENSMUSG00000002900:ENSMUST00000169088:exon29:c.G4480T:p.D1494Y,
12513	chr12	75415711	75415711	C	T	C>T	CxC	nonsynonymous SNV	ENSMUSG00000048982:ENSMUST00000051079:exon2:c.G103A:p.G35S,
12513	chr12	79040553	79040553	A	T	A>T	AxG	nonsynonymous SNV	ENSMUSG00000060716:ENSMUST00000039928:exon2:c.A14T:p.K5M,
12513	chr12	8748154	8748154	A	T	A>T	CxG	nonsynonymous SNV	ENSMUSG00000020594:ENSMUST00000020915:exon17:c.A2414T:p.Q805L,ENSMUSG00000020594:ENSMUST00000169089:exon17:c.A2429T:p.Q810L,ENSMUSG00000020594:ENSMUST00000178015:exon17:c.A2429T:p.Q810L,ENSMUSG00000020594:ENSMUST00000111123:exon18:c.A2666T:p.Q889L,ENSMUSG00000020594:ENSMUST00000111122:exon18:c.A2666T:p.Q889L,ENSMUSG00000020594:ENSMUST00000168361:exon18:c.A2672T:p.Q891L,ENSMUSG00000020594:ENSMUST0…
12513	chr12	102763539	102763539	G	C	G>C	TxA	nonsynonymous SNV	ENSMUSG00000041712:ENSMUST00000046404:exon4:c.G427C:p.D143H,
12513	chr12	40806935	40806935	A	T	A>T	GxC	nonsynonymous SNV	ENSMUSG00000035954:ENSMUST00000037488:exon37:c.A3766T:p.T1256S,
12513	chr12	104130863	104130863	G	T	G>T	GxA	nonsynonymous SNV	ENSMUSG00000066364:ENSMUST00000085052:exon2:c.G402T:p.R134S,
12513	chr12	117961022	117961022	A	T	A>T	CxG	nonsynonymous SNV	ENSMUSG00000018581:ENSMUST00000084806:exon63:c.T10211A:p.L3404Q,
12513	chr12	103628756	103628756	T	A	T>A	AxC	nonsynonymous SNV	ENSMUSG00000061947:ENSMUST00000121625:exon2:c.A203T:p.D68V,ENSMUSG00000061947:ENSMUST00000044231:exon2:c.A203T:p.D68V,
12513	chr12	51999621	51999621	T	A	T>A	GxG	nonsynonymous SNV	ENSMUSG00000020956:ENSMUST00000085404:exon3:c.A434T:p.H145L,ENSMUSG00000020956:ENSMUST00000021339:exon3:c.A434T:p.H145L,
12513	chr12	116060186	116060186	A	T	A>T	CxA	nonsynonymous SNV	ENSMUSG00000042063:ENSMUST00000073551:exon3:c.A1418T:p.Q473L,ENSMUSG00000042063:ENSMUST00000183125:exon3:c.A1523T:p.Q508L,
12513	chr12	115980943	115980943	A	C	A>C	CxC	nonsynonymous SNV	ENSMUSG00000094940:ENSMUST00000103551:exon2:c.T110G:p.V37G,
12513	chr12	86705288	86705288	T	A	T>A	TxC	nonsynonymous SNV	ENSMUSG00000021257:ENSMUST00000021682:exon8:c.A1658T:p.E553V,
12513	chr12	34374069	34374069	G	T	G>T	TxA	nonsynonymous SNV	ENSMUSG00000004698:ENSMUST00000110819:exon12:c.C1525A:p.Q509K,
12513	chr12	112773785	112773785	G	T	G>T	TxC	nonsynonymous SNV	ENSMUSG00000072812:ENSMUST00000128258:exon1:c.C3852A:p.S1284R,ENSMUSG00000072812:ENSMUST00000101010:exon1:c.C1434A:p.S478R,
12513	chr12	112415683	112415683	T	A	T>A	GxG	nonsynonymous SNV	ENSMUSG00000047828:ENSMUST00000050754:exon3:c.A16T:p.T6S,
12513	chr12	91533968	91533968	T	A	T>A	CxG	nonsynonymous SNV	ENSMUSG00000020963:ENSMUST00000021346:exon9:c.T772A:p.W258R,
12513	chr12	8015885	8015885	T	A	T>A	TxT	nonsynonymous SNV	ENSMUSG00000020609:ENSMUST00000037520:exon28:c.T12754A:p.F4252I,ENSMUSG00000020609:ENSMUST00000037811:exon29:c.T12853A:p.F4285I,
12513	chr12	99291260	99291260	T	A	T>A	CxT	nonsynonymous SNV	ENSMUSG00000033713:ENSMUST00000177451:exon4:c.A698T:p.K233M,ENSMUSG00000033713:ENSMUST00000046859:exon4:c.A698T:p.K233M,ENSMUSG00000033713:ENSMUST00000085108:exon4:c.A698T:p.K233M,
12513	chr12	40084359	40084359	C	G	C>G	TxA	nonsynonymous SNV	ENSMUSG00000002565:ENSMUST00000078481:exon5:c.G685C:p.E229Q,ENSMUSG00000002565:ENSMUST00000002640:exon5:c.G685C:p.E229Q,
12513	chr12	82618653	82618653	T	A	T>A	GxG	nonsynonymous SNV	ENSMUSG00000056729:ENSMUST00000071028:exon1:c.T281A:p.V94E,
12513	chr12	107989614	107989614	A	T	A>T	CxG	nonsynonymous SNV	ENSMUSG00000048251:ENSMUST00000109891:exon2:c.T275A:p.L92Q,ENSMUSG00000048251:ENSMUST00000066060:exon2:c.T275A:p.L92Q,
12513	chr12	110692165	110692165	C	A	C>A	TxT	nonsynonymous SNV	ENSMUSG00000021270:ENSMUST00000094361:exon10:c.G2041T:p.D681Y,ENSMUSG00000021270:ENSMUST00000021698:exon10:c.G2041T:p.D681Y,
12513	chr12	111422223	111422223	A	T	A>T	CxG	nonsynonymous SNV	ENSMUSG00000021280:ENSMUST00000072646:exon3:c.A145T:p.S49C,
12513	chr12	85123793	85123793	G	T	G>T	CxG	nonsynonymous SNV	ENSMUSG00000004789:ENSMUST00000053811:exon10:c.G695T:p.R232L,
12513	chr12	16682277	16682277	T	A	T>A	GxG	nonsynonymous SNV	ENSMUSG00000036523:ENSMUST00000159120:exon27:c.A4598T:p.H1533L,ENSMUSG00000036523:ENSMUST00000162112:exon29:c.A4682T:p.H1561L,ENSMUSG00000036523:ENSMUST00000048064:exon27:c.A4682T:p.H1561L,
12513	chr12	28721136	28721136	C	A	C>A	TxA	stopgain	ENSMUSG00000020628:ENSMUST00000168129:exon5:c.G1519T:p.E507X,ENSMUSG00000020628:ENSMUST00000170994:exon5:c.G1519T:p.E507X,ENSMUSG00000020628:ENSMUST00000020954:exon5:c.G1519T:p.E507X,
12513	chr12	44550055	44550055	A	T	A>T	TxA	stopgain	ENSMUSG00000020598:ENSMUST00000020939:exon11:c.A1054T:p.K352X,ENSMUSG00000020598:ENSMUST00000110748:exon11:c.A1054T:p.K352X,
12513	chr12	70045364	70045364	C	A	C>A	TxA	stopgain	ENSMUSG00000021068:ENSMUST00000169074:exon16:c.G2170T:p.E724X,ENSMUSG00000021068:ENSMUST00000021468:exon17:c.G2170T:p.E724X,ENSMUSG00000021068:ENSMUST00000095666:exon15:c.G2170T:p.E724X,ENSMUSG00000021068:ENSMUST00000085314:exon15:c.G2170T:p.E724X,
12513	chr12	118299484	118299484	C	A	C>A	CxT	stopgain	ENSMUSG00000025323:ENSMUST00000026367:exon3:c.G826T:p.G276X,
12513	chr12	101591530	101591530	G	T	G>T	TxA	stopgain	ENSMUSG00000047014:ENSMUST00000055156:exon20:c.G2359T:p.E787X,
12513	chr12	91830741	91830741	T	A	T>A	CxG	synonymous SNV	ENSMUSG00000020964:ENSMUST00000021347:exon6:c.A711T:p.A237A,ENSMUSG00000020964:ENSMUST00000178462:exon6:c.A561T:p.A187A,ENSMUSG00000020964:ENSMUST00000167466:exon6:c.A561T:p.A187A,
12513	chr12	84058786	84058786	G	A	G>A	TxC	synonymous SNV	ENSMUSG00000021228:ENSMUST00000120927:exon4:c.G1026A:p.L342L,ENSMUSG00000021228:ENSMUST00000021653:exon4:c.G1059A:p.L353L,
12513	chr12	73759606	73759606	G	T	G>T	TxT	synonymous SNV	ENSMUSG00000021108:ENSMUST00000119092:exon12:c.G1626T:p.V542V,ENSMUSG00000021108:ENSMUST00000021527:exon12:c.G1626T:p.V542V,
12513	chr12	40710880	40710880	A	T	A>T	CxC	synonymous SNV	ENSMUSG00000035954:ENSMUST00000037488:exon16:c.A1566T:p.T522T,
12513	chr12	117914533	117914533	G	T	G>T	CxG	synonymous SNV	ENSMUSG00000018581:ENSMUST00000084806:exon73:c.C11856A:p.A3952A,
12513	chr12	70169294	70169294	G	T	G>T	TxT	synonymous SNV	ENSMUSG00000090121:ENSMUST00000169156:exon7:c.G624T:p.V208V,ENSMUSG00000090121:ENSMUST00000182927:exon5:c.G393T:p.V131V,
12513	chr12	35103064	35103064	A	T	A>T	CxG	synonymous SNV	ENSMUSG00000020590:ENSMUST00000048519:exon12:c.A1092T:p.A364A,ENSMUSG00000020590:ENSMUST00000163677:exon12:c.A1089T:p.A363A,
12513	chr12	100867192	100867192	A	T	A>T	CxA	synonymous SNV	ENSMUSG00000021185:ENSMUST00000110070:exon12:c.A1641T:p.A547A,ENSMUSG00000021185:ENSMUST00000167322:exon13:c.A1641T:p.A547A,ENSMUSG00000021185:ENSMUST00000110073:exon14:c.A1731T:p.A577A,ENSMUSG00000021185:ENSMUST00000069782:exon12:c.A1641T:p.A547A,ENSMUSG00000021185:ENSMUST00000110069:exon13:c.A1641T:p.A547A,
12513	chr12	16538425	16538425	T	A	T>A	CxG	synonymous SNV	ENSMUSG00000020593:ENSMUST00000067124:exon21:c.A2763T:p.S921S,ENSMUSG00000020593:ENSMUST00000111067:exon21:c.A2664T:p.S888S,
12513	chr12	108107580	108107580	C	A	C>A	TxA	synonymous SNV	ENSMUSG00000056770:ENSMUST00000071095:exon13:c.G1437T:p.V479V,
12513	chr12	11091530	11091530	T	A	T>A	AxG	synonymous SNV	ENSMUSG00000043673:ENSMUST00000164495:exon3:c.A1167T:p.T389T,ENSMUSG00000043673:ENSMUST00000055673:exon3:c.A1167T:p.T389T,
12513	chr13	81413156	81413156	T	A	T>A	CxG	nonsynonymous SNV	ENSMUSG00000069170:ENSMUST00000095585:exon76:c.A16238T:p.Q5413L,
12513	chr13	11879519	11879519	C	G	C>G	CxA	nonsynonymous SNV	ENSMUSG00000021313:ENSMUST00000021750:exon8:c.G532C:p.G178R,ENSMUSG00000021313:ENSMUST00000170156:exon8:c.G532C:p.G178R,
12513	chr13	32805363	32805363	A	C	A>C	AxC	nonsynonymous SNV	ENSMUSG00000021400:ENSMUST00000021832:exon2:c.A833C:p.N278T,
12513	chr13	38007949	38007949	T	A	T>A	TxT	nonsynonymous SNV	ENSMUSG00000044566:ENSMUST00000110233:exon12:c.A2456T:p.K819I,ENSMUSG00000044566:ENSMUST00000074969:exon12:c.A2456T:p.K819I,
12513	chr13	3941227	3941227	T	G	T>G	TxG	nonsynonymous SNV	ENSMUSG00000044988:ENSMUST00000058610:exon2:c.A424C:p.K142Q,
12513	chr13	47207408	47207408	A	T	A>T	CxG	nonsynonymous SNV	ENSMUSG00000038068:ENSMUST00000110111:exon2:c.A23T:p.Q8L,ENSMUSG00000038068:ENSMUST00000068891:exon2:c.A23T:p.Q8L,
12513	chr13	56632093	56632093	G	T	G>T	AxG	nonsynonymous SNV	ENSMUSG00000035493:ENSMUST00000045173:exon11:c.G1454T:p.R485M,
12513	chr13	42956770	42956770	A	T	A>T	CxC	nonsynonymous SNV	ENSMUSG00000054728:ENSMUST00000110161:exon3:c.A404T:p.H135L,ENSMUSG00000054728:ENSMUST00000148891:exon2:c.A383T:p.H128L,ENSMUSG00000054728:ENSMUST00000149235:exon4:c.A404T:p.H135L,ENSMUSG00000054728:ENSMUST00000131942:exon2:c.A128T:p.H43L,ENSMUSG00000054728:ENSMUST00000128646:exon4:c.A404T:p.H135L,ENSMUSG00000054728:ENSMUST00000066928:exon2:c.A383T:p.H128L,
12513	chr13	100294877	100294877	T	A	T>A	AxG	nonsynonymous SNV	ENSMUSG00000078942:ENSMUST00000118574:exon12:c.A3451T:p.I1151F,ENSMUSG00000078942:ENSMUST00000042220:exon11:c.A3451T:p.I1151F,
12513	chr13	34948776	34948776	T	A	T>A	GxA	nonsynonymous SNV	ENSMUSG00000021416:ENSMUST00000164155:exon8:c.A617T:p.Y206F,ENSMUSG00000021416:ENSMUST00000021853:exon7:c.A617T:p.Y206F,
12513	chr13	64920980	64920980	C	T	C>T	GxC	nonsynonymous SNV	ENSMUSG00000056223:ENSMUST00000070216:exon3:c.C941T:p.A314V,
12513	chr13	76723738	76723738	T	A	T>A	GxC	nonsynonymous SNV	ENSMUSG00000021596:ENSMUST00000125209:exon5:c.T1126A:p.S376T,ENSMUSG00000021596:ENSMUST00000109589:exon5:c.T466A:p.S156T,ENSMUSG00000021596:ENSMUST00000109583:exon5:c.T355A:p.S119T,ENSMUSG00000021596:ENSMUST00000126960:exon5:c.T466A:p.S156T,
12513	chr13	73510034	73510034	A	T	A>T	GxC	nonsynonymous SNV	ENSMUSG00000021608:ENSMUST00000022099:exon10:c.A938T:p.D313V,
12513	chr13	71959304	71959304	T	A	T>A	GxG	nonsynonymous SNV	ENSMUSG00000060969:ENSMUST00000077337:exon2:c.A1258T:p.T420S,
12513	chr13	63361583	63361583	T	A	T>A	TxT	nonsynonymous SNV	ENSMUSG00000021461:ENSMUST00000161977:exon5:c.A455T:p.K152I,ENSMUSG00000021461:ENSMUST00000099444:exon4:c.A164T:p.K55I,ENSMUSG00000021461:ENSMUST00000159024:exon5:c.A455T:p.K152I,ENSMUSG00000021461:ENSMUST00000163091:exon5:c.A455T:p.K152I,ENSMUSG00000021461:ENSMUST00000073029:exon5:c.A455T:p.K152I,ENSMUSG00000021461:ENSMUST00000162375:exon5:c.A455T:p.K152I,ENSMUSG00000021461:ENSMUST00000162971:ex…
12513	chr13	98255020	98255020	T	A	T>A	CxT	nonsynonymous SNV	ENSMUSG00000041747:ENSMUST00000040972:exon7:c.A708T:p.K236N,
12513	chr13	56251251	56251251	C	A	C>A	CxA	nonsynonymous SNV	ENSMUSG00000048904:ENSMUST00000058475:exon1:c.G682T:p.G228C,
12513	chr13	70884058	70884058	T	A	T>A	CxG	nonsynonymous SNV	ENSMUSG00000021600:ENSMUST00000022091:exon3:c.T248A:p.L83Q,
12513	chr13	31559479	31559479	A	T	A>T	AxC	nonsynonymous SNV	ENSMUSG00000038415:ENSMUST00000042118:exon1:c.A563T:p.N188I,
12513	chr13	93620197	93620197	T	A	T>A	CxG	nonsynonymous SNV	ENSMUSG00000074768:ENSMUST00000099309:exon7:c.A922T:p.R308W,
12513	chr13	100645200	100645200	T	A	T>A	GxG	nonsynonymous SNV	ENSMUSG00000021635:ENSMUST00000177848:exon3:c.A88T:p.T30S,ENSMUSG00000021635:ENSMUST00000022136:exon3:c.A88T:p.T30S,
12513	chr13	98253712	98253712	T	A	T>A	CxG	nonsynonymous SNV	ENSMUSG00000041747:ENSMUST00000040972:exon8:c.A826T:p.S276C,
12513	chr13	100633966	100633966	T	A	T>A	CxG	nonsynonymous SNV	ENSMUSG00000021635:ENSMUST00000177848:exon6:c.A572T:p.Q191L,ENSMUSG00000021635:ENSMUST00000022136:exon6:c.A572T:p.Q191L,
12513	chr13	83633238	83633238	A	T	A>T	CxC	nonsynonymous SNV	ENSMUSG00000005583:ENSMUST00000185052:exon5:c.A586T:p.T196S,ENSMUSG00000005583:ENSMUST00000163888:exon6:c.A586T:p.T196S,ENSMUSG00000005583:ENSMUST00000005722:exon6:c.A580T:p.T194S,
12513	chr13	21750286	21750286	T	C	T>C	GxG	nonsynonymous SNV	ENSMUSG00000064288:ENSMUST00000102983:exon1:c.A220G:p.T74A,
12513	chr13	14377894	14377894	A	T	A>T	GxG	nonsynonymous SNV	ENSMUSG00000021301:ENSMUST00000110516:exon3:c.T116A:p.L39H,
12513	chr13	95513582	95513582	T	C	T>C	GxA	nonsynonymous SNV	ENSMUSG00000021678:ENSMUST00000022185:exon2:c.A791G:p.Y264C,
12513	chr13	25202303	25202303	G	C	G>C	GxA	nonsynonymous SNV	ENSMUSG00000035910:ENSMUST00000069614:exon9:c.G1159C:p.E387Q,
12513	chr13	73510933	73510933	G	T	G>T	AxA	stopgain	ENSMUSG00000021608:ENSMUST00000022099:exon11:c.G1111T:p.E371X,
12513	chr13	63541183	63541183	G	A	G>A	CxG	stopgain	ENSMUSG00000021466:ENSMUST00000021921:exon9:c.C1279T:p.R427X,
12513	chr13	95721562	95721562	T	A	T>A	CxG	stopgain	ENSMUSG00000021676:ENSMUST00000068603:exon11:c.A1183T:p.R395X,
12513	chr13	23486325	23486325	G	T	G>T	TxT	stopgain	ENSMUSG00000053216:ENSMUST00000110433:exon3:c.C237A:p.Y79X,ENSMUSG00000053216:ENSMUST00000041541:exon3:c.C237A:p.Y79X,ENSMUSG00000053216:ENSMUST00000110432:exon3:c.C237A:p.Y79X,
12513	chr13	24710131	24710131	C	A	C>A	TxA	stopgain	ENSMUSG00000036006:ENSMUST00000110384:exon16:c.C2141A:p.S714X,ENSMUSG00000036006:ENSMUST00000110383:exon16:c.C2066A:p.S689X,
12513	chr13	38190439	38190439	T	A	T>A	CxG	synonymous SNV	ENSMUSG00000054889:ENSMUST00000127906:exon22:c.T3066A:p.S1022S,ENSMUSG00000054889:ENSMUST00000124830:exon22:c.T3066A:p.S1022S,
12513	chr13	14264112	14264112	T	A	T>A	CxG	synonymous SNV	ENSMUSG00000021301:ENSMUST00000110516:exon23:c.A3966T:p.T1322T,
12513	chr13	96429834	96429834	C	G	C>G	CxA	synonymous SNV	ENSMUSG00000047117:ENSMUST00000055607:exon10:c.G858C:p.L286L,
12513	chr13	8819926	8819926	C	A	C>A	GxC	synonymous SNV	ENSMUSG00000021147:ENSMUST00000021572:exon13:c.G1296T:p.R432R,ENSMUSG00000021147:ENSMUST00000054251:exon13:c.G1296T:p.R432R,
12513	chr13	64917524	64917524	A	T	A>T	CxT	synonymous SNV	ENSMUSG00000056223:ENSMUST00000070216:exon1:c.A42T:p.T14T,
12513	chr13	114288805	114288805	T	A	T>A	TxG	synonymous SNV	ENSMUSG00000021764:ENSMUST00000022286:exon5:c.A486T:p.A162A,
12513	chr13	19690876	19690876	A	T	A>T	CxA	synonymous SNV	ENSMUSG00000041138:ENSMUST00000091763:exon6:c.T360A:p.I120I,ENSMUSG00000041138:ENSMUST00000039340:exon6:c.T360A:p.I120I,
12513	chr13	112964632	112964632	A	T	A>T	CxG	synonymous SNV	ENSMUSG00000042426:ENSMUST00000038574:exon24:c.A3708T:p.T1236T,
12513	chr13	109950972	109950972	G	T	G>T	CxT	synonymous SNV	ENSMUSG00000021699:ENSMUST00000074103:exon15:c.G1665T:p.T555T,ENSMUSG00000021699:ENSMUST00000120671:exon15:c.G2040T:p.T680T,ENSMUSG00000021699:ENSMUST00000120664:exon10:c.G1383T:p.T461T,ENSMUSG00000021699:ENSMUST00000135275:exon15:c.G1731T:p.T577T,ENSMUSG00000021699:ENSMUST00000119507:exon15:c.G1740T:p.T580T,ENSMUSG00000021699:ENSMUST00000177907:exon16:c.G1872T:p.T624T,ENSMUSG00000021699:ENSMUST0…
12513	chr13	114862368	114862368	T	A	T>A	CxG	synonymous SNV	ENSMUSG00000015533:ENSMUST00000056117:exon16:c.A1980T:p.P660P,
12513	chr13	11662157	11662157	T	A	T>A	CxG	synonymous SNV	ENSMUSG00000021313:ENSMUST00000021750:exon68:c.A9807T:p.S3269S,ENSMUSG00000021313:ENSMUST00000170156:exon68:c.A9807T:p.S3269S,
12513	chr14	33631034	33631034	A	T	A>T	AxG	nonsynonymous SNV	ENSMUSG00000021940:ENSMUST00000022508:exon9:c.A729T:p.E243D,
12513	chr14	31274410	31274410	A	T	A>T	CxC	nonsynonymous SNV	ENSMUSG00000019027:ENSMUST00000048603:exon51:c.T7968A:p.S2656R,
12513	chr14	66638338	66638338	A	T	A>T	AxG	nonsynonymous SNV	ENSMUSG00000045875:ENSMUST00000054661:exon2:c.A761T:p.K254M,ENSMUSG00000045875:ENSMUST00000161339:exon2:c.A761T:p.K254M,ENSMUSG00000045875:ENSMUST00000159365:exon2:c.A761T:p.K254M,ENSMUSG00000045875:ENSMUST00000159068:exon2:c.A761T:p.K254M,
12513	chr14	69249424	69249424	T	A	T>A	CxG	nonsynonymous SNV	ENSMUSG00000034248:ENSMUST00000184914:exon2:c.A409T:p.S137C,ENSMUSG00000034248:ENSMUST00000037064:exon2:c.A409T:p.S137C,
12513	chr14	56083879	56083879	T	A	T>A	CxG	nonsynonymous SNV	ENSMUSG00000022157:ENSMUST00000015594:exon2:c.A127T:p.S43C,
12513	chr14	30897523	30897523	C	A	C>A	GxA	nonsynonymous SNV	ENSMUSG00000021922:ENSMUST00000006703:exon17:c.C2138A:p.A713E,
12513	chr14	20760416	20760416	T	A	T>A	GxT	nonsynonymous SNV	ENSMUSG00000021820:ENSMUST00000080440:exon11:c.A884T:p.N295I,ENSMUSG00000021820:ENSMUST00000100837:exon11:c.A884T:p.N295I,ENSMUSG00000021820:ENSMUST00000071816:exon11:c.A884T:p.N295I,
12513	chr14	33018555	33018555	G	T	G>T	GxG	nonsynonymous SNV	ENSMUSG00000051506:ENSMUST00000132153:exon3:c.C166A:p.P56T,ENSMUSG00000051506:ENSMUST00000130509:exon47:c.C7465A:p.P2489T,ENSMUSG00000051506:ENSMUST00000061753:exon44:c.C7090A:p.P2364T,
12513	chr14	60298955	60298955	C	T	C>T	CxA	nonsynonymous SNV	ENSMUSG00000021987:ENSMUST00000022563:exon13:c.C1519T:p.H507Y,
12513	chr14	20607112	20607112	T	A	T>A	TxT	nonsynonymous SNV	ENSMUSG00000034235:ENSMUST00000035340:exon2:c.A117T:p.Q39H,ENSMUSG00000034235:ENSMUST00000022356:exon1:c.A117T:p.Q39H,
12513	chr14	52744639	52744639	A	T	A>T	CxG	nonsynonymous SNV	ENSMUSG00000096746:ENSMUST00000179789:exon2:c.A136T:p.S46C,
12513	chr14	53559977	53559977	T	A	T>A	CxG	nonsynonymous SNV	ENSMUSG00000094016:ENSMUST00000103653:exon2:c.T79A:p.W27R,
12513	chr14	31210626	31210626	A	T	A>T	CxG	nonsynonymous SNV	ENSMUSG00000091898:ENSMUST00000169169:exon4:c.A265T:p.S89C,ENSMUSG00000091898:ENSMUST00000170268:exon4:c.A265T:p.S89C,
12513	chr14	121627823	121627823	T	A	T>A	GxG	nonsynonymous SNV	ENSMUSG00000025558:ENSMUST00000100299:exon19:c.A2099T:p.H700L,ENSMUSG00000025558:ENSMUST00000040700:exon19:c.A2093T:p.H698L,
12513	chr14	30891441	30891441	A	T	A>T	GxA	nonsynonymous SNV	ENSMUSG00000021922:ENSMUST00000168782:exon7:c.A820T:p.N274Y,ENSMUSG00000021922:ENSMUST00000006703:exon7:c.A820T:p.N274Y,ENSMUSG00000021922:ENSMUST00000120269:exon7:c.A820T:p.N274Y,ENSMUSG00000021922:ENSMUST00000078490:exon7:c.A820T:p.N274Y,
12513	chr14	12342655	12342655	C	A	C>A	GxA	nonsynonymous SNV	ENSMUSG00000021743:ENSMUST00000022262:exon5:c.G1209T:p.M403I,
12513	chr14	62587608	62587608	A	T	A>T	CxG	nonsynonymous SNV	ENSMUSG00000035184:ENSMUST00000039064:exon3:c.A550T:p.S184C,
12513	chr14	69782301	69782301	A	T	A>T	CxG	nonsynonymous SNV	ENSMUSG00000022074:ENSMUST00000022663:exon8:c.A881T:p.Q294L,
12513	chr14	63973286	63973286	A	T	A>T	CxT	nonsynonymous SNV	ENSMUSG00000021961:ENSMUST00000022532:exon3:c.T492A:p.H164Q,
12513	chr14	47066424	47066424	A	T	A>T	CxG	nonsynonymous SNV	ENSMUSG00000021838:ENSMUST00000022386:exon6:c.A1126T:p.S376C,ENSMUSG00000021838:ENSMUST00000100672:exon5:c.A862T:p.S288C,ENSMUSG00000021838:ENSMUST00000137543:exon4:c.A862T:p.S288C,ENSMUSG00000021838:ENSMUST00000125113:exon5:c.A823T:p.S275C,
12513	chr14	30942618	30942618	A	T	A>T	CxT	nonsynonymous SNV	ENSMUSG00000006529:ENSMUST00000163118:exon3:c.T138A:p.N46K,ENSMUSG00000006529:ENSMUST00000006704:exon3:c.T150A:p.N50K,
12513	chr14	55592298	55592298	A	T	A>T	CxC	nonsynonymous SNV	ENSMUSG00000047098:ENSMUST00000019443:exon2:c.A319T:p.T107S,ENSMUSG00000047098:ENSMUST00000137296:exon2:c.A319T:p.T107S,
12513	chr14	46383949	46383949	A	T	A>T	CxC	nonsynonymous SNV	ENSMUSG00000021835:ENSMUST00000074077:exon4:c.T1137A:p.S379R,ENSMUSG00000021835:ENSMUST00000100676:exon3:c.T1137A:p.S379R,
12513	chr14	21516993	21516993	A	T	A>T	CxT	nonsynonymous SNV	ENSMUSG00000021767:ENSMUST00000182855:exon2:c.A119T:p.H40L,ENSMUSG00000021767:ENSMUST00000112458:exon1:c.A119T:p.H40L,ENSMUSG00000021767:ENSMUST00000182405:exon2:c.A119T:p.H40L,ENSMUSG00000021767:ENSMUST00000182964:exon2:c.A119T:p.H40L,ENSMUSG00000021767:ENSMUST00000069648:exon2:c.A119T:p.H40L,ENSMUSG00000021767:ENSMUST00000182996:exon2:c.A119T:p.H40L,
12513	chr14	26599682	26599682	A	T	A>T	CxC	nonsynonymous SNV	ENSMUSG00000040818:ENSMUST00000037585:exon4:c.A377T:p.H126L,
12513	chr14	31311659	31311659	A	C	A>C	CxT	nonsynonymous SNV	ENSMUSG00000019027:ENSMUST00000048603:exon7:c.T956G:p.M319R,
12513	chr14	67411950	67411950	G	T	G>T	CxG	nonsynonymous SNV	ENSMUSG00000022053:ENSMUST00000022637:exon14:c.G1303T:p.G435C,ENSMUSG00000022053:ENSMUST00000176029:exon13:c.G1303T:p.G435C,ENSMUSG00000022053:ENSMUST00000176161:exon14:c.G1303T:p.G435C,
12513	chr14	120396586	120396586	A	T	A>T	CxC	nonsynonymous SNV	ENSMUSG00000022139:ENSMUST00000088419:exon7:c.A994T:p.T332S,ENSMUSG00000022139:ENSMUST00000167459:exon6:c.A940T:p.T314S,
12513	chr14	57035890	57035890	G	T	G>T	GxA	nonsynonymous SNV	ENSMUSG00000048582:ENSMUST00000061614:exon2:c.C1024A:p.P342T,
12513	chr14	27087468	27087468	A	T	A>T	CxG	nonsynonymous SNV	ENSMUSG00000040717:ENSMUST00000035336:exon4:c.A380T:p.Q127L,
12513	chr14	47290400	47290400	A	T	A>T	CxG	nonsynonymous SNV	ENSMUSG00000048379:ENSMUST00000065562:exon2:c.A791T:p.Q264L,
12513	chr14	105893140	105893140	T	A	T>A	CxG	nonsynonymous SNV	ENSMUSG00000022114:ENSMUST00000022709:exon2:c.A611T:p.Q204L,
12513	chr14	32158080	32158080	T	G	T>G	TxT	nonsynonymous SNV	ENSMUSG00000021907:ENSMUST00000130397:exon4:c.T247G:p.L83V,ENSMUSG00000021907:ENSMUST00000022464:exon4:c.T226G:p.L76V,
12513	chr14	36095490	36095490	A	G	A>G	CxT	nonsynonymous SNV	ENSMUSG00000096405:ENSMUST00000177985:exon2:c.A346G:p.M116V,
12513	chr14	51255810	51255810	A	T	A>T	CxC	nonsynonymous SNV	ENSMUSG00000047222:ENSMUST00000061936:exon2:c.T97A:p.W33R,
12513	chr14	55832393	55832393	T	A	T>A	TxA	nonsynonymous SNV	ENSMUSG00000023411:ENSMUST00000024179:exon9:c.T2227A:p.Y743N,ENSMUSG00000023411:ENSMUST00000172271:exon9:c.T2227A:p.Y743N,
12513	chr14	51145484	51145484	T	A	T>A	TxC	nonsynonymous SNV	ENSMUSG00000035896:ENSMUST00000080126:exon2:c.A412T:p.N138Y,
12513	chr14	30895150	30895150	G	C	G>C	AxC	nonsynonymous SNV	ENSMUSG00000021922:ENSMUST00000168782:exon12:c.G1662C:p.Q554H,ENSMUSG00000021922:ENSMUST00000006703:exon12:c.G1662C:p.Q554H,ENSMUSG00000021922:ENSMUST00000120269:exon12:c.G1662C:p.Q554H,ENSMUSG00000021922:ENSMUST00000078490:exon12:c.G1662C:p.Q554H,
12513	chr14	20424409	20424409	A	T	A>T	CxG	nonsynonymous SNV	ENSMUSG00000039543:ENSMUST00000056073:exon13:c.T1427A:p.L476Q,ENSMUSG00000039543:ENSMUST00000144797:exon13:c.T1421A:p.L474Q,ENSMUSG00000039543:ENSMUST00000022348:exon13:c.T1427A:p.L476Q,ENSMUSG00000039543:ENSMUST00000022349:exon12:c.T1259A:p.L420Q,
12513	chr14	70399737	70399737	T	A	T>A	TxC	stopgain	ENSMUSG00000033644:ENSMUST00000048129:exon13:c.A1537T:p.K513X,
12513	chr14	8256708	8256708	T	A	T>A	CxT	stopgain	ENSMUSG00000021751:ENSMUST00000164598:exon2:c.A154T:p.R52X,ENSMUSG00000021751:ENSMUST00000022271:exon2:c.A154T:p.R52X,ENSMUSG00000021751:ENSMUST00000170534:exon2:c.A154T:p.R52X,
12513	chr14	63462639	63462639	G	T	G>T	TxA	stoploss	ENSMUSG00000035095:ENSMUST00000121288:exon4:c.G647T:p.X216L,
12513	chr14	12343706	12343706	G	A	G>A	TxT	synonymous SNV	ENSMUSG00000021743:ENSMUST00000022262:exon4:c.C1038T:p.H346H,
12513	chr14	79470172	79470172	T	A	T>A	TxG	synonymous SNV	ENSMUSG00000022023:ENSMUST00000022601:exon7:c.A498T:p.A166A,
12513	chr14	54467801	54467801	G	C	G>C	TxA	synonymous SNV	ENSMUSG00000022175:ENSMUST00000022782:exon5:c.G447C:p.L149L,
12513	chr14	31292663	31292663	T	A	T>A	CxG	synonymous SNV	ENSMUSG00000019027:ENSMUST00000048603:exon33:c.A5244T:p.S1748S,
12513	chr14	56386925	56386925	A	T	A>T	CxG	synonymous SNV	ENSMUSG00000022229:ENSMUST00000007340:exon20:c.A2829T:p.A943A,
12513	chr14	93886432	93886432	G	T	G>T	CxA	synonymous SNV	ENSMUSG00000055421:ENSMUST00000068992:exon1:c.C2301A:p.L767L,
12513	chr14	18893241	18893241	T	A	T>A	TxA	synonymous SNV	ENSMUSG00000058317:ENSMUST00000151926:exon1:c.A51T:p.I17I,
12513	chr14	33944940	33944940	A	T	A>T	TxT	synonymous SNV	ENSMUSG00000072625:ENSMUST00000100720:exon2:c.A618T:p.V206V,
12513	chr14	31552901	31552901	A	T	A>T	CxG	synonymous SNV	ENSMUSG00000057606:ENSMUST00000112027:exon3:c.T309A:p.P103P,ENSMUSG00000057606:ENSMUST00000150054:exon3:c.T279A:p.P93P,
12513	chr14	54992817	54992817	A	T	A>T	CxG	synonymous SNV	ENSMUSG00000053093:ENSMUST00000102803:exon4:c.T57A:p.S19S,ENSMUSG00000053093:ENSMUST00000153783:exon4:c.T57A:p.S19S,ENSMUSG00000053093:ENSMUST00000168485:exon4:c.T57A:p.S19S,
12513	chr14	31163353	31163353	A	G	A>G	CxA	synonymous SNV	ENSMUSG00000042286:ENSMUST00000036618:exon3:c.T333C:p.F111F,
12513	chr15	102956673	102956673	A	T	A>T	CxG	nonsynonymous SNV	ENSMUSG00000001656:ENSMUST00000001701:exon2:c.A887T:p.Q296L,
12513	chr15	101762322	101762322	T	G	T>G	TxA	nonsynonymous SNV	ENSMUSG00000067596:ENSMUST00000088018:exon2:c.A442C:p.N148H,
12513	chr15	103242277	103242277	A	T	A>T	TxG	nonsynonymous SNV	ENSMUSG00000046434:ENSMUST00000087351:exon5:c.A562T:p.S188C,ENSMUSG00000046434:ENSMUST00000036004:exon5:c.A562T:p.S188C,
12513	chr15	102227426	102227426	T	A	T>A	AxG	nonsynonymous SNV	ENSMUSG00000001281:ENSMUST00000001327:exon2:c.A173T:p.H58L,ENSMUSG00000001281:ENSMUST00000127014:exon3:c.A185T:p.H62L,
12513	chr15	98844568	98844568	T	A	T>A	CxG	nonsynonymous SNV	ENSMUSG00000048154:ENSMUST00000178486:exon40:c.A12710T:p.Q4237L,ENSMUSG00000048154:ENSMUST00000023741:exon40:c.A12710T:p.Q4237L,
12513	chr15	84260670	84260670	T	A	T>A	GxG	nonsynonymous SNV	ENSMUSG00000022438:ENSMUST00000122818:exon2:c.T140A:p.V47E,
12513	chr15	103009946	103009946	A	T	A>T	CxG	nonsynonymous SNV	ENSMUSG00000001661:ENSMUST00000001711:exon1:c.A341T:p.Q114L,
12513	chr15	12146200	12146200	A	T	A>T	TxC	nonsynonymous SNV	ENSMUSG00000022201:ENSMUST00000128475:exon5:c.A725T:p.Y242F,ENSMUSG00000022201:ENSMUST00000122941:exon6:c.A836T:p.Y279F,
12513	chr15	28307333	28307333	C	A	C>A	CxA	nonsynonymous SNV	ENSMUSG00000022262:ENSMUST00000067048:exon32:c.C5206A:p.Q1736K,
12513	chr15	80452594	80452594	T	A	T>A	TxT	nonsynonymous SNV	ENSMUSG00000050439:ENSMUST00000096347:exon6:c.A1638T:p.E546D,
12513	chr15	89128418	89128418	T	A	T>A	AxG	nonsynonymous SNV	ENSMUSG00000062906:ENSMUST00000109347:exon1:c.A31T:p.M11L,ENSMUSG00000062906:ENSMUST00000082197:exon1:c.A31T:p.M11L,
12513	chr15	100012131	100012131	G	A	G>A	CxT	nonsynonymous SNV	ENSMUSG00000023025:ENSMUST00000057632:exon16:c.G2114A:p.R705H,ENSMUSG00000023025:ENSMUST00000100206:exon16:c.G2117A:p.R706H,
12513	chr15	64702047	64702047	G	C	G>C	AxT	nonsynonymous SNV	ENSMUSG00000022376:ENSMUST00000023007:exon17:c.C3206G:p.T1069S,
12513	chr15	9306581	9306581	T	A	T>A	CxG	nonsynonymous SNV	ENSMUSG00000072664:ENSMUST00000022861:exon4:c.T815A:p.L272Q,
12513	chr15	21358943	21358943	A	T	A>T	CxG	nonsynonymous SNV	ENSMUSG00000040452:ENSMUST00000075132:exon3:c.A452T:p.Q151L,
12513	chr15	47949957	47949957	A	T	A>T	GxA	nonsynonymous SNV	ENSMUSG00000022311:ENSMUST00000160658:exon20:c.T3178A:p.S1060T,ENSMUSG00000022311:ENSMUST00000162830:exon21:c.T3490A:p.S1164T,ENSMUSG00000022311:ENSMUST00000100670:exon21:c.T3490A:p.S1164T,
12513	chr15	5208374	5208374	A	G	A>G	AxG	nonsynonymous SNV	ENSMUSG00000022151:ENSMUST00000118193:exon3:c.A227G:p.K76R,ENSMUSG00000022151:ENSMUST00000141167:exon3:c.A227G:p.K76R,ENSMUSG00000022151:ENSMUST00000144653:exon3:c.A227G:p.K76R,ENSMUSG00000022151:ENSMUST00000022751:exon3:c.A227G:p.K76R,
12513	chr15	36152163	36152163	T	A	T>A	CxG	nonsynonymous SNV	ENSMUSG00000048230:ENSMUST00000058643:exon4:c.A1499T:p.Q500L,
12513	chr15	94523507	94523507	T	A	T>A	CxG	nonsynonymous SNV	ENSMUSG00000033356:ENSMUST00000049151:exon9:c.A1921T:p.R641W,
12513	chr15	89306448	89306448	T	A	T>A	CxG	nonsynonymous SNV	ENSMUSG00000036529:ENSMUST00000123791:exon8:c.A818T:p.Q273L,ENSMUSG00000036529:ENSMUST00000144585:exon8:c.A818T:p.Q273L,ENSMUSG00000036529:ENSMUST00000124576:exon8:c.A818T:p.Q273L,ENSMUSG00000036529:ENSMUST00000146637:exon6:c.A518T:p.Q173L,
12513	chr15	88963419	88963419	T	A	T>A	AxG	nonsynonymous SNV	ENSMUSG00000035805:ENSMUST00000109368:exon10:c.A925T:p.I309F,ENSMUSG00000035805:ENSMUST00000042594:exon10:c.A907T:p.I303F,
12513	chr15	63828166	63828166	T	A	T>A	CxT	nonsynonymous SNV	ENSMUSG00000056293:ENSMUST00000089900:exon5:c.A756T:p.Q252H,
12513	chr15	91739391	91739391	T	A	T>A	GxG	nonsynonymous SNV	ENSMUSG00000036273:ENSMUST00000060642:exon25:c.T3477A:p.S1159R,
12513	chr15	82027367	82027367	A	T	A>T	AxA	nonsynonymous SNV	ENSMUSG00000022471:ENSMUST00000100399:exon7:c.A910T:p.N304Y,ENSMUSG00000022471:ENSMUST00000069530:exon7:c.A910T:p.N304Y,
12513	chr15	101754492	101754492	A	T	A>T	GxG	nonsynonymous SNV	ENSMUSG00000067596:ENSMUST00000088018:exon9:c.T1348A:p.S450T,
12513	chr15	99704401	99704401	A	T	A>T	GxA	nonsynonymous SNV	ENSMUSG00000023018:ENSMUST00000023759:exon5:c.A602T:p.E201V,
12513	chr15	101889032	101889032	A	C	A>C	CxT	nonsynonymous SNV	ENSMUSG00000075402:ENSMUST00000100179:exon4:c.T891G:p.D297E,
12513	chr15	6759586	6759586	A	T	A>T	CxT	nonsynonymous SNV	ENSMUSG00000050310:ENSMUST00000061656:exon8:c.A682T:p.I228F,
12513	chr15	8649547	8649547	T	A	T>A	TxT	nonsynonymous SNV	ENSMUSG00000005360:ENSMUST00000005493:exon5:c.A563T:p.K188I,
12513	chr15	55571333	55571333	G	C	G>C	AxA	nonsynonymous SNV	ENSMUSG00000022369:ENSMUST00000170046:exon9:c.G900C:p.Q300H,ENSMUSG00000022369:ENSMUST00000022998:exon9:c.G900C:p.Q300H,
12513	chr15	95527405	95527405	A	T	A>T	AxC	nonsynonymous SNV	ENSMUSG00000022454:ENSMUST00000166170:exon3:c.T65A:p.V22D,ENSMUSG00000022454:ENSMUST00000075275:exon3:c.T65A:p.V22D,
12513	chr15	102086015	102086015	A	T	A>T	CxG	nonsynonymous SNV	ENSMUSG00000058655:ENSMUST00000169681:exon5:c.A490T:p.R164W,
12513	chr15	78118760	78118760	A	T	A>T	CxC	nonsynonymous SNV	ENSMUSG00000019146:ENSMUST00000019290:exon1:c.T132A:p.S44R,
12513	chr15	101532240	101532240	G	T	G>T	CxT	nonsynonymous SNV	ENSMUSG00000044294:ENSMUST00000023720:exon1:c.C516A:p.D172E,
12513	chr15	89455192	89455192	A	T	A>T	CxG	nonsynonymous SNV	ENSMUSG00000022619:ENSMUST00000023291:exon2:c.A74T:p.Q25L,
12513	chr15	78672166	78672166	A	T	A>T	CxG	nonsynonymous SNV	ENSMUSG00000043460:ENSMUST00000088592:exon2:c.T2180A:p.L727Q,
12513	chr15	85815669	85815669	A	T	A>T	GxC	nonsynonymous SNV	ENSMUSG00000052496:ENSMUST00000064370:exon1:c.T6065A:p.V2022D,
12513	chr15	89548358	89548358	C	A	C>A	TxC	nonsynonymous SNV	ENSMUSG00000022623:ENSMUST00000039074:exon21:c.C3080A:p.S1027Y,ENSMUSG00000022623:ENSMUST00000109309:exon21:c.C3305A:p.S1102Y,
12513	chr15	101460145	101460145	A	T	A>T	CxG	nonsynonymous SNV	ENSMUSG00000067615:ENSMUST00000061185:exon7:c.T1226A:p.L409Q,
12513	chr15	76540074	76540074	G	C	G>C	TxA	nonsynonymous SNV	ENSMUSG00000022560:ENSMUST00000023220:exon3:c.G511C:p.E171Q,
12513	chr15	80212580	80212580	T	A	T>A	GxG	nonsynonymous SNV	ENSMUSG00000042428:ENSMUST00000044970:exon2:c.T1607A:p.V536E,
12513	chr15	54844478	54844478	G	C	G>C	AxC	nonsynonymous SNV	ENSMUSG00000022425:ENSMUST00000173516:exon25:c.C2463G:p.S821R,ENSMUSG00000022425:ENSMUST00000167541:exon25:c.C2394G:p.S798R,ENSMUSG00000022425:ENSMUST00000171545:exon25:c.C2475G:p.S825R,ENSMUSG00000022425:ENSMUST00000041591:exon24:c.C2319G:p.S773R,
12513	chr15	55447430	55447430	A	T	A>T	CxA	stopgain	ENSMUSG00000022371:ENSMUST00000110221:exon29:c.A3541T:p.K1181X,ENSMUSG00000022371:ENSMUST00000110217:exon29:c.A3553T:p.K1185X,ENSMUSG00000022371:ENSMUST00000023053:exon29:c.A3550T:p.K1184X,
12513	chr15	88963420	88963420	G	T	G>T	TxG	synonymous SNV	ENSMUSG00000035805:ENSMUST00000109368:exon10:c.C924A:p.A308A,ENSMUSG00000035805:ENSMUST00000042594:exon10:c.C906A:p.A302A,
12513	chr15	91844406	91844406	C	A	C>A	CxA	synonymous SNV	ENSMUSG00000047295:ENSMUST00000100293:exon5:c.C486A:p.T162T,ENSMUSG00000047295:ENSMUST00000088555:exon5:c.C486A:p.T162T,ENSMUSG00000047295:ENSMUST00000130014:exon4:c.C348A:p.T116T,ENSMUSG00000047295:ENSMUST00000126508:exon4:c.C354A:p.T118T,
12513	chr15	100682972	100682972	A	G	A>G	CxT	synonymous SNV	ENSMUSG00000023031:ENSMUST00000023775:exon5:c.T402C:p.Y134Y,
12513	chr15	63894683	63894683	A	T	A>T	CxG	synonymous SNV	ENSMUSG00000055748:ENSMUST00000063530:exon7:c.T810A:p.P270P,
12513	chr15	44495644	44495644	T	A	T>A	TxT	synonymous SNV	ENSMUSG00000038725:ENSMUST00000166957:exon13:c.T1248A:p.I416I,ENSMUSG00000038725:ENSMUST00000038336:exon13:c.T1248A:p.I416I,
12513	chr15	25986865	25986865	A	C	A>C	CxG	synonymous SNV	ENSMUSG00000052253:ENSMUST00000061875:exon2:c.A702C:p.A234A,
12513	chr15	77718151	77718151	A	T	A>T	CxG	synonymous SNV	ENSMUSG00000071716:ENSMUST00000096358:exon5:c.A948T:p.T316T,
12513	chr15	28224272	28224272	A	T	A>T	CxG	synonymous SNV	ENSMUSG00000022262:ENSMUST00000067048:exon3:c.A270T:p.A90A,
12513	chr15	55411616	55411616	T	A	T>A	CxA	synonymous SNV	ENSMUSG00000022371:ENSMUST00000110221:exon19:c.T2247A:p.A749A,ENSMUSG00000022371:ENSMUST00000110217:exon19:c.T2247A:p.A749A,ENSMUSG00000022371:ENSMUST00000023053:exon19:c.T2247A:p.A749A,
12513	chr15	75947958	75947958	A	G	A>G	CxG	synonymous SNV	ENSMUSG00000050846:ENSMUST00000037260:exon2:c.A762G:p.T254T,
12513	chr15	100795880	100795880	C	T	C>T	GxA	synonymous SNV	ENSMUSG00000023032:ENSMUST00000023776:exon12:c.C1461T:p.C487C,ENSMUSG00000023032:ENSMUST00000162049:exon11:c.C1305T:p.C435C,
12513	chr15	16823278	16823278	A	T	A>T	TxG	synonymous SNV	ENSMUSG00000025370:ENSMUST00000026432:exon2:c.A345T:p.L115L,
12513	chr15	10495960	10495960	A	T	A>T	TxG	synonymous SNV	ENSMUSG00000022248:ENSMUST00000100775:exon6:c.A720T:p.V240V,
12513	chr15	50831149	50831149	T	A	T>A	CxC	synonymous SNV	ENSMUSG00000038679:ENSMUST00000183757:exon3:c.A1749T:p.G583G,ENSMUSG00000038679:ENSMUST00000077935:exon4:c.A1737T:p.G579G,ENSMUSG00000038679:ENSMUST00000165201:exon3:c.A1737T:p.G579G,ENSMUSG00000038679:ENSMUST00000184458:exon2:c.A876T:p.G292G,
12513	chr15	44503305	44503305	A	T	A>T	CxG	synonymous SNV	ENSMUSG00000038725:ENSMUST00000166957:exon20:c.A2178T:p.T726T,ENSMUSG00000038725:ENSMUST00000038336:exon20:c.A2178T:p.T726T,
12513	chr15	79530198	79530198	T	A	T>A	CxG	synonymous SNV	ENSMUSG00000055065:ENSMUST00000054014:exon13:c.A1773T:p.A591A,
12513	chr15	84200682	84200682	C	A	C>A	TxG	synonymous SNV	ENSMUSG00000022437:ENSMUST00000023071:exon7:c.C613A:p.R205R,
12513	chr15	79671223	79671223	C	T	C>T	CxG	synonymous SNV	ENSMUSG00000022427:ENSMUST00000023062:exon2:c.C168T:p.P56P,
12513	chr16	15848699	15848699	T	A	T>A	AxT	nonsynonymous SNV	ENSMUSG00000022671:ENSMUST00000117136:exon4:c.A353T:p.N118I,ENSMUSG00000022671:ENSMUST00000023351:exon3:c.A353T:p.N118I,
12513	chr16	45444154	45444154	T	C	T>C	CxC	nonsynonymous SNV	ENSMUSG00000053182:ENSMUST00000114585:exon2:c.A40G:p.R14G,
12513	chr16	15637919	15637919	T	A	T>A	TxG	nonsynonymous SNV	ENSMUSG00000022672:ENSMUST00000023352:exon1:c.T31A:p.W11R,
12513	chr16	87354286	87354286	G	T	G>T	CxG	nonsynonymous SNV	ENSMUSG00000044442:ENSMUST00000118310:exon1:c.G34T:p.G12W,ENSMUSG00000044442:ENSMUST00000054442:exon1:c.G34T:p.G12W,ENSMUSG00000044442:ENSMUST00000120284:exon1:c.G34T:p.G12W,ENSMUSG00000044442:ENSMUST00000118115:exon1:c.G34T:p.G12W,
12513	chr16	75873558	75873558	A	T	A>T	CxC	nonsynonymous SNV	ENSMUSG00000022876:ENSMUST00000114239:exon6:c.T656A:p.V219E,ENSMUSG00000022876:ENSMUST00000114240:exon12:c.T1043A:p.V348E,
12513	chr16	23224362	23224362	C	A	C>A	CxC	nonsynonymous SNV	ENSMUSG00000045231:ENSMUST00000055369:exon2:c.G83T:p.G28V,
12513	chr16	22610792	22610792	T	A	T>A	AxA	nonsynonymous SNV	ENSMUSG00000022861:ENSMUST00000089925:exon3:c.A131T:p.Y44F,ENSMUSG00000022861:ENSMUST00000023578:exon3:c.A131T:p.Y44F,ENSMUSG00000022861:ENSMUST00000137311:exon3:c.A131T:p.Y44F,
12513	chr16	85899396	85899396	A	T	A>T	CxG	nonsynonymous SNV	ENSMUSG00000022894:ENSMUST00000023611:exon1:c.T872A:p.L291Q,
12513	chr16	93803514	93803514	G	T	G>T	TxC	nonsynonymous SNV	ENSMUSG00000022946:ENSMUST00000045004:exon32:c.G6078T:p.M2026I,
12513	chr16	25982693	25982693	C	A	C>A	CxG	nonsynonymous SNV	ENSMUSG00000038168:ENSMUST00000039990:exon7:c.G1214T:p.R405L,
12513	chr16	89800023	89800023	A	T	A>T	GxT	nonsynonymous SNV	ENSMUSG00000002489:ENSMUST00000164263:exon8:c.T914A:p.I305N,ENSMUSG00000002489:ENSMUST00000002588:exon23:c.T3821A:p.I1274N,ENSMUSG00000002489:ENSMUST00000114124:exon24:c.T3821A:p.I1274N,ENSMUSG00000002489:ENSMUST00000163370:exon23:c.T3821A:p.I1274N,ENSMUSG00000002489:ENSMUST00000114122:exon14:c.T1385A:p.I462N,
12513	chr16	38328262	38328262	A	C	A>C	CxT	nonsynonymous SNV	ENSMUSG00000022805:ENSMUST00000023501:exon7:c.T803G:p.M268R,ENSMUSG00000022805:ENSMUST00000114740:exon7:c.T803G:p.M268R,
12513	chr16	14200970	14200970	T	A	T>A	CxG	nonsynonymous SNV	ENSMUSG00000018830:ENSMUST00000090287:exon39:c.A5612T:p.Q1871L,
12513	chr16	48291138	48291138	C	T	C>T	CxA	nonsynonymous SNV	ENSMUSG00000058550:ENSMUST00000096045:exon5:c.C485T:p.P162L,ENSMUSG00000058550:ENSMUST00000050705:exon4:c.C329T:p.P110L,
12513	chr16	96819816	96819816	A	G	A>G	CxC	nonsynonymous SNV	ENSMUSG00000050272:ENSMUST00000056102:exon8:c.T1691C:p.V564A,
12513	chr16	45554226	45554226	T	A	T>A	CxG	nonsynonymous SNV	ENSMUSG00000033210:ENSMUST00000159945:exon9:c.T953A:p.L318Q,ENSMUSG00000033210:ENSMUST00000037005:exon9:c.T788A:p.L263Q,
12513	chr16	22986056	22986056	C	T	C>T	GxG	nonsynonymous SNV	ENSMUSG00000060459:ENSMUST00000115349:exon11:c.G1216A:p.A406T,
12513	chr16	29962241	29962241	G	T	G>T	TxG	nonsynonymous SNV	ENSMUSG00000075286:ENSMUST00000100016:exon1:c.C67A:p.Q23K,
12513	chr16	18624858	18624858	T	A	T>A	GxG	nonsynonymous SNV	ENSMUSG00000072214:ENSMUST00000096987:exon5:c.A313T:p.T105S,
12513	chr16	15740300	15740300	A	G	A>G	TxT	nonsynonymous SNV	ENSMUSG00000022672:ENSMUST00000023352:exon51:c.A6851G:p.Y2284C,
12513	chr16	88924082	88924082	A	T	A>T	TxG	nonsynonymous SNV	ENSMUSG00000048643:ENSMUST00000062005:exon1:c.T136A:p.Y46N,
12513	chr16	4632222	4632222	T	A	T>A	GxG	nonsynonymous SNV	ENSMUSG00000039637:ENSMUST00000038552:exon18:c.A1762T:p.T588S,
12513	chr16	73043051	73043051	G	T	G>T	AxT	nonsynonymous SNV	ENSMUSG00000022883:ENSMUST00000023600:exon28:c.G4688T:p.S1563I,
12513	chr16	18583555	18583555	T	A	T>A	GxG	nonsynonymous SNV	ENSMUSG00000009097:ENSMUST00000009241:exon4:c.A698T:p.H233L,
12513	chr16	97448195	97448195	G	A	G>A	CxC	nonsynonymous SNV	ENSMUSG00000000386:ENSMUST00000023655:exon15:c.C1831T:p.R611W,ENSMUSG00000000386:ENSMUST00000113768:exon9:c.C1141T:p.R381W,ENSMUSG00000000386:ENSMUST00000170016:exon5:c.C844T:p.R282W,
12513	chr16	4633798	4633798	T	A	T>A	GxG	nonsynonymous SNV	ENSMUSG00000039637:ENSMUST00000038552:exon15:c.A1309T:p.T437S,
12513	chr16	4915783	4915783	C	T	C>T	TxC	nonsynonymous SNV	ENSMUSG00000022517:ENSMUST00000023159:exon6:c.C595T:p.P199S,ENSMUSG00000022517:ENSMUST00000070658:exon6:c.C592T:p.P198S,
12513	chr16	43817047	43817047	T	A	T>A	GxG	nonsynonymous SNV	ENSMUSG00000022705:ENSMUST00000023390:exon4:c.T608A:p.V203E,
12513	chr16	56205113	56205113	A	T	A>T	CxT	nonsynonymous SNV	ENSMUSG00000035270:ENSMUST00000069936:exon2:c.A107T:p.H36L,ENSMUSG00000035270:ENSMUST00000160116:exon2:c.A107T:p.H36L,
12513	chr16	89811505	89811505	C	T	C>T	TxA	nonsynonymous SNV	ENSMUSG00000002489:ENSMUST00000164263:exon4:c.G424A:p.D142N,ENSMUSG00000002489:ENSMUST00000002588:exon19:c.G3331A:p.D1111N,ENSMUSG00000002489:ENSMUST00000114124:exon20:c.G3331A:p.D1111N,ENSMUSG00000002489:ENSMUST00000163370:exon19:c.G3331A:p.D1111N,ENSMUSG00000002489:ENSMUST00000114122:exon10:c.G895A:p.D299N,
12513	chr16	31153710	31153710	T	C	T>C	GxG	nonsynonymous SNV	ENSMUSG00000049076:ENSMUST00000058033:exon4:c.A281G:p.H94R,
12513	chr16	36052381	36052381	T	A	T>A	AxT	nonsynonymous SNV	ENSMUSG00000003955:ENSMUST00000004057:exon2:c.A62T:p.N21I,
12513	chr16	29396560	29396560	C	T	C>T	GxT	nonsynonymous SNV	ENSMUSG00000038094:ENSMUST00000057018:exon30:c.G3358A:p.A1120T,ENSMUSG00000038094:ENSMUST00000182627:exon30:c.G3415A:p.A1139T,
12513	chr16	75876449	75876449	C	A	C>A	TxA	nonsynonymous SNV	ENSMUSG00000022876:ENSMUST00000114239:exon5:c.G538T:p.D180Y,ENSMUSG00000022876:ENSMUST00000114240:exon11:c.G925T:p.D309Y,
12513	chr16	88751279	88751279	G	T	G>T	CxG	nonsynonymous SNV	ENSMUSG00000050224:ENSMUST00000053149:exon1:c.C320A:p.P107Q,
12513	chr16	22988007	22988007	T	A	T>A	GxG	nonsynonymous SNV	ENSMUSG00000060459:ENSMUST00000100046:exon10:c.A1441T:p.T481S,
12513	chr16	93609850	93609850	G	C	G>C	GxC	nonsynonymous SNV	ENSMUSG00000051483:ENSMUST00000039659:exon3:c.G453C:p.R151S,
12513	chr16	8424076	8424076	G	T	G>T	TxC	nonsynonymous SNV	ENSMUSG00000022715:ENSMUST00000023400:exon2:c.C285A:p.S95R,
12513	chr16	5031901	5031901	G	C	G>C	GxC	nonsynonymous SNV	ENSMUSG00000022536:ENSMUST00000023189:exon6:c.C607G:p.P203A,ENSMUSG00000022536:ENSMUST00000115844:exon6:c.C607G:p.P203A,
12513	chr16	35860592	35860592	C	G	C>G	TxC	nonsynonymous SNV	ENSMUSG00000034422:ENSMUST00000042665:exon5:c.G670C:p.E224Q,
12513	chr16	33720836	33720836	G	A	G>A	GxG	synonymous SNV	ENSMUSG00000075254:ENSMUST00000126532:exon5:c.G1362A:p.G454G,ENSMUSG00000075254:ENSMUST00000179453:exon4:c.G1071A:p.G357G,
12513	chr16	37992059	37992059	T	G	T>G	CxC	synonymous SNV	ENSMUSG00000046961:ENSMUST00000061274:exon8:c.T756G:p.P252P,
12513	chr16	13126612	13126612	G	T	G>T	TxC	synonymous SNV	ENSMUSG00000022545:ENSMUST00000141024:exon6:c.G1131T:p.L377L,
12513	chr16	45980623	45980623	T	A	T>A	GxA	synonymous SNV	ENSMUSG00000087141:ENSMUST00000130481:exon2:c.A237T:p.I79I,
12513	chr16	91269924	91269924	C	A	C>A	CxA	synonymous SNV	ENSMUSG00000046160:ENSMUST00000056882:exon1:c.C48A:p.T16T,
12513	chr16	16763036	16763036	T	A	T>A	CxG	synonymous SNV	ENSMUSG00000022783:ENSMUST00000023468:exon10:c.A1446T:p.P482P,
12513	chr16	92077719	92077719	A	T	A>T	CxC	synonymous SNV	ENSMUSG00000089774:ENSMUST00000113975:exon2:c.A663T:p.S221S,
12513	chr16	93609859	93609859	G	A	G>A	TxC	synonymous SNV	ENSMUSG00000051483:ENSMUST00000039659:exon3:c.G462A:p.L154L,
12513	chr16	20655382	20655382	A	T	A>T	TxG	synonymous SNV	ENSMUSG00000006998:ENSMUST00000007212:exon6:c.A834T:p.V278V,
12513	chr16	56770255	56770255	T	A	T>A	CxG	synonymous SNV	ENSMUSG00000022755:ENSMUST00000023437:exon5:c.A552T:p.T184T,
12513	chr16	33496327	33496327	A	G	A>G	AxC	synonymous SNV	ENSMUSG00000022811:ENSMUST00000089677:exon9:c.A1368G:p.K456K,ENSMUSG00000022811:ENSMUST00000165418:exon9:c.A1368G:p.K456K,
12513	chr17	71253009	71253009	A	T	A>T	CxG	nonsynonymous SNV	ENSMUSG00000024053:ENSMUST00000024849:exon8:c.T2972A:p.L991Q,
12513	chr17	56107043	56107043	A	T	A>T	CxT	nonsynonymous SNV	ENSMUSG00000002831:ENSMUST00000002908:exon5:c.T581A:p.M194K,
12513	chr17	56300237	56300237	C	A	C>A	AxA	nonsynonymous SNV	ENSMUSG00000073380:ENSMUST00000097303:exon1:c.G7T:p.V3L,
12513	chr17	56082104	56082104	A	T	A>T	GxT	nonsynonymous SNV	ENSMUSG00000002833:ENSMUST00000002911:exon2:c.A77T:p.D26V,
12513	chr17	32819819	32819819	T	A	T>A	AxG	nonsynonymous SNV	ENSMUSG00000095253:ENSMUST00000179695:exon3:c.A1469T:p.H490L,
12513	chr17	71037300	71037300	C	T	C>T	TxA	nonsynonymous SNV	ENSMUSG00000024049:ENSMUST00000073211:exon5:c.C799T:p.H267Y,ENSMUSG00000024049:ENSMUST00000179759:exon5:c.C799T:p.H267Y,ENSMUSG00000024049:ENSMUST00000024847:exon5:c.C799T:p.H267Y,
12513	chr17	58198907	58198907	T	A	T>A	GxA	nonsynonymous SNV	ENSMUSG00000038048:ENSMUST00000076038:exon13:c.T1925A:p.V642E,
12513	chr17	74840393	74840393	G	T	G>T	CxG	nonsynonymous SNV	ENSMUSG00000024078:ENSMUST00000024882:exon16:c.G1939T:p.G647W,
12513	chr17	56105453	56105453	G	T	G>T	GxT	nonsynonymous SNV	ENSMUSG00000002831:ENSMUST00000002908:exon6:c.C1577A:p.T526N,
12513	chr17	90597581	90597581	T	A	T>A	TxC	nonsynonymous SNV	ENSMUSG00000024109:ENSMUST00000176174:exon7:c.A1568T:p.E523V,ENSMUSG00000024109:ENSMUST00000174331:exon12:c.A2423T:p.E808V,ENSMUSG00000024109:ENSMUST00000161402:exon12:c.A2444T:p.E815V,ENSMUSG00000024109:ENSMUST00000160800:exon11:c.A2387T:p.E796V,ENSMUSG00000024109:ENSMUST00000072671:exon11:c.A2399T:p.E800V,ENSMUSG00000024109:ENSMUST00000160844:exon13:c.A2423T:p.E808V,ENSMUSG00000024109:ENSMUST00…
12513	chr17	34671739	34671739	G	C	G>C	GxC	nonsynonymous SNV	ENSMUSG00000033327:ENSMUST00000087399:exon2:c.G1055C:p.G352A,ENSMUSG00000033327:ENSMUST00000168533:exon2:c.G1055C:p.G352A,
12513	chr17	30779831	30779831	A	T	A>T	CxC	nonsynonymous SNV	ENSMUSG00000033826:ENSMUST00000170651:exon70:c.A10489T:p.T3497S,
12513	chr17	15368579	15368579	C	G	C>G	TxT	nonsynonymous SNV	ENSMUSG00000014773:ENSMUST00000014917:exon9:c.G1833C:p.Q611H,
12513	chr17	71064588	71064588	C	A	C>A	CxA	nonsynonymous SNV	ENSMUSG00000024049:ENSMUST00000073211:exon12:c.C1724A:p.P575Q,ENSMUSG00000024049:ENSMUST00000179759:exon12:c.C1724A:p.P575Q,ENSMUSG00000024049:ENSMUST00000024847:exon12:c.C1724A:p.P575Q,
12513	chr17	17843707	17843707	A	T	A>T	CxG	nonsynonymous SNV	ENSMUSG00000003665:ENSMUST00000003762:exon5:c.T1669A:p.W557R,
12513	chr17	55897737	55897737	A	T	A>T	AxG	nonsynonymous SNV	ENSMUSG00000003198:ENSMUST00000054780:exon4:c.A773T:p.K258M,
12513	chr17	14680416	14680416	A	T	A>T	CxG	nonsynonymous SNV	ENSMUSG00000023885:ENSMUST00000170872:exon10:c.T1528A:p.C510S,
12513	chr17	14908624	14908624	A	T	A>T	CxT	nonsynonymous SNV	ENSMUSG00000046991:ENSMUST00000170386:exon16:c.T1566A:p.D522E,
12513	chr17	43629308	43629308	G	T	G>T	GxC	nonsynonymous SNV	ENSMUSG00000040140:ENSMUST00000045717:exon1:c.C848A:p.A283D,ENSMUSG00000040140:ENSMUST00000168073:exon1:c.C848A:p.A283D,
12513	chr17	71704840	71704840	T	A	T>A	CxG	nonsynonymous SNV	ENSMUSG00000045761:ENSMUST00000097284:exon11:c.T1513A:p.W505R,ENSMUSG00000045761:ENSMUST00000144479:exon10:c.T1516A:p.W506R,ENSMUSG00000045761:ENSMUST00000153445:exon11:c.T1513A:p.W505R,
12513	chr17	46758722	46758722	A	T	A>T	CxT	nonsynonymous SNV	ENSMUSG00000036858:ENSMUST00000041012:exon2:c.T201A:p.N67K,
12513	chr17	73909327	73909327	T	A	T>A	GxT	nonsynonymous SNV	ENSMUSG00000024066:ENSMUST00000024866:exon20:c.A2123T:p.N708I,
12513	chr17	46152955	46152955	T	A	T>A	TxG	nonsynonymous SNV	ENSMUSG00000034509:ENSMUST00000171172:exon2:c.A142T:p.N48Y,
12513	chr17	15735825	15735825	A	G	A>G	GxC	nonsynonymous SNV	ENSMUSG00000023852:ENSMUST00000173311:exon12:c.A1685G:p.D562G,ENSMUSG00000023852:ENSMUST00000024627:exon12:c.A1685G:p.D562G,
12513	chr17	35046347	35046347	T	A	T>A	GxC	nonsynonymous SNV	ENSMUSG00000007035:ENSMUST00000174603:exon1:c.A28T:p.T10S,ENSMUSG00000007035:ENSMUST00000174556:exon2:c.A28T:p.T10S,ENSMUSG00000007035:ENSMUST00000172536:exon1:c.A28T:p.T10S,ENSMUSG00000007035:ENSMUST00000007250:exon1:c.A28T:p.T10S,ENSMUSG00000007035:ENSMUST00000172491:exon1:c.A28T:p.T10S,ENSMUSG00000007035:ENSMUST00000097338:exon2:c.A28T:p.T10S,
12513	chr17	23816737	23816737	A	T	A>T	CxG	nonsynonymous SNV	ENSMUSG00000039218:ENSMUST00000088621:exon10:c.A2354T:p.Q785L,
12513	chr17	21020748	21020748	A	T	A>T	CxA	nonsynonymous SNV	ENSMUSG00000067942:ENSMUST00000088811:exon4:c.A185T:p.Q62L,
12513	chr17	30649693	30649693	A	T	A>T	CxC	nonsynonymous SNV	ENSMUSG00000033826:ENSMUST00000170651:exon7:c.A1100T:p.H367L,
12513	chr17	66891009	66891009	G	A	G>A	TxG	nonsynonymous SNV	ENSMUSG00000033278:ENSMUST00000037974:exon14:c.C2215T:p.H739Y,
12513	chr17	27786161	27786161	C	A	C>A	TxT	nonsynonymous SNV	ENSMUSG00000056692:ENSMUST00000114859:exon3:c.G421T:p.D141Y,ENSMUSG00000056692:ENSMUST00000075076:exon3:c.G421T:p.D141Y,ENSMUSG00000056692:ENSMUST00000114863:exon3:c.G421T:p.D141Y,
12513	chr17	57081447	57081447	A	T	A>T	CxC	nonsynonymous SNV	ENSMUSG00000062591:ENSMUST00000071135:exon4:c.T578A:p.V193E,
12513	chr17	24758510	24758510	G	T	G>T	AxG	nonsynonymous SNV	ENSMUSG00000039628:ENSMUST00000044922:exon2:c.G963T:p.Q321H,
12513	chr17	35857591	35857591	G	T	G>T	AxG	nonsynonymous SNV	ENSMUSG00000061607:ENSMUST00000082337:exon16:c.G5088T:p.E1696D,
12513	chr17	14681337	14681337	C	G	C>G	GxG	nonsynonymous SNV	ENSMUSG00000023885:ENSMUST00000170872:exon9:c.G1379C:p.R460P,
12513	chr17	17876995	17876995	A	T	A>T	CxG	nonsynonymous SNV	ENSMUSG00000045551:ENSMUST00000061516:exon2:c.T731A:p.L244Q,
12513	chr17	71653496	71653496	A	G	A>G	CxG	nonsynonymous SNV	ENSMUSG00000041057:ENSMUST00000047086:exon16:c.A1772G:p.Q591R,
12513	chr17	30744610	30744610	G	C	G>C	GxT	nonsynonymous SNV	ENSMUSG00000033826:ENSMUST00000170651:exon49:c.G6997C:p.V2333L,
12513	chr17	35690102	35690102	C	A	C>A	CxC	nonsynonymous SNV	ENSMUSG00000003534:ENSMUST00000155957:exon6:c.G647T:p.G216V,
12513	chr17	36865056	36865056	A	T	A>T	TxC	nonsynonymous SNV	ENSMUSG00000050747:ENSMUST00000025329:exon3:c.T598A:p.Y200N,ENSMUSG00000050747:ENSMUST00000174195:exon3:c.T598A:p.Y200N,
12513	chr17	24220130	24220130	C	A	C>A	AxA	nonsynonymous SNV	ENSMUSG00000024118:ENSMUST00000024930:exon4:c.G212T:p.C71F,ENSMUSG00000024118:ENSMUST00000124557:exon4:c.G159T:p.M53I,
12513	chr17	63941312	63941312	A	C	A>C	AxA	nonsynonymous SNV	ENSMUSG00000000127:ENSMUST00000000129:exon8:c.A1068C:p.Q356H,
12513	chr17	84229769	84229769	C	A	C>A	CxA	nonsynonymous SNV	ENSMUSG00000024251:ENSMUST00000047524:exon33:c.G4880T:p.W1627L,
12513	chr17	31678025	31678025	T	G	T>G	TxG	nonsynonymous SNV	ENSMUSG00000024041:ENSMUST00000019192:exon1:c.T25G:p.W9G,
12513	chr17	21722012	21722012	A	T	A>T	TxT	nonsynonymous SNV	ENSMUSG00000067928:ENSMUST00000073312:exon6:c.A167T:p.Y56F,
12513	chr17	86809755	86809755	A	T	A>T	CxG	nonsynonymous SNV	ENSMUSG00000024140:ENSMUST00000024954:exon6:c.A745T:p.S249C,
12513	chr17	74840391	74840391	T	G	T>G	GxC	nonsynonymous SNV	ENSMUSG00000024078:ENSMUST00000024882:exon16:c.T1937G:p.V646G,
12513	chr17	15401882	15401882	A	T	A>T	CxT	nonsynonymous SNV	ENSMUSG00000014763:ENSMUST00000055352:exon2:c.A121T:p.I41F,
12513	chr17	22852070	22852070	T	A	T>A	CxG	nonsynonymous SNV	ENSMUSG00000059142:ENSMUST00000160457:exon5:c.A917T:p.Q306L,ENSMUSG00000059142:ENSMUST00000088696:exon6:c.A854T:p.Q285L,
12513	chr17	58973085	58973085	A	C	A>C	GxA	nonsynonymous SNV	ENSMUSG00000024227:ENSMUST00000025064:exon3:c.T2201G:p.F734C,
12513	chr17	87990581	87990581	A	T	A>T	CxG	stopgain	ENSMUSG00000005370:ENSMUST00000005503:exon9:c.A3946T:p.R1316X,
12513	chr17	28961544	28961544	A	T	A>T	CxG	synonymous SNV	ENSMUSG00000005936:ENSMUST00000118762:exon2:c.A78T:p.P26P,ENSMUSG00000005936:ENSMUST00000117672:exon2:c.A78T:p.P26P,ENSMUSG00000005936:ENSMUST00000122163:exon3:c.A291T:p.P97P,ENSMUSG00000005936:ENSMUST00000168507:exon3:c.A291T:p.P97P,ENSMUSG00000005936:ENSMUST00000057174:exon3:c.A291T:p.P97P,ENSMUSG00000005936:ENSMUST00000153831:exon2:c.A78T:p.P26P,ENSMUSG00000005936:ENSMUST00000153462:exon2:c.A7…
12513	chr17	47786454	47786454	A	G	A>G	TxC	synonymous SNV	ENSMUSG00000023990:ENSMUST00000113288:exon3:c.A387G:p.V129V,ENSMUSG00000023990:ENSMUST00000086932:exon3:c.A387G:p.V129V,ENSMUSG00000023990:ENSMUST00000024786:exon2:c.A564G:p.V188V,ENSMUSG00000023990:ENSMUST00000113284:exon3:c.A387G:p.V129V,
12513	chr17	46167866	46167866	A	T	A>T	CxG	synonymous SNV	ENSMUSG00000023952:ENSMUST00000024748:exon11:c.A1608T:p.A536A,ENSMUSG00000023952:ENSMUST00000172170:exon11:c.A1608T:p.A536A,
12513	chr17	73495650	73495650	A	T	A>T	CxG	synonymous SNV	ENSMUSG00000024064:ENSMUST00000024858:exon14:c.T1446A:p.P482P,
12513	chr17	12919857	12919857	A	T	A>T	CxG	synonymous SNV	ENSMUSG00000068039:ENSMUST00000151287:exon5:c.A420T:p.T140T,ENSMUSG00000068039:ENSMUST00000089024:exon4:c.A273T:p.T91T,
12513	chr17	17087814	17087814	A	G	A>G	AxA	synonymous SNV	ENSMUSG00000096696:ENSMUST00000127027:exon4:c.A789G:p.E263E,
12513	chr17	67763831	67763831	G	T	G>T	CxG	synonymous SNV	ENSMUSG00000032796:ENSMUST00000035471:exon18:c.G2484T:p.P828P,
12513	chr17	46182715	46182715	T	A	T>A	CxG	synonymous SNV	ENSMUSG00000023953:ENSMUST00000024749:exon8:c.A975T:p.P325P,
12513	chr17	34733087	34733087	T	A	T>A	CxG	synonymous SNV	ENSMUSG00000073418:ENSMUST00000069507:exon29:c.A3783T:p.T1261T,
12513	chr17	24181346	24181346	C	A	C>A	GxC	synonymous SNV	ENSMUSG00000036473:ENSMUST00000168410:exon8:c.G1563T:p.G521G,ENSMUSG00000036473:ENSMUST00000040474:exon8:c.G1563T:p.G521G,ENSMUSG00000036473:ENSMUST00000171189:exon9:c.G1563T:p.G521G,ENSMUSG00000036473:ENSMUST00000167791:exon9:c.G1581T:p.G527G,ENSMUSG00000036473:ENSMUST00000097376:exon9:c.G1581T:p.G527G,ENSMUSG00000036473:ENSMUST00000168378:exon8:c.G1563T:p.G521G,
12513	chr17	25250154	25250154	A	T	A>T	CxG	synonymous SNV	ENSMUSG00000047507:ENSMUST00000182825:exon8:c.T654A:p.P218P,ENSMUSG00000047507:ENSMUST00000169109:exon8:c.T585A:p.P195P,ENSMUSG00000047507:ENSMUST00000182056:exon8:c.T654A:p.P218P,ENSMUSG00000047507:ENSMUST00000182435:exon8:c.T570A:p.P190P,
12513	chr17	71803593	71803593	A	T	A>T	CxG	synonymous SNV	ENSMUSG00000024059:ENSMUST00000024854:exon6:c.A567T:p.T189T,
12513	chr18	37943487	37943487	C	A	C>A	CxT	nonsynonymous SNV	ENSMUSG00000024454:ENSMUST00000043498:exon10:c.G799T:p.G267C,
12513	chr18	33203741	33203741	C	A	C>A	AxA	nonsynonymous SNV	ENSMUSG00000024378:ENSMUST00000025236:exon6:c.G520T:p.V174F,
12513	chr18	13971365	13971365	T	A	T>A	CxT	nonsynonymous SNV	ENSMUSG00000024420:ENSMUST00000025288:exon2:c.A39T:p.K13N,
12513	chr18	44006416	44006416	G	T	G>T	AxA	nonsynonymous SNV	ENSMUSG00000055561:ENSMUST00000069245:exon20:c.G1845T:p.Q615H,
12513	chr18	66859314	66859314	C	T	C>T	CxC	nonsynonymous SNV	ENSMUSG00000047259:ENSMUST00000057942:exon1:c.G727A:p.G243R,
12513	chr18	36613131	36613131	A	T	A>T	CxC	nonsynonymous SNV	ENSMUSG00000024483:ENSMUST00000142977:exon12:c.A1918T:p.T640S,ENSMUSG00000024483:ENSMUST00000155329:exon12:c.A1918T:p.T640S,ENSMUSG00000024483:ENSMUST00000006205:exon12:c.A1918T:p.T640S,
12513	chr18	12210541	12210541	T	A	T>A	CxG	nonsynonymous SNV	ENSMUSG00000024413:ENSMUST00000025279:exon9:c.A1394T:p.Q465L,
12513	chr18	58020370	58020370	C	A	C>A	CxT	nonsynonymous SNV	ENSMUSG00000024598:ENSMUST00000025497:exon61:c.G7819T:p.D2607Y,
12513	chr18	12567713	12567713	A	T	A>T	AxG	nonsynonymous SNV	ENSMUSG00000024421:ENSMUST00000092070:exon68:c.A8898T:p.Q2966H,
12513	chr18	37356216	37356216	A	T	A>T	CxT	nonsynonymous SNV	ENSMUSG00000045876:ENSMUST00000051163:exon1:c.A946T:p.M316L,
12513	chr18	64340396	64340396	C	A	C>A	AxC	nonsynonymous SNV	ENSMUSG00000045991:ENSMUST00000115145:exon1:c.C17A:p.T6N,
12513	chr18	58972786	58972786	G	T	G>T	TxT	nonsynonymous SNV	ENSMUSG00000053441:ENSMUST00000052907:exon14:c.G2252T:p.C751F,
12513	chr18	42524113	42524113	A	T	A>T	CxG	nonsynonymous SNV	ENSMUSG00000024498:ENSMUST00000173642:exon4:c.A659T:p.Q220L,ENSMUSG00000024498:ENSMUST00000025375:exon4:c.A659T:p.Q220L,
12513	chr18	32070112	32070112	G	T	G>T	TxG	nonsynonymous SNV	ENSMUSG00000024384:ENSMUST00000025243:exon2:c.G40T:p.G14C,
12513	chr18	60545757	60545757	A	T	A>T	CxG	nonsynonymous SNV	ENSMUSG00000024603:ENSMUST00000025505:exon6:c.A547T:p.S183C,
12513	chr18	20682875	20682875	T	A	T>A	CxG	nonsynonymous SNV	ENSMUSG00000091449:ENSMUST00000165229:exon1:c.A89T:p.Q30L,
12513	chr18	56542307	56542307	T	A	T>A	CxC	nonsynonymous SNV	ENSMUSG00000053644:ENSMUST00000172734:exon9:c.A789T:p.R263S,ENSMUSG00000053644:ENSMUST00000174704:exon9:c.A783T:p.R261S,ENSMUSG00000053644:ENSMUST00000174518:exon11:c.A705T:p.R235S,ENSMUSG00000053644:ENSMUST00000066208:exon9:c.A789T:p.R263S,
12513	chr18	66083205	66083205	T	A	T>A	AxG	nonsynonymous SNV	ENSMUSG00000046318:ENSMUST00000130300:exon5:c.A446T:p.H149L,ENSMUSG00000046318:ENSMUST00000061103:exon5:c.A446T:p.H149L,
12513	chr18	20471086	20471086	T	G	T>G	CxG	nonsynonymous SNV	ENSMUSG00000001804:ENSMUST00000019426:exon16:c.T2609G:p.L870R,
12513	chr18	23858143	23858143	A	T	A>T	AxC	nonsynonymous SNV	ENSMUSG00000024277:ENSMUST00000025127:exon4:c.A593T:p.N198I,ENSMUSG00000024277:ENSMUST00000115830:exon5:c.A566T:p.N189I,ENSMUSG00000024277:ENSMUST00000155708:exon5:c.A467T:p.N156I,ENSMUSG00000024277:ENSMUST00000118826:exon5:c.A467T:p.N156I,ENSMUSG00000024277:ENSMUST00000170802:exon5:c.A467T:p.N156I,
12513	chr18	58124309	58124309	A	T	A>T	CxG	nonsynonymous SNV	ENSMUSG00000024598:ENSMUST00000025497:exon8:c.T985A:p.C329S,
12513	chr18	37011891	37011891	A	T	A>T	AxC	nonsynonymous SNV	ENSMUSG00000007440:ENSMUST00000115657:exon1:c.A1034T:p.N345I,
12513	chr18	61845867	61845867	A	T	A>T	CxG	nonsynonymous SNV	ENSMUSG00000032735:ENSMUST00000049378:exon6:c.T592A:p.C198S,ENSMUSG00000032735:ENSMUST00000166783:exon7:c.T592A:p.C198S,
12513	chr18	37519775	37519775	A	T	A>T	CxG	nonsynonymous SNV	ENSMUSG00000073591:ENSMUST00000097609:exon1:c.A1295T:p.Q432L,
12513	chr18	52693951	52693951	A	T	A>T	CxG	nonsynonymous SNV	ENSMUSG00000053624:ENSMUST00000066193:exon1:c.A230T:p.Q77L,
12513	chr18	77372308	77372308	G	A	G>A	TxG	nonsynonymous SNV	ENSMUSG00000032818:ENSMUST00000148341:exon12:c.G1993A:p.G665R,ENSMUSG00000032818:ENSMUST00000035501:exon16:c.G2251A:p.G751R,
12513	chr18	64269748	64269748	A	G	A>G	AxC	nonsynonymous SNV	ENSMUSG00000056812:ENSMUST00000025477:exon5:c.A625G:p.T209A,ENSMUSG00000056812:ENSMUST00000139622:exon3:c.A457G:p.T153A,
12513	chr18	34711235	34711235	A	T	A>T	TxG	nonsynonymous SNV	ENSMUSG00000024366:ENSMUST00000025224:exon2:c.T251A:p.L84Q,
12513	chr18	37642921	37642921	C	G	C>G	TxC	nonsynonymous SNV	ENSMUSG00000051316:ENSMUST00000066272:exon2:c.G592C:p.D198H,
12513	chr18	61063897	61063897	C	A	C>A	TxC	nonsynonymous SNV	ENSMUSG00000024620:ENSMUST00000115274:exon5:c.C404A:p.S135Y,ENSMUSG00000024620:ENSMUST00000025522:exon4:c.C392A:p.S131Y,
12513	chr18	36751210	36751210	A	C	A>C	CxG	synonymous SNV	ENSMUSG00000024474:ENSMUST00000007042:exon9:c.A744C:p.A248A,
12513	chr18	24014231	24014231	C	T	C>T	TxC	synonymous SNV	ENSMUSG00000051469:ENSMUST00000153337:exon4:c.G1023A:p.G341G,ENSMUSG00000051469:ENSMUST00000066497:exon4:c.G1023A:p.G341G,
12513	chr18	77408749	77408749	T	A	T>A	GxA	synonymous SNV	ENSMUSG00000032818:ENSMUST00000148341:exon26:c.T4191A:p.G1397G,ENSMUSG00000032818:ENSMUST00000096547:exon32:c.T4704A:p.G1568G,ENSMUSG00000032818:ENSMUST00000123166:exon1:c.T48A:p.G16G,ENSMUSG00000032818:ENSMUST00000123410:exon14:c.T2106A:p.G702G,
12513	chr18	88983859	88983859	T	C	T>C	GxC	synonymous SNV	ENSMUSG00000023066:ENSMUST00000023828:exon8:c.T894C:p.G298G,
12513	chr18	77012035	77012035	T	G	T>G	CxG	synonymous SNV	ENSMUSG00000025420:ENSMUST00000026486:exon5:c.A402C:p.A134A,ENSMUSG00000025420:ENSMUST00000126153:exon5:c.A402C:p.A134A,ENSMUSG00000025420:ENSMUST00000154665:exon5:c.A402C:p.A134A,ENSMUSG00000025420:ENSMUST00000135029:exon5:c.A402C:p.A134A,ENSMUSG00000025420:ENSMUST00000137498:exon4:c.A276C:p.A92A,
12513	chr18	38199511	38199511	T	G	T>G	CxG	synonymous SNV	ENSMUSG00000051375:ENSMUST00000161701:exon2:c.A438C:p.S146S,ENSMUSG00000051375:ENSMUST00000159405:exon3:c.A855C:p.S285S,ENSMUSG00000051375:ENSMUST00000057185:exon3:c.A855C:p.S285S,
12513	chr18	20101855	20101855	T	A	T>A	CxG	synonymous SNV	ENSMUSG00000044322:ENSMUST00000038710:exon6:c.A741T:p.T247T,
12513	chr18	62007744	62007744	C	T	C>T	CxG	synonymous SNV	ENSMUSG00000045629:ENSMUST00000051720:exon13:c.C3153T:p.A1051A,
12513	chr19	42263407	42263407	A	C	A>C	CxC	nonsynonymous SNV	ENSMUSG00000042532:ENSMUST00000122375:exon4:c.A91C:p.T31P,ENSMUSG00000042532:ENSMUST00000087123:exon2:c.A91C:p.T31P,
12513	chr19	58267088	58267088	A	T	A>T	CxC	nonsynonymous SNV	ENSMUSG00000025089:ENSMUST00000129100:exon6:c.T911A:p.V304E,ENSMUSG00000025089:ENSMUST00000026076:exon8:c.T926A:p.V309E,ENSMUSG00000025089:ENSMUST00000169850:exon7:c.T926A:p.V309E,ENSMUSG00000025089:ENSMUST00000140141:exon8:c.T926A:p.V309E,ENSMUSG00000025089:ENSMUST00000152507:exon8:c.T926A:p.V309E,
12513	chr19	10626634	10626634	G	C	G>C	TxA	nonsynonymous SNV	ENSMUSG00000024740:ENSMUST00000025649:exon22:c.G2704C:p.E902Q,
12513	chr19	4356761	4356761	T	A	T>A	CxG	nonsynonymous SNV	ENSMUSG00000054611:ENSMUST00000075856:exon6:c.A473T:p.Q158L,ENSMUSG00000054611:ENSMUST00000175959:exon4:c.A404T:p.Q135L,ENSMUSG00000054611:ENSMUST00000047898:exon6:c.A473T:p.Q158L,
12513	chr19	47611991	47611991	A	T	A>T	CxT	nonsynonymous SNV	ENSMUSG00000025060:ENSMUST00000026043:exon4:c.A454T:p.I152F,ENSMUSG00000025060:ENSMUST00000051691:exon4:c.A454T:p.I152F,
12513	chr19	5748714	5748714	A	T	A>T	CxC	nonsynonymous SNV	ENSMUSG00000024940:ENSMUST00000081496:exon11:c.A1588T:p.T530S,
12513	chr19	47267288	47267288	T	A	T>A	CxC	nonsynonymous SNV	ENSMUSG00000053617:ENSMUST00000111800:exon14:c.A2990T:p.E997V,ENSMUSG00000053617:ENSMUST00000081619:exon15:c.A3074T:p.E1025V,
12513	chr19	26887788	26887788	A	T	A>T	CxC	nonsynonymous SNV	ENSMUSG00000074913:ENSMUST00000099536:exon3:c.A158T:p.H53L,
12513	chr19	46590157	46590157	A	T	A>T	CxT	nonsynonymous SNV	ENSMUSG00000025036:ENSMUST00000026011:exon7:c.A610T:p.I204F,
12513	chr19	56886916	56886916	T	A	T>A	GxT	nonsynonymous SNV	ENSMUSG00000025082:ENSMUST00000026068:exon4:c.T166A:p.L56I,
12513	chr19	6171895	6171895	T	A	T>A	CxG	nonsynonymous SNV	ENSMUSG00000039699:ENSMUST00000045042:exon3:c.T734A:p.L245Q,
12513	chr19	37936105	37936105	A	T	A>T	CxG	nonsynonymous SNV	ENSMUSG00000048612:ENSMUST00000172095:exon33:c.T3739A:p.C1247S,ENSMUSG00000048612:ENSMUST00000041475:exon33:c.T3739A:p.C1247S,
12513	chr19	36445004	36445004	A	T	A>T	AxT	nonsynonymous SNV	ENSMUSG00000024805:ENSMUST00000071267:exon8:c.A590T:p.N197I,ENSMUSG00000024805:ENSMUST00000062389:exon8:c.A590T:p.N197I,
12513	chr19	11478177	11478177	A	T	A>T	CxG	nonsynonymous SNV	ENSMUSG00000079419:ENSMUST00000165310:exon5:c.A349T:p.S117C,
12513	chr19	25087675	25087675	A	T	A>T	GxG	nonsynonymous SNV	ENSMUSG00000052085:ENSMUST00000025831:exon8:c.A836T:p.E279V,
12513	chr19	20377679	20377679	T	A	T>A	CxG	nonsynonymous SNV	ENSMUSG00000024659:ENSMUST00000025561:exon10:c.A730T:p.S244C,
12513	chr19	48802660	48802660	G	T	G>T	TxG	nonsynonymous SNV	ENSMUSG00000063434:ENSMUST00000078880:exon26:c.G3446T:p.W1149L,
12513	chr19	57630231	57630231	A	T	A>T	AxT	nonsynonymous SNV	ENSMUSG00000054843:ENSMUST00000077282:exon3:c.A380T:p.N127I,
12513	chr19	4987331	4987331	T	A	T>A	TxG	nonsynonymous SNV	ENSMUSG00000045903:ENSMUST00000056129:exon6:c.A934T:p.N312Y,
12513	chr19	5380283	5380283	T	A	T>A	CxC	nonsynonymous SNV	ENSMUSG00000039148:ENSMUST00000044207:exon19:c.A2339T:p.E780V,
12513	chr19	45577492	45577492	A	T	A>T	CxT	nonsynonymous SNV	ENSMUSG00000041035:ENSMUST00000047057:exon6:c.A529T:p.M177L,
12513	chr19	22885442	22885442	G	T	G>T	CxT	nonsynonymous SNV	ENSMUSG00000052387:ENSMUST00000099569:exon11:c.G1547T:p.R516L,ENSMUSG00000052387:ENSMUST00000037901:exon11:c.G1541T:p.R514L,ENSMUSG00000052387:ENSMUST00000074770:exon11:c.G1547T:p.R516L,ENSMUSG00000052387:ENSMUST00000087576:exon11:c.G1547T:p.R516L,
12513	chr19	44069371	44069371	T	A	T>A	TxG	nonsynonymous SNV	ENSMUSG00000025198:ENSMUST00000170801:exon1:c.A14T:p.Q5L,ENSMUSG00000025198:ENSMUST00000172041:exon2:c.A14T:p.Q5L,ENSMUSG00000025198:ENSMUST00000071698:exon2:c.A14T:p.Q5L,ENSMUSG00000025198:ENSMUST00000171952:exon1:c.A14T:p.Q5L,ENSMUSG00000025198:ENSMUST00000169092:exon2:c.A14T:p.Q5L,ENSMUSG00000025198:ENSMUST00000112028:exon2:c.A14T:p.Q5L,
12513	chr19	12714614	12714614	A	T	A>T	AxC	nonsynonymous SNV	ENSMUSG00000024694:ENSMUST00000154822:exon4:c.A264T:p.K88N,ENSMUSG00000024694:ENSMUST00000025598:exon4:c.A294T:p.K98N,ENSMUSG00000024694:ENSMUST00000138545:exon4:c.A264T:p.K88N,
12513	chr19	8947546	8947546	A	T	A>T	AxG	nonsynonymous SNV	ENSMUSG00000071646:ENSMUST00000096240:exon10:c.A904T:p.S302C,
12513	chr19	8764599	8764599	G	C	G>C	GxA	nonsynonymous SNV	ENSMUSG00000010097:ENSMUST00000183939:exon7:c.G488C:p.G163A,ENSMUSG00000010097:ENSMUST00000010241:exon9:c.G896C:p.G299A,ENSMUSG00000010097:ENSMUST00000184970:exon9:c.G896C:p.G299A,
12513	chr19	5380284	5380284	C	A	C>A	TxC	stopgain	ENSMUSG00000039148:ENSMUST00000044207:exon19:c.G2338T:p.E780X,
12513	chr19	17572578	17572578	A	T	A>T	CxG	synonymous SNV	ENSMUSG00000024713:ENSMUST00000025618:exon16:c.T2049A:p.A683A,ENSMUSG00000024713:ENSMUST00000050715:exon16:c.T2049A:p.A683A,
12513	chr19	16873398	16873398	G	T	G>T	CxG	synonymous SNV	ENSMUSG00000056829:ENSMUST00000072915:exon1:c.C243A:p.P81P,
12513	chr19	37577119	37577119	A	T	A>T	TxG	synonymous SNV	ENSMUSG00000053799:ENSMUST00000066439:exon6:c.A642T:p.I214I,
12513	chr19	6541104	6541104	A	T	A>T	CxG	synonymous SNV	ENSMUSG00000061742:ENSMUST00000113451:exon2:c.T462A:p.A154A,
12513	chr19	47620250	47620250	A	T	A>T	CxG	synonymous SNV	ENSMUSG00000025060:ENSMUST00000026043:exon9:c.A1641T:p.T547T,ENSMUSG00000025060:ENSMUST00000051691:exon9:c.A1641T:p.T547T,
12513	chr19	45742414	45742414	A	T	A>T	CxG	synonymous SNV	ENSMUSG00000025219:ENSMUST00000026241:exon2:c.T171A:p.A57A,
12513	chr19	18853891	18853891	A	T	A>T	CxT	synonymous SNV	ENSMUSG00000024727:ENSMUST00000040489:exon26:c.A4119T:p.S1373S,
12513	chr19	30781302	30781302	A	G	A>G	AxC	synonymous SNV	ENSMUSG00000052920:ENSMUST00000065067:exon7:c.T883C:p.L295L,ENSMUSG00000052920:ENSMUST00000073581:exon7:c.T928C:p.L310L,
12513	chr2	150667885	150667885	C	A	C>A	CxA	nonsynonymous SNV	ENSMUSG00000027452:ENSMUST00000028944:exon1:c.G313T:p.V105F,
12513	chr2	153316860	153316860	A	T	A>T	GxT	nonsynonymous SNV	ENSMUSG00000027475:ENSMUST00000028977:exon2:c.A580T:p.M194L,
12513	chr2	30310007	30310007	A	T	A>T	CxC	nonsynonymous SNV	ENSMUSG00000052533:ENSMUST00000064447:exon11:c.A1042T:p.T348S,
12513	chr2	152304949	152304949	A	T	A>T	AxG	nonsynonymous SNV	ENSMUSG00000027465:ENSMUST00000147591:exon3:c.A104T:p.K35M,ENSMUSG00000027465:ENSMUST00000028963:exon3:c.A257T:p.K86M,ENSMUSG00000027465:ENSMUST00000144252:exon2:c.A71T:p.K24M,
12513	chr2	76784709	76784709	T	A	T>A	CxT	nonsynonymous SNV	ENSMUSG00000051747:ENSMUST00000011934:exon104:c.A25683T:p.Q8561H,ENSMUSG00000051747:ENSMUST00000099981:exon259:c.A50664T:p.Q16888H,ENSMUSG00000051747:ENSMUST00000111846:exon224:c.A45426T:p.Q15142H,ENSMUSG00000051747:ENSMUST00000111882:exon225:c.A45426T:p.Q15142H,
12513	chr2	76795503	76795503	A	T	A>T	AxG	nonsynonymous SNV	ENSMUSG00000051747:ENSMUST00000011934:exon81:c.T20230A:p.F6744I,ENSMUSG00000051747:ENSMUST00000099981:exon236:c.T45211A:p.F15071I,ENSMUSG00000051747:ENSMUST00000111846:exon201:c.T39973A:p.F13325I,ENSMUSG00000051747:ENSMUST00000111882:exon202:c.T39973A:p.F13325I,
12513	chr2	125614373	125614373	C	A	C>A	TxT	nonsynonymous SNV	ENSMUSG00000068394:ENSMUST00000089776:exon7:c.G717T:p.E239D,
12513	chr2	3225765	3225765	A	T	A>T	CxG	nonsynonymous SNV	ENSMUSG00000050530:ENSMUST00000115099:exon8:c.A1934T:p.Q645L,ENSMUSG00000050530:ENSMUST00000072955:exon8:c.A1559T:p.Q520L,ENSMUSG00000050530:ENSMUST00000062934:exon8:c.A1919T:p.Q640L,
12513	chr2	52299520	52299520	G	T	G>T	CxG	nonsynonymous SNV	ENSMUSG00000026950:ENSMUST00000075301:exon24:c.C2357A:p.P786Q,ENSMUSG00000026950:ENSMUST00000036934:exon25:c.C2357A:p.P786Q,
12513	chr2	155406069	155406069	T	A	T>A	TxT	nonsynonymous SNV	ENSMUSG00000038369:ENSMUST00000109670:exon12:c.A5314T:p.N1772Y,ENSMUSG00000038369:ENSMUST00000043126:exon10:c.A5314T:p.N1772Y,
12513	chr2	91010560	91010560	G	C	G>C	TxC	nonsynonymous SNV	ENSMUSG00000005506:ENSMUST00000177642:exon12:c.G1171C:p.A391P,ENSMUSG00000005506:ENSMUST00000111455:exon11:c.G1252C:p.A418P,ENSMUSG00000005506:ENSMUST00000111452:exon11:c.G1252C:p.A418P,ENSMUSG00000005506:ENSMUST00000111449:exon10:c.G1171C:p.A391P,ENSMUSG00000005506:ENSMUST00000005643:exon12:c.G1252C:p.A418P,ENSMUSG00000005506:ENSMUST00000068747:exon11:c.G1171C:p.A391P,ENSMUSG00000005506:ENSMUST0…
12513	chr2	26061657	26061657	T	A	T>A	TxG	nonsynonymous SNV	ENSMUSG00000026932:ENSMUST00000114159:exon5:c.A1165T:p.N389Y,ENSMUSG00000026932:ENSMUST00000028300:exon5:c.A1165T:p.N389Y,
12513	chr2	13310692	13310692	A	T	A>T	CxG	nonsynonymous SNV	ENSMUSG00000026726:ENSMUST00000091436:exon57:c.T8929A:p.C2977S,
12513	chr2	167302076	167302076	T	A	T>A	TxC	nonsynonymous SNV	ENSMUSG00000017929:ENSMUST00000109221:exon8:c.A953T:p.E318V,
12513	chr2	161575734	161575734	A	T	A>T	TxG	nonsynonymous SNV	ENSMUSG00000053141:ENSMUST00000109442:exon19:c.T2878A:p.Y960N,ENSMUSG00000053141:ENSMUST00000109443:exon19:c.T2851A:p.Y951N,ENSMUSG00000053141:ENSMUST00000109441:exon18:c.T2821A:p.Y941N,ENSMUSG00000053141:ENSMUST00000109445:exon18:c.T2821A:p.Y941N,
12513	chr2	152889312	152889312	A	G	A>G	CxG	nonsynonymous SNV	ENSMUSG00000027469:ENSMUST00000178997:exon14:c.A1673G:p.Q558R,ENSMUSG00000027469:ENSMUST00000028969:exon14:c.A1673G:p.Q558R,ENSMUSG00000027469:ENSMUST00000109816:exon14:c.A1673G:p.Q558R,ENSMUSG00000027469:ENSMUST00000164120:exon14:c.A1673G:p.Q558R,
12513	chr2	158473189	158473189	G	T	G>T	TxA	nonsynonymous SNV	ENSMUSG00000027652:ENSMUST00000109486:exon23:c.G3439T:p.D1147Y,ENSMUSG00000027652:ENSMUST00000109485:exon24:c.G3475T:p.D1159Y,ENSMUSG00000027652:ENSMUST00000046274:exon23:c.G3427T:p.D1143Y,ENSMUSG00000027652:ENSMUST00000141497:exon18:c.G2473T:p.D825Y,
12513	chr2	32686634	32686634	T	G	T>G	CxC	nonsynonymous SNV	ENSMUSG00000009566:ENSMUST00000028148:exon11:c.A980C:p.E327A,
12513	chr2	113365383	113365383	T	A	T>A	CxG	nonsynonymous SNV	ENSMUSG00000044042:ENSMUST00000161731:exon1:c.T1427A:p.L476Q,ENSMUSG00000044042:ENSMUST00000099576:exon2:c.T1427A:p.L476Q,ENSMUSG00000044042:ENSMUST00000102547:exon2:c.T1427A:p.L476Q,
12513	chr2	74692220	74692220	T	A	T>A	TxG	nonsynonymous SNV	ENSMUSG00000050368:ENSMUST00000061745:exon1:c.T241A:p.W81R,
12513	chr2	52149119	52149119	A	T	A>T	CxT	nonsynonymous SNV	ENSMUSG00000026950:ENSMUST00000028320:exon70:c.T8583A:p.N2861K,ENSMUSG00000026950:ENSMUST00000075301:exon148:c.T20178A:p.N6726K,ENSMUSG00000026950:ENSMUST00000036934:exon153:c.T20907A:p.N6969K,
12513	chr2	146222339	146222339	A	T	A>T	GxC	nonsynonymous SNV	ENSMUSG00000068154:ENSMUST00000089257:exon1:c.A74T:p.D25V,
12513	chr2	168754638	168754638	G	C	G>C	AxG	nonsynonymous SNV	ENSMUSG00000027547:ENSMUST00000029061:exon2:c.C2281G:p.L761V,
12513	chr2	180954593	180954593	A	T	A>T	AxG	nonsynonymous SNV	ENSMUSG00000027574:ENSMUST00000103053:exon1:c.T32A:p.L11H,ENSMUSG00000027574:ENSMUST00000148905:exon1:c.T32A:p.L11H,ENSMUSG00000027574:ENSMUST00000108873:exon1:c.T32A:p.L11H,
12513	chr2	69299879	69299879	C	A	C>A	CxA	nonsynonymous SNV	ENSMUSG00000027048:ENSMUST00000180142:exon10:c.G832T:p.G278W,ENSMUSG00000027048:ENSMUST00000102709:exon10:c.G832T:p.G278W,ENSMUSG00000027048:ENSMUST00000102710:exon9:c.G832T:p.G278W,
12513	chr2	170832997	170832997	A	T	A>T	AxC	nonsynonymous SNV	ENSMUSG00000027560:ENSMUST00000029075:exon5:c.A525T:p.K175N,
12513	chr2	31816596	31816596	A	T	A>T	CxC	nonsynonymous SNV	ENSMUSG00000026841:ENSMUST00000028188:exon7:c.T1222A:p.W408R,
12513	chr2	127364433	127364433	A	T	A>T	CxG	nonsynonymous SNV	ENSMUSG00000058620:ENSMUST00000104934:exon1:c.A854T:p.Q285L,ENSMUSG00000058620:ENSMUST00000071902:exon1:c.A869T:p.Q290L,
12513	chr2	51952860	51952860	C	A	C>A	CxA	nonsynonymous SNV	ENSMUSG00000026946:ENSMUST00000112705:exon5:c.G366T:p.M122I,ENSMUSG00000026946:ENSMUST00000028314:exon5:c.G366T:p.M122I,ENSMUSG00000026946:ENSMUST00000145481:exon6:c.G366T:p.M122I,
12513	chr2	76946432	76946432	T	A	T>A	CxC	nonsynonymous SNV	ENSMUSG00000051747:ENSMUST00000011934:exon25:c.A4485T:p.R1495S,ENSMUSG00000051747:ENSMUST00000099980:exon25:c.A4485T:p.R1495S,ENSMUSG00000051747:ENSMUST00000099981:exon26:c.A4623T:p.R1541S,ENSMUSG00000051747:ENSMUST00000111846:exon25:c.A4623T:p.R1541S,ENSMUSG00000051747:ENSMUST00000111882:exon26:c.A4623T:p.R1541S,
12513	chr2	172249245	172249245	T	A	T>A	GxG	nonsynonymous SNV	ENSMUSG00000038537:ENSMUST00000038532:exon1:c.T386A:p.V129E,
12513	chr2	151472540	151472540	T	A	T>A	CxC	nonsynonymous SNV	ENSMUSG00000061525:ENSMUST00000080132:exon2:c.A1217T:p.E406V,
12513	chr2	62289970	62289970	A	T	A>T	AxT	nonsynonymous SNV	ENSMUSG00000026904:ENSMUST00000102735:exon18:c.A2350T:p.I784F,ENSMUSG00000026904:ENSMUST00000054484:exon18:c.A2350T:p.I784F,ENSMUSG00000026904:ENSMUST00000112480:exon19:c.A2440T:p.I814F,
[truncated: 23,899 more rows]
