# Supplementary material for: DMBA induced mouse mammary tumors display high incidence of activating Pik3caH1047 and loss of function Pten mutations
Source: Oncotarget. 2016 Aug 31;7(39):64289–99. doi: 10.18632/oncotarget.11733 (PMC5325442; doi:10.18632/oncotarget.11733)
Supplement: Supplementary file 3 [file oncotarget-07-64289-s003.xls]

## Sheet: Sheet1
tumor	chrom	GeneName	start	end	ref	var	normal_var_freq	normal_gt	tumor_var_freq	tumor_gt	somatic_status	somatic_p_value	func	Change
12510	7	Knop1	118852672	118852674	TCT	-	0%	G	31.91%	*/-TCT	Somatic	0.0341	nonframeshift deletion	Knop1:uc012fsr.1:exon2:c.821_823del:p.274_275del,
12510	7	Rsf1	97662317	97662317	-	C	0%	G	39.24%	*/+C	Somatic	0	frameshift insertion	Rsf1:uc009ijm.2:exon6:c.2253dupC:p.C751fs,
12510	9	Maml2	13621247	13621249	CAG	-	0%	C	38.89%	*/-CAG	Somatic	0.033	nonframeshift deletion	Maml2:uc009odw.2:exon1:c.1258_1260del:p.420_420del,
12510	9	Exog	119446998	119446998	A	-	0%	G	41.38%	*/-A	Somatic	0	frameshift deletion	Exog:uc009sba.2:exon3:c.285delA:p.G95fs,Exog:uc009saz.2:exon2:c.213delA:p.G71fs,
12510	11	Gm11696	109356982	109356982	T	-	0%	G	41.38%	*/-T	Somatic	0.028	frameshift deletion	Gm11696:uc007mcc.1:exon2:c.498delA:p.K166fs,
12510	11	Fbxw10	62850810	62850810	A	-	0%	T	55.17%	*/-A	Somatic	0.0007	frameshift deletion	Fbxw10:uc007jke.3:exon2:c.753delA:p.L251fs,
12510	13	Cmya5	93097074	93097074	-	GACTCA	0%	G	25.81%	*/+GACTCA	Somatic	0.0445	nonframeshift insertion	Cmya5:uc007rky.2:exon2:c.1504_1505insTGAGTC:p.P502delinsLSP,Cmya5:uc007rkw.2:exon1:c.1288_1289insTGAGTC:p.P430delinsLSP,
12510	13	Cmya5	93096924	93096929	GACTCA	-	7.69%	G	38.89%	*/-GACTCA	Somatic	0.0349	nonframeshift deletion	Cmya5:uc007rky.2:exon2:c.1650_1655del:p.550_552del,Cmya5:uc007rkw.2:exon1:c.1434_1439del:p.478_480del,
12510	16	Polq	37060425	37060425	-	C	0%	A	52.73%	*/+C	Somatic	0	frameshift insertion	Polq:uc007zdn.2:exon17:c.2440dupC:p.R814fs,Polq:uc007zdm.2:exon16:c.2950dupC:p.R984fs,Polq:uc007zdo.2:exon12:c.1603dupC:p.R535fs,Polq:uc007zdq.1:exon7:c.1369dupC:p.R457fs,Polq:uc007zdp.2:exon11:c.2113dupC:p.R705fs,
12510	18	Dsg1b	20390276	20390276	-	C	0%	A	36.49%	*/+C	Somatic	0.0002	frameshift insertion	Dsg1b:uc008eem.1:exon4:c.359dupC:p.T120fs,
12510	19	Tle4	14544726	14544726	-	AG	10%	A	46.94%	*/+AG	Somatic	0.0299	frameshift insertion	Tle4:uc008gwm.2:exon6:c.430_431insCT:p.L144fs,
12510	19	Rtn3	7458137	7458137	-	A	0%	C	36.14%	*/+A	Somatic	0.0001	frameshift insertion	Rtn3:uc029tqx.1:exon1:c.242_243insT:p.P81fs,Rtn3:uc008glb.2:exon3:c.488_489insT:p.P163fs,Rtn3:uc008gld.2:exon2:c.431_432insT:p.P144fs,
12513	1	Ifi205	174026619	174026619	-	TGA	5.17%	C	16.95%	*/+TGA	Somatic	0.0399053	nonframeshift insertion	Ifi205:uc007dsm.2:exon4:c.466_467insTCA:p.Q156delinsLK,
12513	1	Kif14	136525835	136525835	-	T	0%	A	9.38%	*/+T	Somatic	0.00126731	frameshift insertion	Kif14:uc007cuv.2:exon27:c.4500dupT:p.N1500fs,
12513	2	Ncoa3	166059418	166059429	CAGCAGCAACAG	-	3.45%	A	66.67%	#NAME?	Somatic	4.16e-05	nonframeshift deletion	Ncoa3:uc008nyj.2:exon1:c.178_189del:p.60_63del,Ncoa3:uc008nyi.2:exon15:c.2929_2940del:p.977_980del,
12513	3	Ivl	92572340	92572340	-	T	0%	G	9.84%	*/+T	Somatic	0.02082	frameshift insertion	Ivl:uc033hvr.1:exon1:c.416dupA:p.Q139fs,Ivl:uc008qef.2:exon2:c.416dupA:p.Q139fs,
12513	3	Sec24b	130040795	130040806	CTGCTGCTGCTG	-	6.52%	T	18.99%	*/-CTGCTGCTGCTG	Somatic	0.0121535	nonframeshift deletion	Sec24b:uc008riu.2:exon1:c.583_594del:p.195_198del,Sec24b:uc008rit.1:exon2:c.742_753del:p.248_251del,
12513	3	Sox2	34650623	34650623	A	-	0%	C	11.67%	*/-A	Somatic	0.00484329	frameshift deletion	Sox2:uc008oxu.1:exon1:c.208delA:p.N70fs,
12513	3	Hsd3b2	98712235	98712235	G	-	0%	T	12.95%	*/-G	Somatic	1.97e-07	frameshift deletion	Hsd3b2:uc008qqc.2:exon6:c.393delC:p.P131fs,Hsd3b2:uc008qqd.2:exon6:c.393delC:p.P131fs,
12513	4	Thrap3	126165497	126165497	C	-	6.25%	G	21.05%	*/-C	Somatic	0.0276429	frameshift deletion	Thrap3:uc008usv.1:exon11:c.2755delG:p.A919fs,
12513	4	Snx30	59868256	59868256	G	-	0%	T	8.82%	*/-G	Somatic	0.0060266	frameshift deletion	Snx30:uc008tae.1:exon3:c.367delG:p.D123fs,
12513	4	Cyp4a31	115565664	115565679	CTTTCAGATCCAAAGG	-	9.17%	C	19.42%	*/-CTTTCAGATCCAAAGG	Somatic	0.000216364	nonframeshift deletion	Cyp4a31:uc029uyu.1:exon3:c.335_343del:p.112_115del,
12513	6	Plxna1	89320931	89320931	C	-	0%	G	10.34%	*/-C	Somatic	0.0199876	frameshift deletion	Plxna1:uc009cwg.2:exon30:c.5364delG:p.K1788fs,
12513	6	Tpra1	88910342	88910342	-	T	0%	G	10.34%	*/+T	Somatic	0.00862899	frameshift insertion	Tpra1:uc009cvz.1:exon9:c.602dupT:p.V201fs,Tpra1:uc009cvy.1:exon9:c.602dupT:p.V201fs,
12513	6	Ubn2	38491602	38491602	C	-	0%	G	10.61%	*/-C	Somatic	0.00433641	frameshift deletion	Ubn2:uc009bkh.2:exon14:c.3250delC:p.P1084fs,Ubn2:uc009bke.2:exon14:c.3244delC:p.P1082fs,Ubn2:uc009bkf.1:exon14:c.2806delC:p.P936fs,Ubn2:uc012ekc.1:exon2:c.910delC:p.P304fs,
12513	6	Dennd2a	39522947	39522947	-	C	0%	G	10%	*/+C	Somatic	0.00373381	frameshift insertion	Dennd2a:uc009bly.1:exon2:c.661dupG:p.G221fs,Dennd2a:uc009blz.1:exon3:c.886dupG:p.G296fs,Dennd2a:uc009blx.1:exon2:c.682dupG:p.G228fs,
12513	6	Chd4	125122133	125122133	-	TCCCTG	0%	C	100%	#NAME?	Somatic	2.83e-11	nonframeshift insertion	Chd4:uc009dtk.1:exon33:c.4769_4770insTCCCTG:p.P1590delinsPPC,
12513	7	Kcne3	100184242	100184253	ACACAACCCTTC	-	7.41%	A	29.27%	*/-ACACAACCCTTC	Somatic	0.0266436	nonframeshift deletion	Kcne3:uc009imp.2:exon4:c.65_76del:p.22_26del,Kcne3:uc009imm.2:exon5:c.65_76del:p.22_26del,Kcne3:uc012fpy.1:exon2:c.65_76del:p.22_26del,Kcne3:uc009imo.2:exon4:c.65_76del:p.22_26del,Kcne3:uc033jaq.1:exon1:c.65_76del:p.22_26del,Kcne3:uc009imn.2:exon4:c.65_76del:p.22_26del,Kcne3:uc029wng.1:exon4:c.65_76del:p.22_26del,
12513	8	Cherp	72467885	72467890	GGCTGC	-	0%	T	72.09%	#NAME?	Somatic	4.51e-09	nonframeshift deletion	Cherp:uc009mga.1:exon8:c.1029_1034del:p.343_345del,Cherp:uc009mgb.1:exon8:c.1062_1067del:p.354_356del,
12513	9	Dppa5a	78367722	78367722	-	T	2.86%	C	10.10%	*/+T	Somatic	0.0197652	frameshift insertion	Dppa5a:uc009qug.2:exon2:c.296dupA:p.K99fs,
12513	9	Lctl	64131700	64131700	-	A	0%	C	13.21%	*/+A	Somatic	0.0175951	frameshift insertion	Lctl:uc009qbl.1:exon10:c.1070dupA:p.Q357fs,
12513	9	Rpl14	120574203	120574205	GCT	-	9.52%	A	29.63%	*/-GCT	Somatic	0.0138492	nonframeshift deletion	Rpl14:uc009scr.1:exon6:c.463_465del:p.155_155del,
12513	10	Phlda1	111507497	111507502	CACCCG	-	4%	A	24.14%	*/-CACCCG	Somatic	0.0416272	nonframeshift deletion	Phlda1:uc033fsr.1:exon1:c.1093_1098del:p.365_366del,Phlda1:uc007haf.2:exon1:c.1093_1098del:p.365_366del,
12513	10	Prep	45115239	45115239	G	-	0%	C	18.52%	*/-G	Somatic	0.00170865	frameshift deletion	Prep:uc007ezx.1:exon8:c.1000delG:p.E334fs,
12513	11	Kat7	95281903	95281903	G	-	0%	A	8.93%	*/-G	Somatic	0.0415367	frameshift deletion	Kat7:uc007laf.2:exon9:c.1091delC:p.P364fs,Kat7:uc007lad.2:exon8:c.914delC:p.P305fs,Kat7:uc007lae.2:exon10:c.1181delC:p.P394fs,
12513	11	Gga3	115591294	115591294	T	-	0%	G	8.51%	*/-T	Somatic	0.0308954	frameshift deletion	Gga3:uc011yho.2:exon6:c.497delA:p.N166fs,Gga3:uc007mhy.2:exon6:c.497delA:p.N166fs,
12513	11	Fat2	55283947	55283947	-	C	0%	G	9.16%	*/+C	Somatic	4.97e-05	frameshift insertion	Fat2:uc007izf.1:exon9:c.5938_5939insG:p.N1980fs,
12513	12	Arhgap5	52516580	52516580	T	-	0%	A	12.12%	*/-T	Somatic	0.0336665	frameshift deletion	Arhgap5:uc007nni.1:exon2:c.333delT:p.N111fs,Arhgap5:uc007nnk.1:exon1:c.333delT:p.N111fs,
12513	13	Cmya5	93096924	93096929	GACTCA	-	2.65%	G	32.40%	*/-GACTCA	Somatic	1.32e-13	nonframeshift deletion	Cmya5:uc007rky.2:exon2:c.1650_1655del:p.550_552del,Cmya5:uc007rkw.2:exon1:c.1434_1439del:p.478_480del,
12513	14	Trav9n-1	52792247	52792249	CAG	-	5.13%	A	29.03%	*/-CAG	Somatic	0.00774226	nonframeshift deletion	Trav9n-1:uc007tpx.1:exon1:c.28_30del:p.10_10del,
12513	17	Foxn2	88463040	88463040	-	AA	1.22%	G	14.71%	*/+AA	Somatic	0.00170469	frameshift insertion	Foxn2:uc008dvn.2:exon2:c.314_315insAA:p.E105fs,Foxn2:uc008dvk.2:exon2:c.314_315insAA:p.E105fs,
12513	18	Rttn	89021831	89021835	TTGTT	-	0%	C	35.29%	*/-TTGTT	Somatic	0.000489826	frameshift deletion	Rttn:uc008fvk.1:exon6:c.789_793del:p.S263fs,
12513	18	4930503L19Rik	70469645	70469653	GTCGGAGCG	-	0%	T	76.92%	#NAME?	Somatic	0.000401681	nonframeshift deletion	4930503L19Rik:uc029tph.1:exon1:c.88_96del:p.30_32del,4930503L19Rik:uc029tpb.1:exon1:c.88_96del:p.30_32del,4930503L19Rik:uc029tpc.1:exon1:c.88_96del:p.30_32del,4930503L19Rik:uc029tpi.1:exon1:c.88_96del:p.30_32del,4930503L19Rik:uc029tpg.1:exon1:c.88_96del:p.30_32del,4930503L19Rik:uc008fod.1:exon3:c.88_96del:p.30_32del,4930503L19Rik:uc029tpm.1:exon1:c.88_96del:p.30_32del,4930503L19Rik:uc008fof.1:exo…
12513	18	Megf10	57294025	57294025	-	CAGCAGCAG	0%	G	28.89%	*/+CAGCAGCAG	Somatic	1.81e-05	nonframeshift insertion	Megf10:uc008eyz.2:exon25:c.3414_3415insCAGCAGCAG:p.S1138delinsSQQQ,
12521	1	Hjurp	88266525	88266525	-	T	0%	G	16.22%	*/+T	Somatic	0.0307833	frameshift insertion	Hjurp:uc007bym.2:exon8:c.660dupA:p.L220fs,Hjurp:uc011wow.1:exon2:c.36dupA:p.L12fs,Hjurp:uc007byn.2:exon5:c.432dupA:p.L144fs,
12521	5	Tmem132b	125786999	125786999	T	-	0%	C	41.18%	*/-T	Somatic	0.0404577	frameshift deletion	Tmem132b:uc012eds.1:exon9:c.2168delT:p.L723fs,
12521	5	Bod1l	41817087	41817087	-	A	0%	G	66.67%	#NAME?	Somatic	0.000357716	frameshift insertion	Bod1l:uc008xhd.3:exon1:c.4638_4639insT:p.T1547fs,Bod1l:uc008xhe.3:exon10:c.6882_6883insT:p.T2295fs,Bod1l:uc008xhf.1:exon1:c.4638_4639insT:p.T1547fs,
12521	5	Fip1l1	74547152	74547152	G	-	0%	A	35.90%	*/-G	Somatic	2.68e-06	frameshift deletion	Fip1l1:uc008xtm.2:exon9:c.679delG:p.D227fs,
12521	7	Knop1	118852672	118852674	TCT	-	0%	G	41.18%	*/-TCT	Somatic	0.0121088	nonframeshift deletion	Knop1:uc012fsr.1:exon2:c.821_823del:p.274_275del,
12521	8	Ccdc79	104495322	104495322	T	-	0%	C	36.52%	*/-T	Somatic	7.06e-18	frameshift deletion	Ccdc79:uc033jhd.1:exon5:c.444delA:p.E148fs,Ccdc79:uc009naq.1:exon7:c.444delA:p.E148fs,Ccdc79:uc009nar.1:exon3:c.264delA:p.E88fs,
12521	9	Arcn1	44743947	44743947	C	-	0%	T	23.08%	*/-C	Somatic	0.0235554	frameshift deletion	Arcn1:uc009pei.2:exon10:c.1516delG:p.D506fs,
12521	9	Glb1l3	26859588	26859588	-	A	0%	G	23.68%	*/+A	Somatic	0.0129728	frameshift insertion	Glb1l3:uc009opw.2:exon3:c.180_181insT:p.T61fs,
12521	11	Fbxw10	62850810	62850810	A	-	0%	T	35.71%	*/-A	Somatic	0.0154816	frameshift deletion	Fbxw10:uc007jke.3:exon2:c.753delA:p.L251fs,
12521	11	Gm11696	109356982	109356982	T	-	0%	G	45.71%	*/-T	Somatic	0.01531	frameshift deletion	Gm11696:uc007mcc.1:exon2:c.498delA:p.K166fs,
12521	11	Obscn	59062159	59062159	-	C	5.26%	G	32.73%	*/+C	Somatic	0.0140915	frameshift insertion	Obscn:uc029rlx.1:exon45:c.12316dupG:p.G4106fs,
12521	12	Gpr22	31709330	31709330	C	-	0%	A	40.74%	*/-C	Somatic	0.00304584	frameshift deletion	Gpr22:uc007nht.2:exon3:c.792delG:p.M264fs,
12521	19	Ccdc88b	6857715	6857715	-	TCT	0%	C	40.91%	*/+TCT	Somatic	0.0347672	nonframeshift insertion	Ccdc88b:uc008gjb.1:exon2:c.136_137insAGA:p.E46delinsEK,
12521	19	Tle4	14544726	14544726	-	AG	10%	A	48.39%	*/+AG	Somatic	0.0320724	frameshift insertion	Tle4:uc008gwm.2:exon6:c.430_431insCT:p.L144fs,
12530	5	4930519G04Rik	114879541	114879558	GCTGAAACATGCTGGTCT	-	10%	C	48.28%	*/-GCTGAAACATGCTGGTCT	Somatic	0.0339347	nonframeshift deletion	4930519G04Rik:uc008zct.1:exon7:c.412_429del:p.138_143del,4930519G04Rik:uc008zcs.1:exon11:c.490_507del:p.164_169del,
12530	7	Knop1	118852672	118852674	TCT	-	0%	G	31.91%	*/-TCT	Somatic	0.0340746	nonframeshift deletion	Knop1:uc012fsr.1:exon2:c.821_823del:p.274_275del,
12530	11	Epx	87864828	87864828	-	A	0%	C	17.14%	*/+A	Somatic	0.0388426	frameshift insertion	Epx:uc007kuw.1:exon12:c.2029dupT:p.C677fs,
12530	11	Fbxw10	62850810	62850810	A	-	0%	T	38.46%	*/-A	Somatic	0.00788442	frameshift deletion	Fbxw10:uc007jke.3:exon2:c.753delA:p.L251fs,
12530	11	Nlrp1a	71114072	71114072	-	T	0%	C	66.67%	#NAME?	Somatic	0.00392951	frameshift insertion	Nlrp1a:uc011xyf.1:exon4:c.2063_2064insA:p.L688fs,
12530	13	Cmya5	93096924	93096929	GACTCA	-	7.69%	G	36.07%	*/-GACTCA	Somatic	0.0394395	nonframeshift deletion	Cmya5:uc007rky.2:exon2:c.1650_1655del:p.550_552del,Cmya5:uc007rkw.2:exon1:c.1434_1439del:p.478_480del,
12530	13	Cmya5	93097074	93097074	-	GACTCA	0%	G	30.95%	*/+GACTCA	Somatic	0.0175848	nonframeshift insertion	Cmya5:uc007rky.2:exon2:c.1504_1505insTGAGTC:p.P502delinsLSP,Cmya5:uc007rkw.2:exon1:c.1288_1289insTGAGTC:p.P430delinsLSP,
12530	16	Pdxdc1	13854415	13854421	CTTTCTT	-	0%	A	28.33%	*/-CTTTCTT	Somatic	6.31e-10	frameshift deletion	Pdxdc1:uc007ygm.2:exon13:c.1114_1120del:p.K372fs,Pdxdc1:uc007ygn.2:exon13:c.1114_1120del:p.K372fs,Pdxdc1:uc007ygl.2:exon13:c.1114_1120del:p.K372fs,
12530	19	Ccdc88b	6857715	6857715	-	TCT	0%	C	59.09%	*/+TCT	Somatic	0.00415348	nonframeshift insertion	Ccdc88b:uc008gjb.1:exon2:c.136_137insAGA:p.E46delinsEK,
12534	1	Col3a1	45335165	45335165	C	-	0%	A	10.71%	*/-C	Somatic	0.0272374	frameshift deletion	Col3a1:uc007awq.2:exon27:c.1897delC:p.P633fs,
12534	1	Thap4	93714917	93714917	T	-	0%	C	13.33%	*/-T	Somatic	0.00624502	frameshift deletion	Thap4:uc007cef.1:exon5:c.1571delA:p.K524fs,
12534	1	Gm5069	180327959	180327959	-	T	0%	A	16.33%	*/+T	Somatic	0.00484501	frameshift insertion	Gm5069:uc007dwf.1:exon1:c.226dupA:p.I76fs,
12534	1	A630001G21Rik	85718244	85718244	-	T	0%	C	11.94%	*/+T	Somatic	0.0023169	frameshift insertion	A630001G21Rik:uc007buj.2:exon6:c.639dupA:p.I213fs,
12534	1	Camsap2	136324927	136324927	G	-	0%	A	16.25%	*/-G	Somatic	7.82e-05	frameshift deletion	Camsap2:uc011wta.1:exon2:c.209delC:p.P70fs,Camsap2:uc007cuq.1:exon2:c.209delC:p.P70fs,Camsap2:uc007cur.2:exon2:c.209delC:p.P70fs,
12534	1	Tada1	166382494	166382495	GA	-	0%	G	31.11%	*/-GA	Somatic	5.97e-06	frameshift deletion	Tada1:uc007dkl.2:exon3:c.264_265del:p.G88fs,
12534	1	Pyhin1	173638896	173638896	-	T	0%	A	13.02%	*/+T	Somatic	4.56e-17	frameshift insertion	Pyhin1:uc007drr.2:exon3:c.293_294insT:p.T98fs,
12534	2	Cdca7	72481862	72481864	GAA	-	0%	T	10.64%	*/-GAA	Somatic	0.0175225	nonframeshift deletion	Cdca7:uc008kbx.1:exon3:c.316_318del:p.106_106del,
12534	2	Ncoa3	166059418	166059429	CAGCAGCAACAG	-	3.45%	A	27.59%	*/-CAGCAGCAACAG	Somatic	0.0126292	nonframeshift deletion	Ncoa3:uc008nyj.2:exon1:c.178_189del:p.60_63del,Ncoa3:uc008nyi.2:exon15:c.2929_2940del:p.977_980del,
12534	2	Olfr1274-ps	90401163	90401163	T	-	0%	G	8.75%	*/-T	Somatic	0.00331715	frameshift deletion	Olfr1274-ps:uc008kst.2:exon1:c.501delT:p.C167fs,
12534	2	Fmn1	113525771	113525771	-	TCCTCC	0%	G	88.89%	#NAME?	Somatic	0.000370218	nonframeshift insertion	Fmn1:uc008lpl.1:exon6:c.2850_2851insTCCTCC:p.G950delinsGSS,Fmn1:uc012cbb.2:exon4:c.2556_2557insTCCTCC:p.G852delinsGSS,Fmn1:uc008lpn.2:exon4:c.2172_2173insTCCTCC:p.G724delinsGSS,
12534	2	Neb	52291124	52291124	T	-	0%	C	11.49%	*/-T	Somatic	1.67e-06	frameshift deletion	Neb:uc008jqv.1:exon33:c.3470delA:p.K1157fs,
12534	3	Dclk1	55502832	55502832	-	A	0%	C	8%	*/+A	Somatic	0.00761976	frameshift insertion	Dclk1:uc008pgq.2:exon10:c.917_918insA:p.L306fs,Dclk1:uc008pgm.2:exon14:c.1790_1791insA:p.L597fs,Dclk1:uc008pgo.2:exon10:c.869_870insA:p.L290fs,Dclk1:uc008pgp.2:exon10:c.866_867insA:p.L289fs,Dclk1:uc008pgn.2:exon10:c.869_870insA:p.L290fs,Dclk1:uc008pgr.2:exon10:c.869_870insA:p.L290fs,Dclk1:uc012cpp.1:exon14:c.1787_1788insA:p.L596fs,Dclk1:uc008pgl.2:exon14:c.1838_1839insA:p.L613fs,Dclk1:uc012cpr.1:…
12534	3	Sec24b	130040795	130040806	CTGCTGCTGCTG	-	6.52%	T	19.12%	*/-CTGCTGCTGCTG	Somatic	0.00500819	nonframeshift deletion	Sec24b:uc008riu.2:exon1:c.583_594del:p.195_198del,Sec24b:uc008rit.1:exon2:c.742_753del:p.248_251del,
12534	3	Myoz2	123016572	123016572	-	A	0%	T	8.99%	*/+A	Somatic	5.83e-05	frameshift insertion	Myoz2:uc008rfe.2:exon4:c.352_353insT:p.P118fs,
12534	4	Frem1	82989161	82989161	-	GT	0%	A	8.41%	*/+GT	Somatic	0.00203625	frameshift insertion	Frem1:uc008tkn.2:exon14:c.2457_2458insAC:p.L820fs,Frem1:uc008tkm.2:exon13:c.2514_2515insAC:p.L839fs,
12534	5	Otof	30388645	30388645	C	-	0%	A	11.48%	*/-C	Somatic	0.00733381	frameshift deletion	Otof:uc012dud.1:exon13:c.1363delG:p.V455fs,Otof:uc008wvk.1:exon13:c.1363delG:p.V455fs,Otof:uc008wvl.1:exon14:c.1408delG:p.V470fs,
12534	5	Adgrf3	30202308	30202308	-	A	0%	T	10.29%	*/+A	Somatic	0.005398	stopgain	Adgrf3:uc008wvg.1:exon5:c.618_619insT:p.N207_V208delinsX,
12534	6	C1s1	124541355	124541362	TGGCTCTC	-	4.17%	A	28.26%	*/-TGGCTCTC	Somatic	0.0013644	frameshift deletion	C1s1:uc009drc.1:wholegene,C1s1:uc009drb.1:wholegene,
12534	6	Chd4	125122133	125122133	-	TCCCTG	0%	C	96%	#NAME?	Somatic	1.42e-11	nonframeshift insertion	Chd4:uc009dtk.1:exon33:c.4769_4770insTCCCTG:p.P1590delinsPPC,
12534	7	Zfp61	24291525	24291525	-	A	0%	C	9.62%	*/+A	Somatic	0.0233155	frameshift insertion	Zfp61:uc009fpf.1:exon7:c.1200dupT:p.C400fs,
12534	8	Stox2	47191989	47191989	C	-	0%	T	8.33%	*/-C	Somatic	0.00929206	frameshift deletion	Stox2:uc012gdm.1:exon4:c.1811delG:p.R604fs,Stox2:uc009lqz.2:exon3:c.2249delG:p.R750fs,Stox2:uc009lqx.2:exon3:c.2435delG:p.R812fs,Stox2:uc009lqv.2:exon3:c.2249delG:p.R750fs,Stox2:uc009lqw.2:exon3:c.2435delG:p.R812fs,
12534	8	Afg3l1	123494862	123494862	A	-	0%	C	9.68%	*/-A	Somatic	0.000203969	frameshift deletion	Afg3l1:uc009nwd.2:exon12:c.1459delA:p.K487fs,
12534	8	Clgn	83408157	83408157	-	T	0%	A	13.77%	*/+T	Somatic	9.14e-07	frameshift insertion	Clgn:uc009mkd.1:exon6:c.423dupT:p.Y141fs,Clgn:uc009mke.1:exon6:c.423dupT:p.Y141fs,
12534	8	Cherp	72467885	72467890	GGCTGC	-	0%	T	68.89%	#NAME?	Somatic	1.4e-08	nonframeshift deletion	Cherp:uc009mga.1:exon8:c.1029_1034del:p.343_345del,Cherp:uc009mgb.1:exon8:c.1062_1067del:p.354_356del,
12534	9	Rpl14	120574203	120574205	GCT	-	9.52%	A	26.53%	*/-GCT	Somatic	0.0336333	nonframeshift deletion	Rpl14:uc009scr.1:exon6:c.463_465del:p.155_155del,
12534	9	Dmxl2	54404034	54404034	T	-	0%	A	18.39%	*/-T	Somatic	9.8e-07	frameshift deletion	Dmxl2:uc009pqz.2:exon6:c.2309delA:p.Y770fs,Dmxl2:uc009pra.2:exon23:c.5402delA:p.Y1801fs,
12534	10	Utp20	88768687	88768687	-	C	0%	T	11.32%	*/+C	Somatic	0.00860822	frameshift insertion	Utp20:uc007grx.2:exon41:c.5344dupG:p.G1782fs,
12534	10	Phlda1	111507497	111507502	CACCCG	-	4%	A	38.46%	*/-CACCCG	Somatic	0.00295048	nonframeshift deletion	Phlda1:uc007haf.2:exon1:c.1093_1098del:p.365_366del,Phlda1:uc033fsr.1:exon1:c.1093_1098del:p.365_366del,
12534	11	Ccl8	82116085	82116085	C	-	0%	T	13.33%	*/-C	Somatic	0.0336512	frameshift deletion	Ccl8:uc007kmt.2:exon2:c.123delC:p.I41fs,
12534	11	Slc13a2	78400752	78400752	T	-	0%	C	8%	*/-T	Somatic	0.0300111	frameshift deletion	Slc13a2:uc007kjf.1:exon7:c.1074delA:p.K358fs,
12534	11	Smg8	87080295	87080295	G	-	0%	T	9.70%	*/-G	Somatic	0.000369955	frameshift deletion	Smg8:uc007ktg.1:exon3:c.2649delC:p.L883fs,
12534	11	Nf1	79386666	79386666	A	-	0%	G	10.53%	*/-A	Somatic	9.33e-18	frameshift deletion	Nf1:uc007kkl.1:exon3:c.216delA:p.G72fs,Nf1:uc007kkk.1:exon3:c.216delA:p.G72fs,
12534	12	Chga	102561393	102561393	-	AGC	10.34%	A	32.26%	*/+AGC	Somatic	0.0388511	nonframeshift insertion	Chga:uc007oui.1:exon5:c.305_306insAGC:p.K102delinsKA,
12534	12	Dnajc27	4096343	4096343	-	T	0%	A	7.74%	*/+T	Somatic	0.000190772	frameshift insertion	Dnajc27:uc007mxj.2:exon4:c.371dupT:p.M124fs,Dnajc27:uc007mxi.2:exon4:c.371dupT:p.M124fs,
12534	13	Cmya5	93096924	93096929	GACTCA	-	2.65%	G	7.73%	*/-GACTCA	Somatic	0.0300053	nonframeshift deletion	Cmya5:uc007rky.2:exon2:c.1650_1655del:p.550_552del,Cmya5:uc007rkw.2:exon1:c.1434_1439del:p.478_480del,
12534	14	Trav9n-1	52792247	52792249	CAG	-	5.13%	A	24.24%	*/-CAG	Somatic	0.0221644	nonframeshift deletion	Trav9n-1:uc007tpx.1:exon1:c.28_30del:p.10_10del,
12534	14	Rnase1	51145599	51145599	C	-	0%	T	12.24%	*/-C	Somatic	4.63e-09	frameshift deletion	Rnase1:uc007tms.1:exon2:c.297delG:p.K99fs,Rnase1:uc033gqh.1:exon1:c.297delG:p.K99fs,
12534	15	Adamts20	94351598	94351598	-	T	15.38%	G	52.17%	*/+T	Somatic	0.0319132	frameshift insertion	Adamts20:uc007xjg.2:exon10:c.1536dupA:p.T513fs,
12534	16	Alg1	5239973	5239973	G	-	0%	T	11.67%	*/-G	Somatic	0.0129614	stopgain	Alg1:uc007yby.2:exon7:c.808delG:p.V270X,Alg1:uc012aba.2:exon6:c.730delG:p.V244X,
12534	17	H2-K1	33996819	33996819	-	A	1.92%	C	7.75%	*/+A	Somatic	0.0374364	frameshift insertion	H2-K1:uc008car.2:exon2:c.481dupT:p.W161fs,
12534	17	Sytl3	6715386	6715395	AAGCTTAATT	-	0%	G	31.25%	*/-AAGCTTAATT	Somatic	0.0156978	frameshift deletion	Sytl3:uc012ajk.1:exon7:c.270_279del:p.G90fs,Sytl3:uc008ahr.2:exon9:c.855_864del:p.G285fs,Sytl3:uc008ahq.2:exon10:c.240_249del:p.G80fs,Sytl3:uc008ahs.2:exon8:c.240_249del:p.G80fs,Sytl3:uc008ahu.2:exon3:c.240_249del:p.G80fs,
12534	17	C920025E04Rik	36109624	36109624	-	C	4.76%	T	55.32%	*/+C	Somatic	1.05e-07	frameshift insertion	C920025E04Rik:uc033hdp.1:exon5:c.991_992insG:p.K331fs,
12534	19	Cdc42ep2	5918657	5918657	-	C	0%	A	9.90%	*/+C	Somatic	0.000601914	frameshift insertion	Cdc42ep2:uc033hiq.1:exon1:c.18_19insG:p.I7fs,Cdc42ep2:uc008gfz.2:exon2:c.18_19insG:p.I7fs,
12534	X	Zmym3	101420605	101420605	C	-	1.72%	A	13.04%	*/-C	Somatic	0.0280935	frameshift deletion	Zmym3:uc009txq.1:exon1:c.51delG:p.G17fs,
12534	X	Samt4	154484308	154484308	C	-	0%	T	53.66%	*/-C	Somatic	3.54e-09	frameshift deletion	Samt4:uc009urh.1:exon3:c.442delC:p.L148fs,
12544	1	Ugt1a6a	88216159	88216161	TCA	-	4.04%	T	11.57%	*/-TCA	Somatic	0.0185902	nonframeshift deletion	Ugt1a6a:uc007byg.1:exon4:c.1100_1102del:p.367_368del,Ugt1a6a:uc029qri.1:exon6:c.1100_1102del:p.367_368del,Ugt1a5:uc007byh.1:exon4:c.1094_1096del:p.365_366del,Ugt1a10:uc007bya.1:exon4:c.1097_1099del:p.366_367del,Ugt1a2:uc007byi.1:exon4:c.1106_1108del:p.369_370del,Ugt1a7c:uc007byc.1:exon4:c.1100_1102del:p.367_368del,Ugt1a9:uc007byb.1:exon4:c.1091_1093del:p.364_365del,Ugt1a6a:uc007byf.1:exon5:c.1100…
12544	2	Skida1	18046345	18046350	TGCTGC	-	0%	T	41.18%	*/-TGCTGC	Somatic	0.0404577	nonframeshift deletion	Skida1:uc008ill.1:exon1:c.1990_1995del:p.664_665del,
12544	2	Myt1	181797506	181797508	GAG	-	0%	T	39.29%	*/-GAG	Somatic	0.0357423	nonframeshift deletion	Myt1:uc008onr.2:exon7:c.946_948del:p.316_316del,Myt1:uc012cmw.1:exon7:c.820_822del:p.274_274del,Myt1:uc008ons.2:exon7:c.820_822del:p.274_274del,Myt1:uc008ont.2:exon1:c.463_465del:p.155_155del,Myt1:uc012cmx.1:exon1:c.211_213del:p.71_71del,
12544	6	Tas2r136	132777716	132777716	-	T	0%	A	8.40%	*/+T	Somatic	0.0411722	frameshift insertion	Tas2r136:uc009ejo.1:exon1:c.446_447insA:p.P149fs,
12544	9	Maml2	13621247	13621249	CAG	-	0%	C	38.46%	*/-CAG	Somatic	0.040508	nonframeshift deletion	Maml2:uc009odw.2:exon1:c.1258_1260del:p.420_420del,
12544	9	Birc2	7819363	7819363	-	T	0%	G	24.59%	*/+T	Somatic	0.00866157	frameshift insertion	Birc2:uc009ocz.2:exon5:c.1546dupA:p.N516fs,
12544	11	Nlrp1a	71114072	71114072	-	T	0%	C	44.44%	*/+T	Somatic	0.0280092	frameshift insertion	Nlrp1a:uc011xyf.1:exon4:c.2063_2064insA:p.L688fs,
12544	11	Fbxw10	62850810	62850810	A	-	0%	T	37.50%	*/-A	Somatic	0.0107058	frameshift deletion	Fbxw10:uc007jke.3:exon2:c.753delA:p.L251fs,
12544	14	Gm5464	66869272	66869272	-	T	6.78%	G	16.74%	*/+T	Somatic	0.035867	frameshift insertion	Gm5464:uc007ukp.1:exon1:c.357dupT:p.C119fs,
12544	19	Tle4	14544726	14544726	-	AG	10%	A	51.43%	*/+AG	Somatic	0.0202741	frameshift insertion	Tle4:uc008gwm.2:exon6:c.430_431insCT:p.L144fs,
12544	19	Atrnl1	57682374	57682374	G	-	0%	T	10.53%	*/-G	Somatic	0.0195763	frameshift deletion	Atrnl1:uc008iaj.1:exon4:c.92delG:p.C31fs,Atrnl1:uc008iai.2:exon11:c.1688delG:p.C563fs,
12544	19	Ccdc88b	6857715	6857715	-	TCT	0%	C	51.85%	*/+TCT	Somatic	0.00864597	nonframeshift insertion	Ccdc88b:uc008gjb.1:exon2:c.136_137insAGA:p.E46delinsEK,
12583	1	Bard1	71067131	71067131	C	-	0%	T	29.33%	*/-C	Somatic	0	frameshift deletion	Bard1:uc007bjm.2:exon5:c.1336delG:p.D446fs,
12583	2	Ncoa3	166059427	166059441	CAGCAGCAGCAACAG	-	0%	A	29.17%	*/-CAGCAGCAGCAACAG	Somatic	0.003465	nonframeshift deletion	Ncoa3:uc008nyj.2:exon1:c.187_201del:p.63_67del,Ncoa3:uc008nyi.2:exon15:c.2938_2952del:p.980_984del,
12583	2	Ssrp1	85045542	85045542	G	-	0%	A	34.62%	*/-G	Somatic	2.1e-06	frameshift deletion	Ssrp1:uc008kju.2:exon14:c.1744delG:p.G582fs,Ssrp1:uc008kjv.2:exon14:c.1744delG:p.G582fs,
12583	2	Pfkfb3	11480134	11480141	ATACGGGC	-	0%	G	16.15%	*/-ATACGGGC	Somatic	5e-07	frameshift deletion	Pfkfb3:uc008iin.2:exon14:c.1572_1579del:p.M524fs,
12583	2	Ppp1r3d	178414182	178414182	-	G	0%	C	41.28%	*/+G	Somatic	0	frameshift insertion	Ppp1r3d:uc008ohp.2:exon1:c.25dupC:p.P9fs,
12583	2	Ryr3	112670609	112670609	-	G	0%	C	50%	*/+G	Somatic	0	frameshift insertion	Ryr3:uc008lpg.1:exon76:c.10738dupC:p.R3580fs,
12583	3	Ivl	92572340	92572340	-	T	0%	G	8.45%	*/+T	Somatic	0.0320725	frameshift insertion	Ivl:uc033hvr.1:exon1:c.416dupA:p.Q139fs,Ivl:uc008qef.2:exon2:c.416dupA:p.Q139fs,
12583	4	Gm1661	117237706	117237706	C	-	0%	T	8.22%	*/-C	Somatic	0.0109823	frameshift deletion	Gm1661:uc008uig.2:exon3:c.136delG:p.E46fs,Gm1661:uc008uih.1:exon3:c.136delG:p.E46fs,Gm1661:uc012djt.1:exon1:c.136delG:p.E46fs,
12583	5	Grm3	9511654	9511654	A	-	0%	G	11.59%	*/-A	Somatic	0.0013523	frameshift deletion	Grm3:uc008wll.1:exon4:c.2195delT:p.V732fs,
12583	5	Wbscr16	134163799	134163799	C	-	0%	A	38.89%	*/-C	Somatic	3.7e-06	frameshift deletion	Wbscr16:uc008zvc.2:exon7:c.785delG:p.G262fs,
12583	5	Ncapg	45696542	45696542	-	T	0%	A	31.34%	*/+T	Somatic	0	frameshift insertion	Ncapg:uc008xjf.2:exon19:c.2828_2829insT:p.R943fs,Ncapg:uc012dwa.1:exon12:c.1799_1800insT:p.R600fs,
12583	5	Rnf216	143087598	143087598	-	A	0%	G	23.08%	*/+A	Somatic	0	frameshift insertion	Rnf216:uc009ajo.2:exon6:c.937_938insT:p.N313fs,Rnf216:uc009ajm.2:exon6:c.937_938insT:p.N313fs,Rnf216:uc009ajn.2:exon6:c.1108_1109insT:p.N370fs,
12583	6	Eno2	124766624	124766624	G	-	0%	C	47.06%	*/-G	Somatic	0.0017509	frameshift deletion	Eno2:uc009drs.2:exon6:c.351delC:p.A117fs,
12583	6	Chd4	125122133	125122133	-	TCCCTG	0%	C	93.33%	#NAME?	Somatic	0	nonframeshift insertion	Chd4:uc009dtk.1:exon33:c.4769_4770insTCCCTG:p.P1590delinsPPC,
12583	7	Kcne3	100184242	100184253	ACACAACCCTTC	-	7.41%	A	37.93%	*/-ACACAACCCTTC	Somatic	0.0072028	nonframeshift deletion	Kcne3:uc009imm.2:exon5:c.65_76del:p.22_26del,Kcne3:uc033jaq.1:exon1:c.65_76del:p.22_26del,Kcne3:uc009imn.2:exon4:c.65_76del:p.22_26del,Kcne3:uc009imp.2:exon4:c.65_76del:p.22_26del,Kcne3:uc012fpy.1:exon2:c.65_76del:p.22_26del,Kcne3:uc009imo.2:exon4:c.65_76del:p.22_26del,Kcne3:uc029wng.1:exon4:c.65_76del:p.22_26del,
12583	8	Defb7	19497696	19497696	A	-	3.12%	G	21.21%	*/-A	Somatic	0.0298352	nonframeshift deletion	Defb7:uc009lar.1:exon2:c.216delA:p.X72X,
12583	8	Whsc1l1	25641028	25641028	-	TCC	0%	T	25%	*/+TCC	Somatic	0.023562	nonframeshift insertion	Whsc1l1:uc009lgm.1:exon2:c.408_409insTCC:p.L136delinsLS,Whsc1l1:uc009lgl.1:exon2:c.408_409insTCC:p.L136delinsLS,Whsc1l1:uc009lgk.1:exon2:c.408_409insTCC:p.L136delinsLS,Whsc1l1:uc009lgn.1:exon1:c.408_409insTCC:p.L136delinsLS,
12583	8	Cherp	72467885	72467890	GGCTGC	-	0%	T	78.69%	#NAME?	Somatic	0	nonframeshift deletion	Cherp:uc009mga.1:exon8:c.1029_1034del:p.343_345del,Cherp:uc009mgb.1:exon8:c.1062_1067del:p.354_356del,
12583	9	Rpl14	120574203	120574205	GCT	-	9.52%	A	33.33%	*/-GCT	Somatic	0.0060397	nonframeshift deletion	Rpl14:uc009scr.1:exon6:c.463_465del:p.155_155del,
12583	10	Phlda1	111507497	111507502	CACCCG	-	4%	A	40%	*/-CACCCG	Somatic	0.0015726	nonframeshift deletion	Phlda1:uc007haf.2:exon1:c.1093_1098del:p.365_366del,Phlda1:uc033fsr.1:exon1:c.1093_1098del:p.365_366del,
12583	11	Trp53	69586904	69586904	-	A	0%	G	31.48%	*/+A	Somatic	4.1e-06	frameshift insertion	Trp53:uc007jqm.2:exon2:c.14dupA:p.E5fs,Trp53:uc011xww.1:exon3:c.14dupA:p.E5fs,Trp53:uc007jqn.2:exon2:c.14dupA:p.E5fs,Trp53:uc007jql.2:exon2:c.5dupA:p.E2fs,
12583	11	Akap1	88845217	88845217	T	-	0%	C	24.11%	*/-T	Somatic	0	frameshift deletion	Akap1:uc007kvw.1:exon2:c.618delA:p.E206fs,Akap1:uc007kvu.2:exon2:c.618delA:p.E206fs,
12583	11	Prkca	107979218	107979218	C	-	0%	T	52.83%	*/-C	Somatic	0	frameshift deletion	Prkca:uc011ygr.1:exon12:c.1370delG:p.R457fs,
12583	13	Nnt	119389109	119389109	-	T	0%	G	35%	*/+T	Somatic	0.0230313	frameshift insertion	Nnt:uc007rza.1:exon5:c.771dupA:p.P258fs,
12583	13	Mylip	45406671	45406671	A	-	0%	G	25.58%	*/-A	Somatic	0.0013761	frameshift deletion	Mylip:uc007qgz.1:exon5:c.777delA:p.R259fs,
12583	14	Lrrc63	75125247	75125252	GCAGCA	-	0%	G	57.14%	*/-GCAGCA	Somatic	0.0093911	nonframeshift deletion	Lrrc63:uc007uql.2:exon4:c.837_842del:p.279_281del,
12583	15	Adamts20	94351598	94351598	-	T	15.38%	G	52.63%	*/+T	Somatic	0.0364867	frameshift insertion	Adamts20:uc007xjg.2:exon10:c.1536dupA:p.T513fs,
12583	15	Nipbl	8292320	8292320	T	-	0%	G	22.78%	*/-T	Somatic	5.8e-06	frameshift deletion	Nipbl:uc007veq.2:exon46:c.7848delA:p.K2616fs,Nipbl:uc007veo.2:exon2:c.66delA:p.K22fs,Nipbl:uc007ver.2:exon46:c.7848delA:p.K2616fs,
12583	16	Tmem45a	56823463	56823463	-	T	0%	A	8.77%	*/+T	Somatic	0.0015922	frameshift insertion	Tmem45a:uc007zmx.1:exon3:c.321dupA:p.I108fs,
12583	17	Foxn2	88463040	88463040	-	AA	1.22%	G	8.54%	*/+AA	Somatic	0.0318336	frameshift insertion	Foxn2:uc008dvn.2:exon2:c.314_315insAA:p.E105fs,Foxn2:uc008dvk.2:exon2:c.314_315insAA:p.E105fs,
12583	17	Zbtb9	26974150	26974150	C	-	0%	A	26.83%	*/-C	Somatic	4.58e-05	frameshift deletion	Zbtb9:uc008bfb.1:exon2:c.528delC:p.N176fs,Zbtb9:uc033hcf.1:exon1:c.528delC:p.N176fs,
12583	17	Ston1	88637328	88637328	-	TCCT	0%	T	17.57%	*/+TCCT	Somatic	3.67e-05	frameshift insertion	Ston1:uc008dvq.2:exon2:c.2161_2162insTCCT:p.S721fs,
12583	18	Megf10	57294025	57294025	-	CAGCAGCAG	0%	G	18.18%	*/+CAGCAGCAG	Somatic	0.0009182	nonframeshift insertion	Megf10:uc008eyz.2:exon25:c.3414_3415insCAGCAGCAG:p.S1138delinsSQQQ,
12583	18	Rttn	89021831	89021835	TTGTT	-	0%	C	38.46%	*/-TTGTT	Somatic	0.0001576	frameshift deletion	Rttn:uc008fvk.1:exon6:c.789_793del:p.S263fs,
12583	18	Socs6	88869514	88869514	-	A	0%	G	31.25%	*/+A	Somatic	4.15e-05	frameshift insertion	Socs6:uc008fvf.1:exon3:c.1275_1276insT:p.T426fs,Socs6:uc008fvh.1:exon3:c.1275_1276insT:p.T426fs,Socs6:uc008fvg.1:exon4:c.1275_1276insT:p.T426fs,Socs6:uc033hib.1:exon1:c.1275_1276insT:p.T426fs,
12583	18	Arhgap26	39286585	39286585	G	-	0%	T	36.77%	*/-G	Somatic	0	frameshift deletion	Arhgap26:uc008ess.1:exon6:c.316delG:p.G106fs,Arhgap26:uc008est.2:exon18:c.1597delG:p.G533fs,Arhgap26:uc008esr.1:exon18:c.1597delG:p.G533fs,
12595	1	Pydc3	173678942	173678942	-	T	0%	A	9.59%	*/+T	Somatic	0.00954995	frameshift insertion	Pydc3:uc007drt.1:exon3:c.290_291insT:p.T97fs,
12595	1	Als2	59183795	59183795	C	-	0%	G	24.14%	*/-C	Somatic	0.00251246	frameshift deletion	Als2:uc007bdl.2:exon5:c.123delG:p.G41fs,Als2:uc007bdm.2:exon20:c.3315delG:p.G1105fs,Als2:uc011wlp.1:exon20:c.3315delG:p.G1105fs,
12595	2	Chrna4	181029334	181029334	C	-	0%	T	10%	*/-C	Somatic	0.0299688	frameshift deletion	Chrna4:uc008okq.1:exon5:c.628delG:p.E210fs,
12595	2	Ncoa3	166059427	166059441	CAGCAGCAGCAACAG	-	0%	A	28%	*/-CAGCAGCAGCAACAG	Somatic	0.00415202	nonframeshift deletion	Ncoa3:uc008nyj.2:exon1:c.187_201del:p.63_67del,Ncoa3:uc008nyi.2:exon15:c.2938_2952del:p.980_984del,
12595	2	Mylk2	152913496	152913496	C	-	0%	T	23.53%	*/-C	Somatic	0.00151693	frameshift deletion	Mylk2:uc008ngs.2:exon3:c.579delC:p.V193fs,
12595	2	Ryr3	112670609	112670609	-	G	0%	C	45.74%	*/+G	Somatic	3.9e-14	frameshift insertion	Ryr3:uc008lpg.1:exon76:c.10738dupC:p.R3580fs,
12595	4	Gm13152	147512434	147512436	TCT	-	6.01%	G	10.67%	*/-TCT	Somatic	0.0358588	nonframeshift deletion	Gm13152:uc029vau.1:exon3:c.247_249del:p.83_83del,Gm13152:uc008vsu.2:exon3:c.247_249del:p.83_83del,
12595	4	Gm13152	147512517	147512517	C	-	1.55%	G	7.30%	*/-C	Somatic	0.00911166	frameshift deletion	Gm13152:uc029vau.1:exon3:c.330delC:p.C110fs,Gm13152:uc008vsu.2:exon3:c.330delC:p.C110fs,
12595	4	Cyp4a31	115565664	115565679	CTTTCAGATCCAAAGG	-	9.17%	C	16.47%	*/-CTTTCAGATCCAAAGG	Somatic	0.00592392	nonframeshift deletion	Cyp4a31:uc029uyu.1:exon3:c.335_343del:p.112_115del,
12595	5	Ankib1	3755733	3755733	-	C	0%	A	14.89%	*/+C	Somatic	7.38e-05	frameshift insertion	Ankib1:uc008whq.3:exon4:c.532_533insG:p.N178fs,Ankib1:uc012drr.2:exon4:c.532_533insG:p.N178fs,Ankib1:uc008who.3:exon4:c.532_533insG:p.N178fs,
12595	5	Bod1l	41819793	41819793	C	-	0%	T	12.11%	*/-C	Somatic	2.68e-09	frameshift deletion	Bod1l:uc008xhd.3:exon1:c.1933delG:p.D645fs,Bod1l:uc008xhe.3:exon10:c.4177delG:p.D1393fs,Bod1l:uc008xhf.1:exon1:c.1933delG:p.D645fs,
12595	6	C1s1	124541355	124541362	TGGCTCTC	-	4.17%	A	32.50%	*/-TGGCTCTC	Somatic	0.000464139	frameshift deletion	C1s1:uc009drc.1:wholegene,C1s1:uc009drb.1:wholegene,
12595	6	Grid2	64345796	64345796	-	A	0%	C	12.87%	*/+A	Somatic	0.00015977	frameshift insertion	Grid2:uc009cdz.1:exon11:c.1779dupA:p.P593fs,
12595	6	Chd4	125122133	125122133	-	TCCCTG	0%	C	100%	#NAME?	Somatic	7.09e-09	nonframeshift insertion	Chd4:uc009dtk.1:exon33:c.4769_4770insTCCCTG:p.P1590delinsPPC,
12595	7	Tpcn2	145256530	145256530	-	A	0%	T	25.81%	*/+A	Somatic	0.0302328	stopgain	Tpcn2:uc009kqw.1:exon5:c.570dupT:p.K191_R192delinsX,Tpcn2:uc009kqx.1:exon22:c.1935dupT:p.K646_R647delinsX,
12595	8	Txnl4b	109571389	109571389	G	-	0%	C	11.11%	*/-G	Somatic	0.0109605	frameshift deletion	Txnl4b:uc012gkh.1:exon3:c.151delG:p.D51fs,
12595	8	Zfhx3	108956105	108956105	-	AACAGCAGC	0%	C	83.33%	#NAME?	Somatic	0.000105615	nonframeshift insertion	Zfhx3:uc009nid.1:exon10:c.10175_10176insAACAGCAGC:p.Q3392delinsQTAA,
12595	8	Cherp	72467885	72467890	GGCTGC	-	0%	T	82.86%	#NAME?	Somatic	1.08e-10	nonframeshift deletion	Cherp:uc009mga.1:exon8:c.1029_1034del:p.343_345del,Cherp:uc009mgb.1:exon8:c.1062_1067del:p.354_356del,
12595	9	Dopey1	86515453	86515454	AT	-	5.26%	C	41.67%	*/-AT	Somatic	0.000183048	frameshift deletion	Dopey1:uc009qxh.2:exon7:c.1624_1625del:p.I542fs,
12595	11	6030468B19Rik	117805948	117805948	C	-	0%	T	17.86%	*/-C	Somatic	0.041838	frameshift deletion	6030468B19Rik:uc007mnv.2:exon4:c.493delC:p.L165fs,
12595	11	Msi2	88590088	88590088	-	A	0%	C	12.90%	*/+A	Somatic	0.023251	frameshift insertion	Msi2:uc007kvm.2:exon6:c.371_372insT:p.E124fs,Msi2:uc007kvo.2:exon6:c.371_372insT:p.E124fs,Msi2:uc007kvn.2:exon6:c.371_372insT:p.E124fs,Msi2:uc007kvl.2:exon6:c.371_372insT:p.E124fs,
12595	12	Npas3	53354353	53354353	C	-	0%	G	11.76%	*/-C	Somatic	0.0361472	frameshift deletion	Npas3:uc007nno.1:exon2:c.80delC:p.A27fs,
12595	12	Chga	102561393	102561393	-	AGC	10.34%	A	38.10%	*/+AGC	Somatic	0.0233837	nonframeshift insertion	Chga:uc007oui.1:exon5:c.305_306insAGC:p.K102delinsKA,
12595	13	Cmya5	93096882	93096887	GGCACA	-	1.50%	G	25.25%	*/-GGCACA	Somatic	1.46e-15	nonframeshift deletion	Cmya5:uc007rky.2:exon2:c.1692_1697del:p.564_566del,Cmya5:uc007rkw.2:exon1:c.1476_1481del:p.492_494del,
12595	15	Adamts20	94351598	94351598	-	T	15.38%	G	62.50%	*/+T	Somatic	0.0407637	frameshift insertion	Adamts20:uc007xjg.2:exon10:c.1536dupA:p.T513fs,
12595	16	Tmprss15	79021404	79021404	G	-	0%	A	13.85%	*/-G	Somatic	0.00145194	frameshift deletion	Tmprss15:uc007zsz.2:exon15:c.1637delC:p.P546fs,Tmprss15:uc007zsy.2:exon16:c.1682delC:p.P561fs,Tmprss15:uc007zsx.2:exon7:c.749delC:p.P250fs,
12595	17	Foxn2	88463068	88463075	GTACTCCT	-	5.38%	C	16.30%	*/-GTACTCCT	Somatic	0.0145187	frameshift deletion	Foxn2:uc008dvn.2:exon2:c.342_349del:p.P114fs,Foxn2:uc008dvk.2:exon2:c.342_349del:p.P114fs,
12595	17	Foxn2	88463040	88463040	-	AA	1.22%	G	11.11%	*/+AA	Somatic	0.0100812	frameshift insertion	Foxn2:uc008dvn.2:exon2:c.314_315insAA:p.E105fs,Foxn2:uc008dvk.2:exon2:c.314_315insAA:p.E105fs,
12595	17	1700011E24Rik	87425658	87425658	C	-	0%	T	20.36%	*/-C	Somatic	7.74e-15	stopgain	1700011E24Rik:uc008duw.2:exon2:c.129delG:p.W43X,
12595	18	Pabpc2	39774820	39774820	-	G	0%	C	10.61%	*/+G	Somatic	0.00209512	frameshift insertion	Pabpc2:uc008etc.1:exon1:c.1137_1138insG:p.T379fs,
12595	18	Prob1	35653736	35653736	C	-	0%	G	12.79%	*/-C	Somatic	0.000325188	frameshift deletion	Prob1:uc033hgc.1:exon1:c.1464delG:p.G488fs,
12595	18	Pcdhb11	37422267	37422267	G	-	0%	T	15.22%	*/-G	Somatic	0.000103815	frameshift deletion	Pcdhb11:uc008epw.1:exon1:c.649delG:p.G217fs,
12595	18	Pcdh12	38282792	38282792	-	AA	0%	G	12.50%	*/+AA	Somatic	1.92e-05	frameshift insertion	Pcdh12:uc008esb.1:exon1:c.1278_1279insTT:p.T427fs,
12595	18	Polr2d	31789214	31789214	G	-	0%	A	15.52%	*/-G	Somatic	6.01e-08	frameshift deletion	Polr2d:uc008eim.2:exon1:c.43delG:p.E15fs,
12595	19	Cyp2c40	39807309	39807309	-	T	0%	A	7.98%	*/+T	Somatic	1.85e-05	frameshift insertion	Cyp2c40:uc008hke.2:exon3:c.424_425insA:p.G142fs,
12595	X	Ppp1r3f	7560021	7560021	G	-	0%	A	12.66%	*/-G	Somatic	0.00151728	frameshift deletion	Ppp1r3f:uc009slj.2:exon4:c.1805delC:p.P602fs,Ppp1r3f:uc057aqo.1:exon4:c.2000delC:p.P667fs,
12595	X	Zfp711	112632469	112632469	-	G	0%	A	14.08%	*/+G	Somatic	0.00026352	frameshift insertion	Zfp711:uc009udl.1:exon9:c.1331dupG:p.R444fs,
12635	6	D6Ertd527e	87111709	87111709	C	-	0%	T	17.05%	*/-C	Somatic	0.0152246	frameshift deletion	D6Ertd527e:uc009ctc.2:exon2:c.853delC:p.P285fs,D6Ertd527e:uc009ctb.2:exon2:c.850delC:p.P284fs,
12635	7	Knop1	118852672	118852674	TCT	-	0%	G	35.48%	*/-TCT	Somatic	0.0267996	nonframeshift deletion	Knop1:uc012fsr.1:exon2:c.821_823del:p.274_275del,
12635	11	Nlrp1a	71114072	71114072	-	T	0%	C	50%	*/+T	Somatic	0.023839	frameshift insertion	Nlrp1a:uc011xyf.1:exon4:c.2063_2064insA:p.L688fs,
12635	11	Gm11696	109356982	109356982	T	-	0%	G	50%	*/-T	Somatic	0.00881483	frameshift deletion	Gm11696:uc007mcc.1:exon2:c.498delA:p.K166fs,
12635	11	Fbxw10	62850810	62850810	A	-	0%	T	44.44%	*/-A	Somatic	0.00444509	frameshift deletion	Fbxw10:uc007jke.3:exon2:c.753delA:p.L251fs,
12635	12	Ywhaq	21391793	21391793	-	AAGTA	9.09%	C	45%	*/+AAGTA	Somatic	0.0284457	frameshift insertion	Ywhaq:uc007ndx.1:exon6:c.684_685insTACTT:p.C229fs,
12635	12	Gpr22	31709330	31709330	C	-	0%	A	36.36%	*/-C	Somatic	0.00828248	frameshift deletion	Gpr22:uc007nht.2:exon3:c.792delG:p.M264fs,
12635	13	Cmya5	93097074	93097074	-	GACTCA	0%	G	41.03%	*/+GACTCA	Somatic	0.00363896	nonframeshift insertion	Cmya5:uc007rky.2:exon2:c.1504_1505insTGAGTC:p.P502delinsLSP,Cmya5:uc007rkw.2:exon1:c.1288_1289insTGAGTC:p.P430delinsLSP,
12635	18	Adamts19	58985307	58985307	-	A	0%	C	15.79%	*/+A	Somatic	0.0306992	frameshift insertion	Adamts19:uc008ezs.1:exon15:c.2362dupA:p.N788fs,
12635	19	Ccdc88b	6857715	6857715	-	TCT	0%	C	62.50%	*/+TCT	Somatic	0.001638	nonframeshift insertion	Ccdc88b:uc008gjb.1:exon2:c.136_137insAGA:p.E46delinsEK,
12695	2	Myt1	181797506	181797508	GAG	-	0%	T	52%	*/-GAG	Somatic	0.00907293	nonframeshift deletion	Myt1:uc008onr.2:exon7:c.946_948del:p.316_316del,Myt1:uc012cmw.1:exon7:c.820_822del:p.274_274del,Myt1:uc008ons.2:exon7:c.820_822del:p.274_274del,Myt1:uc008ont.2:exon1:c.463_465del:p.155_155del,Myt1:uc012cmx.1:exon1:c.211_213del:p.71_71del,
12695	11	Nlrp1a	71114072	71114072	-	T	0%	C	42.86%	*/+T	Somatic	0.0402477	frameshift insertion	Nlrp1a:uc011xyf.1:exon4:c.2063_2064insA:p.L688fs,
12695	11	Gm11696	109356982	109356982	T	-	0%	G	40%	*/-T	Somatic	0.0353146	frameshift deletion	Gm11696:uc007mcc.1:exon2:c.498delA:p.K166fs,
12695	11	Fbxw10	62850810	62850810	A	-	0%	T	40%	*/-A	Somatic	0.0078217	frameshift deletion	Fbxw10:uc007jke.3:exon2:c.753delA:p.L251fs,
12695	11	Gabrg2	41971915	41971915	-	T	0%	A	10%	*/+T	Somatic	0.000499163	frameshift insertion	Gabrg2:uc007imc.3:exon4:c.340dupA:p.I114fs,Gabrg2:uc007ime.2:exon4:c.340dupA:p.I114fs,Gabrg2:uc007imb.2:exon4:c.340dupA:p.I114fs,Gabrg2:uc007imd.2:exon4:c.340dupA:p.I114fs,
12695	12	4930447C04Rik	72906230	72906230	-	A	0%	C	11.11%	*/+A	Somatic	3.83e-05	frameshift insertion	4930447C04Rik:uc007nvv.1:exon9:c.724_725insT:p.K242fs,4930447C04Rik:uc011ynp.1:exon8:c.727_728insT:p.K243fs,
12695	19	Ccdc88b	6857715	6857715	-	TCT	0%	C	51.72%	*/+TCT	Somatic	0.00828248	nonframeshift insertion	Ccdc88b:uc008gjb.1:exon2:c.136_137insAGA:p.E46delinsEK,
12696	1	Cd244	171577993	171577993	-	T	5.56%	C	28.95%	*/+T	Somatic	0.043639	frameshift insertion	Cd244:uc007dor.1:exon5:c.945dupT:p.A315fs,
12696	1	Ddx59	136416622	136416622	-	C	0%	A	18.87%	*/+C	Somatic	0.0313831	frameshift insertion	Ddx59:uc007cuu.2:exon2:c.30_31insC:p.K10fs,Ddx59:uc007cut.1:exon2:c.30_31insC:p.K10fs,
12696	1	Hjurp	88266525	88266525	-	T	0%	G	19.67%	*/+T	Somatic	0.0154174	frameshift insertion	Hjurp:uc007bym.2:exon8:c.660dupA:p.L220fs,Hjurp:uc011wow.1:exon2:c.36dupA:p.L12fs,Hjurp:uc007byn.2:exon5:c.432dupA:p.L144fs,
12696	6	Klrb1	128710133	128710133	-	A	0%	C	14.47%	*/+A	Somatic	0.000806915	frameshift insertion	Klrb1:uc009eem.1:exon5:c.434_435insT:p.K145fs,
12696	7	Knop1	118852672	118852674	TCT	-	0%	G	44.19%	*/-TCT	Somatic	0.00672483	nonframeshift deletion	Knop1:uc012fsr.1:exon2:c.821_823del:p.274_275del,
12696	11	Gm11696	109356982	109356982	T	-	0%	G	46.43%	*/-T	Somatic	0.0162032	frameshift deletion	Gm11696:uc007mcc.1:exon2:c.498delA:p.K166fs,
12696	11	Fbxw10	62850810	62850810	A	-	0%	T	39.29%	*/-A	Somatic	0.00928894	frameshift deletion	Fbxw10:uc007jke.3:exon2:c.753delA:p.L251fs,
12696	11	Nlrp1a	71114072	71114072	-	T	0%	C	75%	#NAME?	Somatic	0.00130984	frameshift insertion	Nlrp1a:uc011xyf.1:exon4:c.2063_2064insA:p.L688fs,
12696	19	Ccdc88b	6857715	6857715	-	TCT	0%	C	50%	*/+TCT	Somatic	0.0112077	nonframeshift insertion	Ccdc88b:uc008gjb.1:exon2:c.136_137insAGA:p.E46delinsEK,
12696	19	Tle4	14544726	14544726	-	AG	10%	A	87.50%	#NAME?	Somatic	3.74e-05	frameshift insertion	Tle4:uc008gwm.2:exon6:c.430_431insCT:p.L144fs,
12716	1	Tada1	166382494	166382495	GA	-	0%	G	15.15%	*/-GA	Somatic	0.00723552	frameshift deletion	Tada1:uc007dkl.2:exon3:c.264_265del:p.G88fs,
12716	2	Ncoa3	166059427	166059441	CAGCAGCAGCAACAG	-	0%	A	23.33%	*/-CAGCAGCAGCAACAG	Somatic	0.00877813	nonframeshift deletion	Ncoa3:uc008nyj.2:exon1:c.187_201del:p.63_67del,Ncoa3:uc008nyi.2:exon15:c.2938_2952del:p.980_984del,
12716	2	Slc12a5	164988584	164988584	-	A	2.04%	C	27.91%	*/+A	Somatic	0.000353	frameshift insertion	Slc12a5:uc012cjf.2:exon15:c.1911_1912insA:p.S637fs,Slc12a5:uc008nwu.2:exon15:c.1842_1843insA:p.S614fs,Slc12a5:uc056zqu.1:exon15:c.1911_1912insA:p.S637fs,
12716	3	Sec24b	130040795	130040806	CTGCTGCTGCTG	-	6.52%	T	17.50%	*/-CTGCTGCTGCTG	Somatic	0.0132912	nonframeshift deletion	Sec24b:uc008riu.2:exon1:c.583_594del:p.195_198del,Sec24b:uc008rit.1:exon2:c.742_753del:p.248_251del,
12716	3	Rsbn1	103914550	103914550	-	G	0%	C	20.34%	*/+G	Somatic	8.62e-05	frameshift insertion	Rsbn1:uc008qtw.1:exon1:c.100dupG:p.G34fs,Rsbn1:uc008qtx.1:exon1:c.100dupG:p.G34fs,
12716	4	Htr6	139074166	139074166	-	A	0%	C	14.58%	*/+A	Somatic	0.00617735	frameshift insertion	Htr6:uc008vlr.1:exon1:c.596dupT:p.L199fs,
12716	4	Cyp4a31	115565664	115565679	CTTTCAGATCCAAAGG	-	9.17%	C	20.62%	*/-CTTTCAGATCCAAAGG	Somatic	0.000221259	nonframeshift deletion	Cyp4a31:uc029uyu.1:exon3:c.335_343del:p.112_115del,
12716	6	X03863	41227935	41227935	-	G	0%	A	35.79%	*/+G	Somatic	6.38e-10	frameshift insertion	X03863:uc009boo.1:exon2:c.289dupG:p.E97fs,TCRB26-8:uc009bop.1:exon1:c.172dupG:p.E58fs,
12716	7	Prr12	45034016	45034016	-	CTCCTT	0%	T	44.44%	*/+CTCCTT	Somatic	0.00350389	nonframeshift insertion	Prr12:uc009gst.1:exon1:c.230_231insAAGGAG:p.E77delinsERR,Prr12:uc009gsu.1:exon9:c.5222_5223insAAGGAG:p.E1741delinsERR,
12716	8	Cherp	72467885	72467890	GGCTGC	-	0%	T	72.22%	#NAME?	Somatic	1.15e-08	nonframeshift deletion	Cherp:uc009mga.1:exon8:c.1029_1034del:p.343_345del,Cherp:uc009mgb.1:exon8:c.1062_1067del:p.354_356del,
12716	9	Rpl14	120574203	120574205	GCT	-	9.52%	A	30.43%	*/-GCT	Somatic	0.013915	nonframeshift deletion	Rpl14:uc009scr.1:exon6:c.463_465del:p.155_155del,
12716	10	Map3k5	20029156	20029156	G	-	1.11%	T	41.38%	*/-G	Somatic	8.64e-11	frameshift deletion	Map3k5:uc007enm.2:exon7:c.1227delG:p.L409fs,Map3k5:uc011xaz.1:exon6:c.1203delG:p.L401fs,
12716	13	4930486L24Rik	60853282	60853282	G	-	0%	A	43.82%	*/-G	Somatic	1.39e-13	stopgain	4930486L24Rik:uc007qvs.1:exon5:c.439delC:p.L147X,
12716	14	Bnip3l	67008734	67008734	-	GTT	7.19%	A	14.50%	*/+GTT	Somatic	0.0403158	nonframeshift insertion	Bnip3l:uc007uks.2:exon1:c.50_51insAAC:p.N17delinsKT,Bnip3l:uc007ukt.2:exon1:c.50_51insAAC:p.N17delinsKT,
12716	14	Trav9n-1	52792247	52792249	CAG	-	5.13%	A	26.53%	*/-CAG	Somatic	0.00701188	nonframeshift deletion	Trav9n-1:uc007tpx.1:exon1:c.28_30del:p.10_10del,
12716	14	Pnma2	66917128	66917130	GAA	-	0%	G	29.63%	*/-GAA	Somatic	0.00115822	nonframeshift deletion	Pnma2:uc007ukq.2:exon3:c.1000_1002del:p.334_334del,Pnma2:uc011zns.1:exon2:c.1000_1002del:p.334_334del,Pnma2:uc033grq.1:exon1:c.1000_1002del:p.334_334del,
12716	15	Upk3a	85019527	85019527	-	A	0%	G	52%	*/+A	Somatic	0.00907293	frameshift insertion	Upk3a:uc007xcs.2:exon3:c.426_427insA:p.C142fs,
12716	17	Foxn2	88463068	88463075	GTACTCCT	-	5.38%	C	14.94%	*/-GTACTCCT	Somatic	0.0285858	frameshift deletion	Foxn2:uc008dvn.2:exon2:c.342_349del:p.P114fs,Foxn2:uc008dvk.2:exon2:c.342_349del:p.P114fs,
12716	17	Foxn2	88463040	88463040	-	AA	1.22%	G	10.71%	*/+AA	Somatic	0.00992104	frameshift insertion	Foxn2:uc008dvn.2:exon2:c.314_315insAA:p.E105fs,Foxn2:uc008dvk.2:exon2:c.314_315insAA:p.E105fs,
12716	17	Ston1	88637328	88637328	-	TCCT	0%	T	8.74%	*/+TCCT	Somatic	0.00459554	frameshift insertion	Ston1:uc008dvq.2:exon2:c.2161_2162insTCCT:p.S721fs,
12716	17	Zfp820	21819677	21819677	-	A	0%	C	38.78%	*/+A	Somatic	1.19e-09	frameshift insertion	Zfp820:uc008arj.1:exon5:c.740_741insT:p.K247fs,Zfp820:uc008ari.1:exon5:c.668_669insT:p.K223fs,
12716	18	Rttn	89021831	89021835	TTGTT	-	0%	C	43.75%	*/-TTGTT	Somatic	6.13e-05	frameshift deletion	Rttn:uc008fvk.1:exon6:c.789_793del:p.S263fs,
12716	19	Nrxn2	6516967	6516967	-	T	2.63%	A	40.28%	*/+T	Somatic	4.33e-09	frameshift insertion	Nrxn2:uc012bhm.2:exon20:c.3847_3848insT:p.G1283fs,Nrxn2:uc008giy.1:exon4:c.652_653insT:p.G218fs,Nrxn2:uc008giv.2:exon21:c.3871_3872insT:p.G1291fs,Nrxn2:uc008giu.2:exon21:c.3871_3872insT:p.G1291fs,
12716	X	Xpnpep2	48122062	48122062	G	-	0%	T	46.15%	*/-G	Somatic	0.000629631	frameshift deletion	Xpnpep2:uc012hgr.1:exon8:c.899delG:p.W300fs,
12716	X	Rhox4d	37518990	37518990	A	-	0%	T	44%	*/-A	Somatic	0.000581197	frameshift deletion	Rhox4d:uc009syx.1:exon4:c.570delA:p.L190fs,
12717	1	Ugt1a6a	88216159	88216161	TCA	-	4.04%	T	10.50%	*/-TCA	Somatic	0.0374847	nonframeshift deletion	Ugt1a6a:uc007byg.1:exon4:c.1100_1102del:p.367_368del,Ugt1a6a:uc029qri.1:exon6:c.1100_1102del:p.367_368del,Ugt1a7c:uc007byc.1:exon4:c.1100_1102del:p.367_368del,Ugt1a5:uc007byh.1:exon4:c.1094_1096del:p.365_366del,Ugt1a10:uc007bya.1:exon4:c.1097_1099del:p.366_367del,Ugt1a2:uc007byi.1:exon4:c.1106_1108del:p.369_370del,Ugt1a9:uc007byb.1:exon4:c.1091_1093del:p.364_365del,Ugt1a6a:uc007byf.1:exon5:c.1100…
12717	2	Myt1	181797506	181797508	GAG	-	0%	T	42.11%	*/-GAG	Somatic	0.0340448	nonframeshift deletion	Myt1:uc008onr.2:exon7:c.946_948del:p.316_316del,Myt1:uc008ont.2:exon1:c.463_465del:p.155_155del,Myt1:uc012cmw.1:exon7:c.820_822del:p.274_274del,Myt1:uc008ons.2:exon7:c.820_822del:p.274_274del,Myt1:uc012cmx.1:exon1:c.211_213del:p.71_71del,
12717	7	Knop1	118852672	118852674	TCT	-	0%	G	46.94%	*/-TCT	Somatic	0.00404573	nonframeshift deletion	Knop1:uc012fsr.1:exon2:c.821_823del:p.274_275del,
12717	7	Cfap46	139638921	139638926	TCTCCC	-	7.69%	T	56%	*/-TCTCCC	Somatic	4.19e-06	nonframeshift deletion	Cfap46:uc057ajy.1:exon30:c.4121_4126del:p.1374_1376del,Cfap46:uc029wph.2:exon19:c.1778_1783del:p.593_595del,
12717	8	Cngb1	95303620	95303620	-	TTCAGA	0%	G	84.76%	#NAME?	Somatic	1.26e-12	nonframeshift insertion	Cngb1:uc009myb.2:exon2:c.209_210insTCTGAA:p.E70delinsDLK,Cngb1:uc009aje.2:exon2:c.209_210insTCTGAA:p.E70delinsDLK,
12717	11	Fbxw10	62850810	62850810	A	-	0%	T	44.74%	*/-A	Somatic	0.00292272	frameshift deletion	Fbxw10:uc007jke.3:exon2:c.753delA:p.L251fs,
12717	19	Ccdc88b	6857715	6857715	-	TCT	0%	C	37.93%	*/+TCT	Somatic	0.040465	nonframeshift insertion	Ccdc88b:uc008gjb.1:exon2:c.136_137insAGA:p.E46delinsEK,
12759	1	Dner	84585354	84585354	-	T	0%	G	7.89%	*/+T	Somatic	0.017298	frameshift insertion	Dner:uc007bsx.1:exon2:c.543dupA:p.T182fs,Dner:uc007bsw.1:exon2:c.543dupA:p.T182fs,
12759	1	Ifi205	174026619	174026619	-	TGA	5.17%	C	22.73%	*/+TGA	Somatic	0.00479836	nonframeshift insertion	Ifi205:uc007dsm.2:exon4:c.466_467insTCA:p.Q156delinsLK,
12759	1	Tada1	166382494	166382495	GA	-	0%	G	35.71%	*/-GA	Somatic	1.06e-06	frameshift deletion	Tada1:uc007dkl.2:exon3:c.264_265del:p.G88fs,
12759	2	AK087617	120696084	120696084	-	GCTAAGGGACTAGTA	7.14%	G	45.45%	*/+GCTAAGGGACTAGTA	Somatic	0.0391304	stopgain	AK087617:uc012cch.1:exon2:c.313_314insGCTAAGGGACTAGTA:p.A105delinsGX,
12759	4	Gm13083	143615011	143615011	T	-	6.67%	A	15.38%	*/-T	Somatic	0.0164106	frameshift deletion	Gm13083:uc012doo.1:exon1:c.9delT:p.Y3fs,
12759	5	Tlr1	64926235	64926235	-	A	0%	G	51.72%	*/+A	Somatic	1.07e-07	frameshift insertion	Tlr1:uc029vii.2:exon3:c.997_998insT:p.N333fs,Tlr1:uc033iju.1:exon1:c.997_998insT:p.N333fs,Tlr1:uc008xmw.2:exon4:c.997_998insT:p.N333fs,
12759	5	Cyp3a11	145869010	145869010	A	-	0.15%	C	32.50%	*/-A	Somatic	1.34e-82	frameshift deletion	Cyp3a11:uc009amy.1:exon6:c.467delT:p.L156fs,
12759	6	Plekha5	140580507	140580507	A	-	0%	C	22.86%	*/-A	Somatic	0.00249311	frameshift deletion	Plekha5:uc009eoe.1:exon10:c.1328delA:p.Q443fs,Plekha5:uc009eob.1:exon24:c.2870delA:p.Q957fs,
12759	6	C1s1	124541355	124541362	TGGCTCTC	-	4.17%	A	38.10%	*/-TGGCTCTC	Somatic	1.22e-05	frameshift deletion	C1s1:uc009drc.1:wholegene,C1s1:uc009drb.1:wholegene,
12759	6	Chd4	125122133	125122133	-	TCCCTG	0%	C	77.78%	*/+TCCCTG	Somatic	5.01e-07	nonframeshift insertion	Chd4:uc009dtk.1:exon33:c.4769_4770insTCCCTG:p.P1590delinsPPC,
12759	7	2410002F23Rik	44250780	44250781	GC	-	5.75%	A	17.50%	*/-GC	Somatic	0.0152556	frameshift deletion	2410002F23Rik:uc033iyz.1:exon1:c.108_109del:p.E36fs,2410002F23Rik:uc009gou.2:exon6:c.108_109del:p.E36fs,2410002F23Rik:uc009got.2:exon7:c.108_109del:p.E36fs,2410002F23Rik:uc009gov.2:exon6:c.108_109del:p.E36fs,2410002F23Rik:uc009gos.2:exon7:c.108_109del:p.E36fs,Snord88a:uc009goy.1:exon1:c.108_109del:p.E36fs,2410002F23Rik:uc009gox.2:exon5:c.108_109del:p.E36fs,
12759	8	Cherp	72467885	72467890	GGCTGC	-	0%	T	80%	#NAME?	Somatic	7.43e-11	nonframeshift deletion	Cherp:uc009mga.1:exon8:c.1029_1034del:p.343_345del,Cherp:uc009mgb.1:exon8:c.1062_1067del:p.354_356del,
12759	9	Rpl14	120574203	120574205	GCT	-	9.52%	A	51.28%	*/-GCT	Somatic	3.68e-05	nonframeshift deletion	Rpl14:uc009scr.1:exon6:c.463_465del:p.155_155del,
12759	9	Maml2	13621301	13621303	CAG	-	3.45%	A	62.07%	*/-CAG	Somatic	1.08e-06	nonframeshift deletion	Maml2:uc009odw.2:exon1:c.1312_1314del:p.438_438del,
12759	10	Phlda1	111507497	111507502	CACCCG	-	4%	A	33.33%	*/-CACCCG	Somatic	0.00793974	nonframeshift deletion	Phlda1:uc033fsr.1:exon1:c.1093_1098del:p.365_366del,Phlda1:uc007haf.2:exon1:c.1093_1098del:p.365_366del,
12759	11	Dhx8	101738176	101738176	-	CGAGAC	9.09%	T	52.17%	*/+CGAGAC	Somatic	0.0172599	nonframeshift insertion	Dhx8:uc007lpr.1:exon6:c.550_551insCGAGAC:p.R184delinsPRR,
12759	12	Exd2	80475934	80475934	-	CCACAG	0%	G	30.43%	*/+CCACAG	Somatic	0.00285396	nonframeshift insertion	Exd2:uc007oat.1:exon1:c.166_167insCCACAG:p.P56delinsPTA,Exd2:uc007oas.2:exon2:c.166_167insCCACAG:p.P56delinsPTA,Exd2:uc007oau.1:exon1:c.166_167insCCACAG:p.P56delinsPTA,
12759	13	Nnt	119389109	119389109	-	T	0%	G	30.43%	*/+T	Somatic	0.0364572	frameshift insertion	Nnt:uc007rza.1:exon5:c.771dupA:p.P258fs,
12759	13	Thoc3	54463719	54463719	C	-	0%	T	17.78%	*/-C	Somatic	0.00231576	frameshift deletion	Thoc3:uc007qod.2:exon4:c.754delG:p.D252fs,
12759	17	Ston1	88637328	88637328	-	TCCT	0%	T	8.22%	*/+TCCT	Somatic	0.0101405	frameshift insertion	Ston1:uc008dvq.2:exon2:c.2161_2162insTCCT:p.S721fs,
12759	17	Dnah8	30643336	30643336	-	T	0%	G	12.70%	*/+T	Somatic	6e-16	frameshift insertion	Dnah8:uc008btz.1:exon4:c.684dupT:p.G228fs,Dnah8:uc008bub.1:exon4:c.684dupT:p.G228fs,Dnah8:uc008bua.1:exon4:c.684dupT:p.G228fs,
12759	18	Lmnb1	56749741	56749743	GAG	-	1.28%	C	8.82%	*/-GAG	Somatic	0.0262121	nonframeshift deletion	Lmnb1:uc012bdd.2:exon10:c.1657_1659del:p.553_553del,
12759	18	Pcdhga12	37767699	37767699	T	-	2.50%	C	52.27%	*/-T	Somatic	1.28e-07	frameshift deletion	Pcdhga12:uc056zgi.1:exon1:c.1583delT:p.L528fs,Pcdhga12:uc008erd.1:exon1:c.1583delT:p.L528fs,
12760	1	Ifi205	174026619	174026619	-	TGA	5.17%	C	21.15%	*/+TGA	Somatic	0.0122124	nonframeshift insertion	Ifi205:uc007dsm.2:exon4:c.466_467insTCA:p.Q156delinsLK,
12760	1	Bard1	71075450	71075450	-	A	0%	T	8.99%	*/+A	Somatic	0.000828987	frameshift insertion	Bard1:uc007bjm.2:exon4:c.370dupT:p.L124fs,
12760	2	Ncoa3	166059418	166059429	CAGCAGCAACAG	-	3.45%	A	36.36%	*/-CAGCAGCAACAG	Somatic	0.00321162	nonframeshift deletion	Ncoa3:uc008nyj.2:exon1:c.178_189del:p.60_63del,Ncoa3:uc008nyi.2:exon15:c.2929_2940del:p.977_980del,
12760	3	Il2	37125793	37125793	C	-	0%	G	19.23%	*/-C	Somatic	0.0384161	frameshift deletion	Il2:uc008pai.3:exon1:c.114delG:p.Q38fs,
12760	3	Pcdh10	45380255	45380255	C	-	0%	T	20.51%	*/-C	Somatic	0.00262396	frameshift deletion	Pcdh10:uc012cpg.1:exon1:c.1003delC:p.P335fs,Pcdh10:uc008pcz.1:exon1:c.1003delC:p.P335fs,Pcdh10:uc008pcy.1:exon1:c.1003delC:p.P335fs,Pcdh10:uc008pda.1:exon1:c.1003delC:p.P335fs,
12760	3	Sec24b	130040795	130040806	CTGCTGCTGCTG	-	6.52%	T	26.60%	*/-CTGCTGCTGCTG	Somatic	0.000181867	nonframeshift deletion	Sec24b:uc008riu.2:exon1:c.583_594del:p.195_198del,Sec24b:uc008rit.1:exon2:c.742_753del:p.248_251del,
12760	4	Thrap3	126165497	126165497	C	-	6.25%	G	27.66%	*/-C	Somatic	0.00517525	frameshift deletion	Thrap3:uc008usv.1:exon11:c.2755delG:p.A919fs,
12760	4	Cyp4a31	115565664	115565679	CTTTCAGATCCAAAGG	-	9.17%	C	18.52%	*/-CTTTCAGATCCAAAGG	Somatic	0.00127032	nonframeshift deletion	Cyp4a31:uc029uyu.1:exon3:c.335_343del:p.112_115del,
12760	5	Fgfrl1	108706157	108706158	CA	-	0%	G	10.81%	*/-CA	Somatic	0.0396967	frameshift deletion	Fgfrl1:uc008ypa.2:exon7:c.1402_1403del:p.H468fs,Fgfrl1:uc012eav.1:exon6:c.1129_1130del:p.H377fs,
12760	5	Fgfrl1	108706288	108706288	-	A	0%	T	25%	*/+A	Somatic	0.00122136	frameshift insertion	Fgfrl1:uc008ypa.2:exon7:c.1533_1534insA:p.I511fs,Fgfrl1:uc012eav.1:exon6:c.1260_1261insA:p.I420fs,
12760	6	Chd4	125122133	125122133	-	TCCCTG	0%	C	100%	#NAME?	Somatic	1.16e-10	nonframeshift insertion	Chd4:uc009dtk.1:exon33:c.4769_4770insTCCCTG:p.P1590delinsPPC,
12760	7	Ryr1	29009772	29009772	T	-	0%	G	14.81%	*/-T	Somatic	0.0203007	frameshift deletion	Ryr1:uc009gao.1:exon98:c.14183delA:p.D4728fs,
12760	8	Cherp	72467885	72467890	GGCTGC	-	0%	T	80%	#NAME?	Somatic	1.39e-09	nonframeshift deletion	Cherp:uc009mga.1:exon8:c.1029_1034del:p.343_345del,Cherp:uc009mgb.1:exon8:c.1062_1067del:p.354_356del,
12760	9	Maml2	13621247	13621249	CAG	-	0%	C	26.87%	*/-CAG	Somatic	2.12e-06	nonframeshift deletion	Maml2:uc009odw.2:exon1:c.1258_1260del:p.420_420del,
12760	10	Phlda1	111507497	111507502	CACCCG	-	4%	A	30.43%	*/-CACCCG	Somatic	0.0175414	nonframeshift deletion	Phlda1:uc033fsr.1:exon1:c.1093_1098del:p.365_366del,Phlda1:uc007haf.2:exon1:c.1093_1098del:p.365_366del,
12760	13	Cmya5	93096654	93096659	GACTCA	-	3.23%	G	7.69%	*/-GACTCA	Somatic	0.0359643	nonframeshift deletion	Cmya5:uc007rky.2:exon2:c.1920_1925del:p.640_642del,Cmya5:uc007rkw.2:exon1:c.1704_1709del:p.568_570del,
12760	13	Cmya5	93096924	93096929	GACTCA	-	2.65%	G	30.71%	*/-GACTCA	Somatic	1.06e-11	nonframeshift deletion	Cmya5:uc007rky.2:exon2:c.1650_1655del:p.550_552del,Cmya5:uc007rkw.2:exon1:c.1434_1439del:p.478_480del,
12760	16	AK047199	44332279	44332279	T	-	0%	G	25%	*/-T	Somatic	0.0367647	frameshift deletion	AK047199:uc007zhe.1:exon1:c.250delA:p.T84fs,
12760	17	BC051142	34448766	34448766	-	C	3.80%	G	8.38%	*/+C	Somatic	0.0317335	frameshift insertion	BC051142:uc008ccp.2:exon13:c.458_459insC:p.C153fs,BC051142:uc008cco.2:exon19:c.431_432insC:p.C144fs,BC051142:uc008ccn.2:exon15:c.437_438insC:p.C146fs,
12760	17	Foxn2	88463068	88463075	GTACTCCT	-	5.38%	C	16.67%	*/-GTACTCCT	Somatic	0.0200346	frameshift deletion	Foxn2:uc008dvn.2:exon2:c.342_349del:p.P114fs,Foxn2:uc008dvk.2:exon2:c.342_349del:p.P114fs,
12760	17	Foxn2	88463040	88463040	-	AA	1.22%	G	17.46%	*/+AA	Somatic	0.000470603	frameshift insertion	Foxn2:uc008dvn.2:exon2:c.314_315insAA:p.E105fs,Foxn2:uc008dvk.2:exon2:c.314_315insAA:p.E105fs,
12760	17	Ston1	88637328	88637328	-	TCCT	0%	T	15.53%	*/+TCCT	Somatic	5.33e-05	frameshift insertion	Ston1:uc008dvq.2:exon2:c.2161_2162insTCCT:p.S721fs,
12760	18	Pcdhga12	37767699	37767699	T	-	2.50%	C	40.62%	*/-T	Somatic	4.81e-05	frameshift deletion	Pcdhga12:uc056zgi.1:exon1:c.1583delT:p.L528fs,Pcdhga12:uc008erd.1:exon1:c.1583delT:p.L528fs,
12760	19	Mrpl49	6054982	6054982	-	C	0%	G	7%	*/+C	Somatic	0.00419315	frameshift insertion	Mrpl49:uc008ggq.1:exon4:c.354dupG:p.A119fs,
12760	X	Zmym3	101420605	101420605	C	-	1.72%	A	13.16%	*/-C	Somatic	0.0343815	frameshift deletion	Zmym3:uc009txq.1:exon1:c.51delG:p.G17fs,
12763	1	Phlpp1	106393241	106393258	GCCACAGCCACAGCCACA	-	0%	C	26.67%	*/-GCCACAGCCACAGCCACA	Somatic	0.01551	nonframeshift deletion	Phlpp1:uc007cgv.2:exon17:c.4965_4982del:p.1655_1661del,
12763	1	Trpa1	14893256	14893256	G	-	0%	T	14.71%	*/-G	Somatic	0.00063	frameshift deletion	Trpa1:uc033fid.1:exon14:c.1741delC:p.Q581fs,Trpa1:uc007ajc.1:exon14:c.1741delC:p.Q581fs,
12763	2	Ncoa3	166059418	166059429	CAGCAGCAACAG	-	3.45%	A	21.21%	*/-CAGCAGCAACAG	Somatic	0.04075	nonframeshift deletion	Ncoa3:uc008nyj.2:exon1:c.178_189del:p.60_63del,Ncoa3:uc008nyi.2:exon15:c.2929_2940del:p.977_980del,
12763	2	Mmp9	164950922	164950922	C	-	0%	G	19.12%	*/-C	Somatic	3e-05	frameshift deletion	Mmp9:uc008nwt.2:exon7:c.1095delC:p.G365fs,
12763	3	Sec24b	130040795	130040806	CTGCTGCTGCTG	-	6.52%	T	15.45%	*/-CTGCTGCTGCTG	Somatic	0.03665	nonframeshift deletion	Sec24b:uc008riu.2:exon1:c.583_594del:p.195_198del,Sec24b:uc008rit.1:exon2:c.742_753del:p.248_251del,
12763	4	Thrap3	126165497	126165497	C	-	6.25%	G	24.39%	*/-C	Somatic	0.01661	frameshift deletion	Thrap3:uc008usv.1:exon11:c.2755delG:p.A919fs,
12763	4	Gm13119	144362797	144362797	T	-	0%	G	21.08%	*/-T	Somatic	0	frameshift deletion	Gm13119:uc008vrc.1:exon3:c.684delT:p.G228fs,
12763	5	Trafd1	121375048	121375048	G	-	0%	T	23.21%	*/-G	Somatic	0	frameshift deletion	Trafd1:uc008ziz.2:exon8:c.1126delC:p.Q376fs,Trafd1:uc008ziy.2:exon8:c.1126delC:p.Q376fs,
12763	6	Peg10	4756451	4756451	-	TCC	8.11%	A	25.93%	*/+TCC	Somatic	0.02768	nonframeshift insertion	Peg10:uc009avv.1:exon3:c.2193_2194insTCC:p.D731delinsDS,
12763	6	C1s1	124541355	124541362	TGGCTCTC	-	4.17%	A	38.60%	*/-TGGCTCTC	Somatic	1e-05	frameshift deletion	C1s1:uc009drc.1:wholegene,C1s1:uc009drb.1:wholegene,
12763	6	Chd4	125122133	125122133	-	TCCCTG	0%	C	94.44%	#NAME?	Somatic	0	nonframeshift insertion	Chd4:uc009dtk.1:exon33:c.4769_4770insTCCCTG:p.P1590delinsPPC,
12763	7	Ryr1	29112008	29112008	C	-	0%	T	10%	*/-C	Somatic	0.0242	frameshift deletion	Ryr1:uc009gao.1:exon8:c.650delG:p.G217fs,
12763	8	Cherp	72467885	72467890	GGCTGC	-	0%	T	85.37%	#NAME?	Somatic	0	nonframeshift deletion	Cherp:uc009mga.1:exon8:c.1029_1034del:p.343_345del,Cherp:uc009mgb.1:exon8:c.1062_1067del:p.354_356del,
12763	9	Dppa5a	78367722	78367722	-	T	2.86%	C	8.51%	*/+T	Somatic	0.03539	frameshift insertion	Dppa5a:uc009qug.2:exon2:c.296dupA:p.K99fs,
12763	10	Phlda1	111507497	111507502	CACCCG	-	4%	A	30%	*/-CACCCG	Somatic	0.00924	nonframeshift deletion	Phlda1:uc007haf.2:exon1:c.1093_1098del:p.365_366del,Phlda1:uc033fsr.1:exon1:c.1093_1098del:p.365_366del,
12763	11	Gemin4	76211271	76211271	G	-	0%	A	14.81%	*/-G	Somatic	0.02592	frameshift deletion	Gemin4:uc007kfj.2:exon9:c.2630delC:p.P877fs,Gemin4:uc007kfi.2:exon2:c.2663delC:p.P888fs,
12763	11	Poldip2	78513996	78513996	G	-	0%	T	23.33%	*/-G	Somatic	0	frameshift deletion	Poldip2:uc007kjo.1:exon2:c.238delG:p.G80fs,
12763	12	Chga	102561393	102561393	-	AGC	10.34%	A	37.50%	*/+AGC	Somatic	0.0387	nonframeshift insertion	Chga:uc007oui.1:exon5:c.305_306insAGC:p.K102delinsKA,
12763	12	Nemf	69340984	69340984	T	-	5.32%	C	14.14%	*/-T	Somatic	0.03332	frameshift deletion	Nemf:uc007nse.2:exon14:c.1325delA:p.K442fs,Nemf:uc007nsg.2:exon14:c.1325delA:p.K442fs,
12763	12	Elmsan1	84173991	84173991	-	T	0%	C	30.77%	*/+T	Somatic	0	frameshift insertion	Elmsan1:uc007oem.3:exon2:c.188dupA:p.E63fs,Elmsan1:uc011you.2:exon2:c.188dupA:p.E63fs,
12763	13	Cmya5	93096924	93096929	GACTCA	-	2.65%	G	7.43%	*/-GACTCA	Somatic	0.04353	nonframeshift deletion	Cmya5:uc007rky.2:exon2:c.1650_1655del:p.550_552del,Cmya5:uc007rkw.2:exon1:c.1434_1439del:p.478_480del,
12763	13	Cmya5	93096882	93096887	GGCACA	-	1.50%	G	14.78%	*/-GGCACA	Somatic	0	nonframeshift deletion	Cmya5:uc007rky.2:exon2:c.1692_1697del:p.564_566del,Cmya5:uc007rkw.2:exon1:c.1476_1481del:p.492_494del,
12763	14	Kcnma1	23386313	23386313	-	T	5.65%	G	10.19%	*/+T	Somatic	0.02576	frameshift insertion	Kcnma1:uc011zhd.2:exon19:c.2132dupA:p.K711fs,Kcnma1:uc011zhb.2:exon19:c.2132dupA:p.K711fs,Kcnma1:uc007smi.2:exon19:c.2132dupA:p.K711fs,Kcnma1:uc007smg.2:exon20:c.2306dupA:p.K769fs,Kcnma1:uc011zgz.2:exon19:c.2150dupA:p.K717fs,Kcnma1:uc029sfy.1:exon19:c.2132dupA:p.K711fs,Kcnma1:uc011zgv.2:exon19:c.2132dupA:p.K711fs,Kcnma1:uc007smh.2:exon20:c.2144dupA:p.K715fs,Kcnma1:uc011zhc.2:exon19:c.2132dupA:p.K…
12763	14	Trav9n-1	52792247	52792249	CAG	-	5.13%	A	25.81%	*/-CAG	Somatic	0.01683	nonframeshift deletion	Trav9n-1:uc007tpx.1:exon1:c.28_30del:p.10_10del,
12763	15	Pla2g6	79289180	79289180	-	A	0%	C	16.13%	*/+A	Somatic	0.01305	frameshift insertion	Pla2g6:uc007wtd.2:exon14:c.1988dupT:p.L663fs,Pla2g6:uc007wtg.2:exon14:c.1823dupT:p.L608fs,Pla2g6:uc007wtf.2:exon13:c.1823dupT:p.L608fs,Pla2g6:uc007wte.2:exon13:c.1823dupT:p.L608fs,
12763	17	Foxn2	88463040	88463040	-	AA	1.22%	G	9.64%	*/+AA	Somatic	0.01781	frameshift insertion	Foxn2:uc008dvn.2:exon2:c.314_315insAA:p.E105fs,Foxn2:uc008dvk.2:exon2:c.314_315insAA:p.E105fs,
12763	18	Lmnb1	56749741	56749743	GAG	-	1.28%	C	8.99%	*/-GAG	Somatic	0.02748	nonframeshift deletion	Lmnb1:uc012bdd.2:exon10:c.1657_1659del:p.553_553del,
12763	18	Fam69c	84739373	84739374	TC	-	0%	A	9.30%	*/-TC	Somatic	0.01009	frameshift deletion	Fam69c:uc008fuv.1:exon5:c.581_582del:p.I194fs,
12763	18	Psma8	14706313	14706313	T	-	0%	G	33.33%	*/-T	Somatic	0.00154	frameshift deletion	Psma8:uc012azs.1:exon1:c.83delT:p.V28fs,Psma8:uc008edj.2:exon1:c.83delT:p.V28fs,
12763	19	Nolc1	46081353	46081353	-	CAGCAGCAG	9.43%	C	23.08%	*/+CAGCAGCAG	Somatic	0.04094	nonframeshift insertion	Nolc1:uc008hsi.3:exon6:c.678_679insCAGCAGCAG:p.A226delinsAQQQ,Nolc1:uc008hsg.3:exon6:c.678_679insCAGCAGCAG:p.A226delinsAQQQ,Nolc1:uc008hsj.3:exon6:c.675_676insCAGCAGCAG:p.A225delinsAQQQ,Nolc1:uc008hsh.3:exon6:c.681_682insCAGCAGCAG:p.A227delinsAQQQ,
12763	19	Mrpl49	6054982	6054982	-	C	0%	G	8.51%	*/+C	Somatic	0.00141	frameshift insertion	Mrpl49:uc008ggq.1:exon4:c.354dupG:p.A119fs,
12768	1	Ugt1a6a	88216159	88216161	TCA	-	4.04%	T	12.11%	*/-TCA	Somatic	0.015269	nonframeshift deletion	Ugt1a6a:uc007byg.1:exon4:c.1100_1102del:p.367_368del,Ugt1a6a:uc029qri.1:exon6:c.1100_1102del:p.367_368del,Ugt1a5:uc007byh.1:exon4:c.1094_1096del:p.365_366del,Ugt1a10:uc007bya.1:exon4:c.1097_1099del:p.366_367del,Ugt1a2:uc007byi.1:exon4:c.1106_1108del:p.369_370del,Ugt1a7c:uc007byc.1:exon4:c.1100_1102del:p.367_368del,Ugt1a9:uc007byb.1:exon4:c.1091_1093del:p.364_365del,Ugt1a6a:uc007byf.1:exon5:c.1100…
12768	2	Myt1	181797506	181797508	GAG	-	0%	T	39.13%	*/-GAG	Somatic	0.0405351	nonframeshift deletion	Myt1:uc008onr.2:exon7:c.946_948del:p.316_316del,Myt1:uc012cmw.1:exon7:c.820_822del:p.274_274del,Myt1:uc008ons.2:exon7:c.820_822del:p.274_274del,Myt1:uc008ont.2:exon1:c.463_465del:p.155_155del,Myt1:uc012cmx.1:exon1:c.211_213del:p.71_71del,
12768	2	Skida1	18046345	18046350	TGCTGC	-	0%	T	40.91%	*/-TGCTGC	Somatic	0.0347672	nonframeshift deletion	Skida1:uc008ill.1:exon1:c.1990_1995del:p.664_665del,
12768	11	Fbxw10	62850810	62850810	A	-	0%	T	31.82%	*/-A	Somatic	0.0317019	frameshift deletion	Fbxw10:uc007jke.3:exon2:c.753delA:p.L251fs,
12768	11	Gm11696	109356982	109356982	T	-	0%	G	45.83%	*/-T	Somatic	0.0193463	frameshift deletion	Gm11696:uc007mcc.1:exon2:c.498delA:p.K166fs,
12768	14	Gm5464	66869272	66869272	T	-	6.78%	G	16.22%	*/-T	Somatic	0.0445206	frameshift deletion	Gm5464:uc007ukp.1:exon1:c.357delT:p.C119fs,
12768	19	Sgms1	32159529	32159529	-	C	0%	A	28%	*/+C	Somatic	0.0121147	frameshift insertion	Sgms1:uc008hfc.2:exon2:c.635_636insG:p.K212fs,Sgms1:uc008hff.2:exon6:c.635_636insG:p.K212fs,Sgms1:uc008hfg.2:exon6:c.635_636insG:p.K212fs,Sgms1:uc008hfh.1:exon6:c.617_618insG:p.K206fs,
12768	19	Pten	32817997	32817997	-	A	0%	C	14.10%	*/+A	Somatic	0.00989576	frameshift insertion	Pten:uc008hfr.1:exon8:c.963dupA:p.T321fs,
12772	2	Myt1	181797506	181797508	GAG	-	0%	T	38.46%	*/-GAG	Somatic	0.040508	nonframeshift deletion	Myt1:uc008onr.2:exon7:c.946_948del:p.316_316del,Myt1:uc012cmw.1:exon7:c.820_822del:p.274_274del,Myt1:uc008ons.2:exon7:c.820_822del:p.274_274del,Myt1:uc008ont.2:exon1:c.463_465del:p.155_155del,Myt1:uc012cmx.1:exon1:c.211_213del:p.71_71del,
12772	5	Prdm8	98183506	98183506	C	-	0%	T	35.14%	*/-C	Somatic	0.0100391	frameshift deletion	Prdm8:uc008ygb.1:exon2:c.216delC:p.F72fs,
12772	7	Knop1	118852672	118852674	TCT	-	0%	G	47.50%	*/-TCT	Somatic	0.00431766	nonframeshift deletion	Knop1:uc012fsr.1:exon2:c.821_823del:p.274_275del,
12772	11	Fbxw10	62850810	62850810	A	-	0%	T	27.27%	*/-A	Somatic	0.0435214	frameshift deletion	Fbxw10:uc007jke.3:exon2:c.753delA:p.L251fs,
12772	11	Nlrp1a	71114072	71114072	-	T	0%	C	57.89%	*/+T	Somatic	0.0057971	frameshift insertion	Nlrp1a:uc011xyf.1:exon4:c.2063_2064insA:p.L688fs,
12772	11	Gm11696	109356982	109356982	T	-	0%	G	56.67%	*/-T	Somatic	0.00416105	frameshift deletion	Gm11696:uc007mcc.1:exon2:c.498delA:p.K166fs,
12772	12	Gpr22	31709330	31709330	C	-	0%	A	45.45%	*/-C	Somatic	0.000948684	frameshift deletion	Gpr22:uc007nht.2:exon3:c.792delG:p.M264fs,
12772	13	Cmya5	93097074	93097074	-	GACTCA	0%	G	28.21%	*/+GACTCA	Somatic	0.0277476	nonframeshift insertion	Cmya5:uc007rky.2:exon2:c.1504_1505insTGAGTC:p.P502delinsLSP,Cmya5:uc007rkw.2:exon1:c.1288_1289insTGAGTC:p.P430delinsLSP,
12772	17	Ddx39b	35253221	35253221	C	-	0%	G	45.45%	*/-C	Somatic	0.00352243	frameshift deletion	Ddx39b:uc008chd.2:exon10:c.1137delC:p.G379fs,Ddx39b:uc008cha.2:exon10:c.1137delC:p.G379fs,Ddx39b:uc008chc.2:exon9:c.1302delC:p.G434fs,
12772	19	Ccdc88b	6857715	6857715	-	TCT	0%	C	45.16%	*/+TCT	Somatic	0.0175798	nonframeshift insertion	Ccdc88b:uc008gjb.1:exon2:c.136_137insAGA:p.E46delinsEK,
12772	19	Tle4	14544726	14544726	-	AG	10%	A	52.63%	*/+AG	Somatic	0.0163376	frameshift insertion	Tle4:uc008gwm.2:exon6:c.430_431insCT:p.L144fs,
12775	2	Rif1	52110877	52110877	-	T	0%	G	13.33%	*/+T	Somatic	0.0343538	frameshift insertion	Rif1:uc008jqs.1:exon1:c.958dupT:p.L320fs,Rif1:uc008jqq.1:exon30:c.4342dupT:p.L1448fs,Rif1:uc008jqt.1:exon1:c.958dupT:p.L320fs,Rif1:uc008jqr.1:exon30:c.4321dupT:p.L1441fs,
12775	2	Myt1	181797506	181797508	GAG	-	0%	T	40.74%	*/-GAG	Somatic	0.031249	nonframeshift deletion	Myt1:uc008onr.2:exon7:c.946_948del:p.316_316del,Myt1:uc012cmw.1:exon7:c.820_822del:p.274_274del,Myt1:uc008ons.2:exon7:c.820_822del:p.274_274del,Myt1:uc008ont.2:exon1:c.463_465del:p.155_155del,Myt1:uc012cmx.1:exon1:c.211_213del:p.71_71del,
12775	2	Rrbp1	143988638	143988638	-	CTGGGC	6.25%	T	33.87%	*/+CTGGGC	Somatic	0.0232123	nonframeshift insertion	Rrbp1:uc008mqj.1:exon2:c.1607_1608insGCCCAG:p.Q536delinsQPR,Rrbp1:uc008mqk.1:exon2:c.1607_1608insGCCCAG:p.Q536delinsQPR,
12775	3	Fubp1	152214037	152214037	G	-	0%	T	11.42%	*/-G	Somatic	0.00169408	frameshift deletion	Fubp1:uc008rsv.1:exon2:c.169delG:p.G57fs,Fubp1:uc008rsu.1:exon2:c.169delG:p.G57fs,Fubp1:uc008rsy.1:exon2:c.169delG:p.G57fs,Fubp1:uc008rst.1:exon2:c.169delG:p.G57fs,Fubp1:uc008rsx.1:exon2:c.169delG:p.G57fs,Fubp1:uc008rsw.1:exon2:c.169delG:p.G57fs,Fubp1:uc008rta.1:exon2:c.169delG:p.G57fs,
12775	7	Knop1	118852672	118852674	TCT	-	0%	G	43.24%	*/-TCT	Somatic	0.00856539	nonframeshift deletion	Knop1:uc012fsr.1:exon2:c.821_823del:p.274_275del,
12775	11	Gm11696	109356982	109356982	T	-	0%	G	46.43%	*/-T	Somatic	0.0162032	frameshift deletion	Gm11696:uc007mcc.1:exon2:c.498delA:p.K166fs,
12775	11	Fbxw10	62850810	62850810	A	-	0%	T	40%	*/-A	Somatic	0.0119763	frameshift deletion	Fbxw10:uc007jke.3:exon2:c.753delA:p.L251fs,
12775	12	Gpr22	31709330	31709330	C	-	0%	A	40%	*/-C	Somatic	0.00300741	frameshift deletion	Gpr22:uc007nht.2:exon3:c.792delG:p.M264fs,
12775	13	Cmya5	93097074	93097074	-	GACTCA	0%	G	33.33%	*/+GACTCA	Somatic	0.012791	nonframeshift insertion	Cmya5:uc007rky.2:exon2:c.1504_1505insTGAGTC:p.P502delinsLSP,Cmya5:uc007rkw.2:exon1:c.1288_1289insTGAGTC:p.P430delinsLSP,
12775	14	Slc39a14	70310860	70310860	-	A	0%	G	14.06%	*/+A	Somatic	0.0317012	frameshift insertion	Slc39a14:uc007uns.1:exon6:c.736_737insT:p.N246fs,Slc39a14:uc007unt.1:exon6:c.736_737insT:p.N246fs,Slc39a14:uc007unu.1:exon6:c.736_737insT:p.N246fs,
12775	15	Oxct1	4091252	4091252	-	T	0%	A	13.64%	*/+T	Somatic	0.0015184	frameshift insertion	Oxct1:uc011zqu.1:exon8:c.817_818insT:p.E273fs,Oxct1:uc007vck.2:exon8:c.817_818insT:p.E273fs,
12775	17	Rrp1b	32060382	32060382	-	C	0%	G	10.45%	*/+C	Somatic	0.0333506	frameshift insertion	Rrp1b:uc008bvt.2:exon16:c.2016dupC:p.S672fs,Rrp1b:uc008bvu.2:exon13:c.1713dupC:p.S571fs,
12775	17	Gm8909	36164978	36164978	-	TT	2.22%	C	14.43%	*/+TT	Somatic	0.0206557	frameshift insertion	Gm8909:uc012asn.2:exon7:c.1092_1093insAA:p.S365fs,
12775	19	Tle4	14544726	14544726	-	AG	10%	A	53.57%	*/+AG	Somatic	0.0182034	frameshift insertion	Tle4:uc008gwm.2:exon6:c.430_431insCT:p.L144fs,
12775	19	Cyp2c37	39995800	39995800	-	A	0%	C	13.11%	*/+A	Somatic	1.24e-05	frameshift insertion	Cyp2c37:uc008hkf.2:exon5:c.731_732insA:p.L244fs,
12793	1	Tada1	166382494	166382495	GA	-	0%	G	21.15%	*/-GA	Somatic	0.000270814	frameshift deletion	Tada1:uc007dkl.2:exon3:c.264_265del:p.G88fs,
12793	2	Ncoa3	166059427	166059441	CAGCAGCAGCAACAG	-	0%	A	23.81%	*/-CAGCAGCAGCAACAG	Somatic	0.0132659	nonframeshift deletion	Ncoa3:uc008nyj.2:exon1:c.187_201del:p.63_67del,Ncoa3:uc008nyi.2:exon15:c.2938_2952del:p.980_984del,
12793	3	Ivl	92572340	92572340	-	T	0%	G	9.78%	*/+T	Somatic	0.0143332	frameshift insertion	Ivl:uc033hvr.1:exon1:c.416dupA:p.Q139fs,Ivl:uc008qef.2:exon2:c.416dupA:p.Q139fs,
12793	3	Sec24b	130040795	130040806	CTGCTGCTGCTG	-	6.52%	T	19%	*/-CTGCTGCTGCTG	Somatic	0.00837427	nonframeshift deletion	Sec24b:uc008riu.2:exon1:c.583_594del:p.195_198del,Sec24b:uc008rit.1:exon2:c.742_753del:p.248_251del,
12793	4	Gm13078	143726158	143726160	GGC	-	5.80%	A	13.70%	*/-GGC	Somatic	0.0199651	nonframeshift deletion	Gm13078:uc008vqk.2:exon2:c.158_160del:p.53_54del,
12793	4	Rbbp4	129334621	129334621	-	C	0%	T	44.44%	*/+C	Somatic	1.05e-09	frameshift insertion	Rbbp4:uc008uwt.1:exon2:c.40dupG:p.E14fs,
12793	7	Ints4	97490983	97490983	T	-	0%	G	30.07%	*/-T	Somatic	8.36e-18	frameshift deletion	Ints4:uc009ijh.2:exon4:c.420delT:p.S140fs,Ints4:uc009iji.2:exon4:c.420delT:p.S140fs,Ints4:uc009ijg.2:exon4:c.420delT:p.S140fs,
12793	8	Zfhx3	108956096	108956096	-	AACAGCAGC	0%	C	44.44%	*/+AACAGCAGC	Somatic	0.0260062	nonframeshift insertion	Zfhx3:uc009nid.1:exon10:c.10166_10167insAACAGCAGC:p.Q3389delinsQTAA,
12793	8	Thap1	26162482	26162482	-	T	9.09%	C	22.22%	*/+T	Somatic	0.0227291	frameshift insertion	Thap1:uc009lhq.2:exon3:c.316_317insT:p.A106fs,
12793	8	Cherp	72467885	72467890	GGCTGC	-	0%	T	79.41%	#NAME?	Somatic	7.28e-10	nonframeshift deletion	Cherp:uc009mga.1:exon8:c.1029_1034del:p.343_345del,Cherp:uc009mgb.1:exon8:c.1062_1067del:p.354_356del,
12793	9	Rpl14	120574203	120574205	GCT	-	9.52%	A	28.26%	*/-GCT	Somatic	0.0238577	nonframeshift deletion	Rpl14:uc009scr.1:exon6:c.463_465del:p.155_155del,
12793	9	Bsn	108105460	108105460	G	-	0%	A	31.43%	*/-G	Somatic	0.000162944	frameshift deletion	Bsn:uc009rov.1:exon7:c.11093delC:p.P3698fs,
12793	10	Ascc3	50849563	50849563	-	GT	0%	A	30.65%	*/+GT	Somatic	1.28e-09	frameshift insertion	Ascc3:uc007fak.2:exon41:c.6381_6382insGT:p.E2127fs,
12793	13	Nnt	119389109	119389109	-	T	0%	G	31.25%	*/+T	Somatic	0.0444444	frameshift insertion	Nnt:uc007rza.1:exon5:c.771dupA:p.P258fs,
12793	13	Dsp	38193102	38193102	C	-	0%	G	26.67%	*/-C	Somatic	0.0433815	frameshift deletion	Dsp:uc007qdk.2:exon23:c.4862delC:p.A1621fs,
12793	13	Zfp459	67408277	67408277	-	G	0%	A	11.61%	*/+G	Somatic	4.71e-05	frameshift insertion	Zfp459:uc007rat.2:exon4:c.685dupC:p.H229fs,
12793	14	Pnma2	66917128	66917130	GAA	-	0%	G	25%	*/-GAA	Somatic	0.00271588	nonframeshift deletion	Pnma2:uc007ukq.2:exon3:c.1000_1002del:p.334_334del,Pnma2:uc011zns.1:exon2:c.1000_1002del:p.334_334del,Pnma2:uc033grq.1:exon1:c.1000_1002del:p.334_334del,
12793	14	Nid2	19778835	19778835	G	-	0%	T	36.04%	*/-G	Somatic	9.67e-12	frameshift deletion	Nid2:uc007siu.1:exon6:c.1746delG:p.V582fs,Nid2:uc011zgk.1:exon3:c.498delG:p.V166fs,Nid2:uc007sit.1:exon6:c.1746delG:p.V582fs,
12793	15	Celsr1	86030365	86030365	-	A	0%	C	32.50%	*/+A	Somatic	1.2e-08	stopgain	Celsr1:uc007xdt.1:exon1:c.3405_3406insT:p.S1136_G1137delinsX,
12793	15	Sqle	59317873	59317873	C	-	0%	A	41.98%	*/-C	Somatic	2.23e-11	frameshift deletion	Sqle:uc007vxq.1:exon2:c.363delC:p.D121fs,Sqle:uc007vxr.1:exon2:c.363delC:p.D121fs,
12793	16	4930562C15Rik	4850092	4850092	-	A	0%	C	37.04%	*/+A	Somatic	0.00206957	frameshift insertion	4930562C15Rik:uc012aav.1:exon5:c.1347dupA:p.P449fs,4930562C15Rik:uc007yam.1:exon5:c.1347dupA:p.P449fs,
12793	17	C920025E04Rik	36109624	36109624	-	C	4.76%	T	61.90%	*/+C	Somatic	9.65e-09	frameshift insertion	C920025E04Rik:uc033hdp.1:exon5:c.991_992insG:p.K331fs,
12793	19	Ric1	29586682	29586682	T	-	0%	A	37.23%	*/-T	Somatic	1.44e-14	frameshift deletion	Ric1:uc008hds.1:exon16:c.1835delT:p.I612fs,
12793	X	Zmym3	101420605	101420605	C	-	1.72%	A	13.16%	*/-C	Somatic	0.0343815	frameshift deletion	Zmym3:uc009txq.1:exon1:c.51delG:p.G17fs,
12793	X	Atp11c	60280673	60280673	C	-	0%	A	35.46%	*/-C	Somatic	3.88e-16	stopgain	Atp11c:uc009tia.1:exon14:c.1504delG:p.V502X,Atp11c:uc009tic.1:exon13:c.1453delG:p.V485X,Atp11c:uc009tib.1:exon14:c.1504delG:p.V502X,
12800	1	Ugt1a6a	88216159	88216161	TCA	-	4.04%	T	13.81%	*/-TCA	Somatic	0.00490142	nonframeshift deletion	Ugt1a6a:uc007byg.1:exon4:c.1100_1102del:p.367_368del,Ugt1a6a:uc029qri.1:exon6:c.1100_1102del:p.367_368del,Ugt1a5:uc007byh.1:exon4:c.1094_1096del:p.365_366del,Ugt1a10:uc007bya.1:exon4:c.1097_1099del:p.366_367del,Ugt1a2:uc007byi.1:exon4:c.1106_1108del:p.369_370del,Ugt1a7c:uc007byc.1:exon4:c.1100_1102del:p.367_368del,Ugt1a9:uc007byb.1:exon4:c.1091_1093del:p.364_365del,Ugt1a6a:uc007byf.1:exon5:c.1100…
12800	2	Skida1	18046345	18046350	TGCTGC	-	0%	T	43.75%	*/-TGCTGC	Somatic	0.0330537	nonframeshift deletion	Skida1:uc008ill.1:exon1:c.1990_1995del:p.664_665del,
12800	3	Msh4	153869730	153869730	-	A	0%	G	24.65%	*/+A	Somatic	0.000135847	frameshift insertion	Msh4:uc033iag.1:exon15:c.1742_1743insT:p.K581fs,Msh4:uc008rud.2:exon7:c.212_213insT:p.K71fs,Msh4:uc033iaf.1:exon16:c.1424_1425insT:p.K475fs,Msh4:uc008rue.2:exon15:c.2006_2007insT:p.K669fs,Msh4:uc008rub.2:exon4:c.398_399insT:p.K133fs,
12800	7	Knop1	118852672	118852674	TCT	-	0%	G	30.91%	*/-TCT	Somatic	0.0365375	nonframeshift deletion	Knop1:uc012fsr.1:exon2:c.821_823del:p.274_275del,
12800	10	Galnt4	99109883	99109883	C	-	0%	T	26.32%	*/-C	Somatic	0.0161626	stopgain	Galnt4:uc007gxj.2:exon1:c.1469delC:p.S490X,
12800	11	Gm11696	109356982	109356982	T	-	0%	G	47.83%	*/-T	Somatic	0.0159684	frameshift deletion	Gm11696:uc007mcc.1:exon2:c.498delA:p.K166fs,
12800	11	Fbxw10	62850810	62850810	A	-	0%	T	60.71%	*/-A	Somatic	0.000242011	frameshift deletion	Fbxw10:uc007jke.3:exon2:c.753delA:p.L251fs,
12800	12	Gpr22	31709330	31709330	C	-	0%	A	45%	*/-C	Somatic	0.000786927	frameshift deletion	Gpr22:uc007nht.2:exon3:c.792delG:p.M264fs,
12800	14	Phf7	31249644	31249644	-	A	0%	C	22.50%	*/+A	Somatic	0.00951943	frameshift insertion	Phf7:uc007sxf.1:exon2:c.4_5insT:p.K2fs,Phf7:uc007sxg.1:exon2:c.4_5insT:p.K2fs,Phf7:uc011zih.1:exon2:c.4_5insT:p.K2fs,
12800	19	Ccdc88b	6857715	6857715	-	TCT	0%	C	38.46%	*/+TCT	Somatic	0.040508	nonframeshift insertion	Ccdc88b:uc008gjb.1:exon2:c.136_137insAGA:p.E46delinsEK,
12800	19	Tle4	14544726	14544726	-	AG	10%	A	45.95%	*/+AG	Somatic	0.0386824	frameshift insertion	Tle4:uc008gwm.2:exon6:c.430_431insCT:p.L144fs,
12838	1	Kcnh1	192276898	192276898	G	-	0%	T	20%	*/-G	Somatic	0.0106938	frameshift deletion	Kcnh1:uc007edn.2:exon6:c.759delG:p.V253fs,Kcnh1:uc007edo.2:exon6:c.759delG:p.V253fs,
12838	1	Tada1	166382494	166382495	GA	-	0%	G	33.33%	*/-GA	Somatic	7.14e-05	frameshift deletion	Tada1:uc007dkl.2:exon3:c.264_265del:p.G88fs,
12838	1	1700066M21Rik	57382849	57382849	-	T	0%	A	20%	*/+T	Somatic	6.28e-06	frameshift insertion	1700066M21Rik:uc007bay.2:exon2:c.383dupT:p.I128fs,
12838	2	Wipf1	73437439	73437439	-	G	0%	T	17.50%	*/+G	Somatic	2.06e-10	frameshift insertion	Wipf1:uc008kcu.2:exon5:c.613dupC:p.P205fs,Wipf1:uc008kcw.2:exon5:c.613dupC:p.P205fs,Wipf1:uc008kcv.2:exon5:c.613dupC:p.P205fs,
12838	3	Fndc7	108872278	108872278	-	G	0%	A	11.76%	*/+G	Somatic	0.00546545	frameshift insertion	Fndc7:uc012cwg.1:exon5:c.690_691insC:p.V231fs,Fndc7:uc008qzw.1:exon3:c.537_538insC:p.V180fs,Fndc7:uc008qzv.2:exon6:c.948_949insC:p.V317fs,
12838	4	Gm572	148659020	148659020	T	-	0%	G	8.33%	*/-T	Somatic	0.0340516	frameshift deletion	Gm572:uc008vvj.1:exon5:c.446delT:p.V149fs,
12838	5	C530008M17Rik	76841863	76841863	A	-	6.02%	G	16.67%	*/-A	Somatic	0.0260963	frameshift deletion	C530008M17Rik:uc008xvg.1:exon2:c.374delA:p.E125fs,
12838	5	Dspp	104178188	104178196	AGCGACAGC	-	0%	T	16.67%	*/-AGCGACAGC	Somatic	0.00211894	nonframeshift deletion	Dspp:uc008ykd.1:exon5:c.2416_2424del:p.806_808del,
12838	5	Crmp1	37288925	37288925	-	C	0%	A	9.30%	*/+C	Somatic	0.00108915	frameshift insertion	Crmp1:uc008xfl.2:exon13:c.1924dupC:p.P642fs,Crmp1:uc008xfm.2:exon13:c.1582dupC:p.P528fs,
12838	6	Asb4	5423426	5423426	T	-	0%	G	16.13%	*/-T	Somatic	0.0175934	frameshift deletion	Asb4:uc009awi.1:exon4:c.572delT:p.V191fs,Asb4:uc009awj.1:exon3:c.572delT:p.V191fs,
12838	6	Casc1	145183290	145183290	-	CC	0%	G	14.29%	*/+CC	Somatic	0.00536625	frameshift insertion	Casc1:uc012evn.1:exon11:c.1156_1157insGG:p.G386fs,Casc1:uc009erb.1:exon9:c.1156_1157insGG:p.G386fs,Casc1:uc012evo.1:exon11:c.1195_1196insGG:p.G399fs,Casc1:uc009erc.2:exon11:c.1195_1196insGG:p.G399fs,
12838	7	Cfap46	139638919	139638919	-	CTC	2.10%	T	10.26%	*/+CTC	Somatic	0.0110705	nonframeshift insertion	Cfap46:uc057ajy.1:exon30:c.4127_4128insGAG:p.K1376delinsKR,Cfap46:uc029wph.2:exon19:c.1784_1785insGAG:p.K595delinsKR,
12838	8	Zfhx3	108956105	108956105	-	AACAGCAGC	0%	C	62.50%	*/+AACAGCAGC	Somatic	0.0128205	nonframeshift insertion	Zfhx3:uc009nid.1:exon10:c.10175_10176insAACAGCAGC:p.Q3392delinsQTAA,
12838	8	Mcoln1	3510847	3510847	-	A	0%	C	22.22%	*/+A	Somatic	1.58e-11	frameshift insertion	Mcoln1:uc009krq.1:exon10:c.1168_1169insA:p.L390fs,
12838	9	Gm6406	98857264	98857264	-	C	0%	T	12.82%	*/+C	Somatic	0.0198302	frameshift insertion	Gm6406:uc012gyv.1:exon1:c.674dupC:p.S225fs,
12838	9	Ephb1	101984127	101984127	C	-	0%	T	22.73%	*/-C	Somatic	0.0112104	frameshift deletion	Ephb1:uc009rfn.2:exon10:c.1837delG:p.E613fs,
12838	9	Rpl14	120574203	120574205	GCT	-	9.52%	A	33.33%	*/-GCT	Somatic	0.00603966	nonframeshift deletion	Rpl14:uc009scr.1:exon6:c.463_465del:p.155_155del,
12838	9	Maml2	13621301	13621303	CAG	-	3.45%	A	44.74%	*/-CAG	Somatic	9.27e-05	nonframeshift deletion	Maml2:uc009odw.2:exon1:c.1312_1314del:p.438_438del,
12838	10	Phlda1	111507497	111507502	CACCCG	-	4%	A	29.41%	*/-CACCCG	Somatic	0.0318496	nonframeshift deletion	Phlda1:uc033fsr.1:exon1:c.1093_1098del:p.365_366del,Phlda1:uc007haf.2:exon1:c.1093_1098del:p.365_366del,
12838	11	1700093K21Rik	23517329	23517329	A	-	0%	C	8.97%	*/-A	Somatic	4.16e-06	frameshift deletion	1700093K21Rik:uc011xsd.1:exon4:c.303delT:p.L101fs,1700093K21Rik:uc007ife.1:exon4:c.303delT:p.L101fs,
12838	11	Tob1	94213694	94213694	A	-	0%	T	10.78%	*/-A	Somatic	1.35e-07	frameshift deletion	Tob1:uc033fzg.1:exon1:c.55delA:p.K19fs,Tob1:uc007kyf.1:exon2:c.55delA:p.K19fs,
12838	11	Stac2	98052924	98052924	-	G	0%	T	36.73%	*/+G	Somatic	4.07e-08	frameshift insertion	Stac2:uc007lfl.1:exon1:c.58dupC:p.P20fs,
12838	12	Chga	102561393	102561393	-	AGC	10.34%	A	58.33%	*/+AGC	Somatic	0.00276638	nonframeshift insertion	Chga:uc007oui.1:exon5:c.305_306insAGC:p.K102delinsKA,
12838	13	Pom121l2	21984200	21984200	C	-	0%	G	23.58%	*/-C	Somatic	6.93e-10	frameshift deletion	Pom121l2:uc011ywx.1:exon1:c.2640delC:p.G880fs,
12838	13	Cmya5	93096924	93096929	GACTCA	-	2.65%	G	33.14%	*/-GACTCA	Somatic	7.44e-14	nonframeshift deletion	Cmya5:uc007rky.2:exon2:c.1650_1655del:p.550_552del,Cmya5:uc007rkw.2:exon1:c.1434_1439del:p.478_480del,
12838	14	Lrrc63	75125247	75125252	GCAGCA	-	0%	G	45.45%	*/-GCAGCA	Somatic	0.0397317	nonframeshift deletion	Lrrc63:uc007uql.2:exon4:c.837_842del:p.279_281del,
12838	14	Trav9n-1	52792247	52792249	CAG	-	5.13%	A	26.09%	*/-CAG	Somatic	0.0250963	nonframeshift deletion	Trav9n-1:uc007tpx.1:exon1:c.28_30del:p.10_10del,
12838	15	C1ql4	99087403	99087403	C	-	0%	T	12.77%	*/-C	Somatic	0.00197978	frameshift deletion	C1ql4:uc007xot.1:exon1:c.326delG:p.R109fs,
12838	16	Lztr1	17522215	17522215	-	T	0%	C	23.90%	*/+T	Somatic	1.08e-18	frameshift insertion	Lztr1:uc007ylb.1:exon3:c.311_312insT:p.R104fs,Lztr1:uc007yla.1:exon12:c.1310_1311insT:p.R437fs,Lztr1:uc007ykz.1:exon12:c.1310_1311insT:p.R437fs,
12838	17	H2-K1	33996819	33996819	-	A	1.92%	C	7.87%	*/+A	Somatic	0.0380914	frameshift insertion	H2-K1:uc008car.2:exon2:c.481dupT:p.W161fs,
12838	17	Foxn2	88463040	88463040	-	AA	1.22%	G	9.21%	*/+AA	Somatic	0.024627	frameshift insertion	Foxn2:uc008dvn.2:exon2:c.314_315insAA:p.E105fs,Foxn2:uc008dvk.2:exon2:c.314_315insAA:p.E105fs,
12838	17	Ston1	88637328	88637328	-	TCCT	0%	T	7.07%	*/+TCCT	Somatic	0.0137918	frameshift insertion	Ston1:uc008dvq.2:exon2:c.2161_2162insTCCT:p.S721fs,
12838	17	H2-Q4	35383323	35383323	-	C	5.01%	T	8.68%	*/+C	Somatic	0.00501368	frameshift insertion	H2-Q4:uc008chm.2:exon5:c.1033_1034insC:p.W345fs,
12838	X	Alg13	144363899	144363901	AGC	-	0%	G	7.55%	*/-AGC	Somatic	0.0438829	nonframeshift deletion	Alg13:uc012hpw.1:exon15:c.1071_1073del:p.357_358del,Alg13:uc009umu.2:exon24:c.2103_2105del:p.701_702del,
12838	X	Morf4l2	136733909	136733909	A	-	0%	G	15.38%	*/-A	Somatic	0.025098	frameshift deletion	Morf4l2:uc009uiv.2:exon4:c.569delT:p.F190fs,Morf4l2:uc012hoy.2:exon3:c.569delT:p.F190fs,Morf4l2:uc009uiw.3:exon4:c.569delT:p.F190fs,Morf4l2:uc009uiu.3:exon4:c.569delT:p.F190fs,Morf4l2:uc033jud.1:exon1:c.569delT:p.F190fs,Morf4l2:uc012hoz.2:exon4:c.569delT:p.F190fs,Morf4l2:uc012hox.2:exon4:c.569delT:p.F190fs,Morf4l2:uc012hpa.2:exon3:c.569delT:p.F190fs,
