# Supplementary material for: DMBA induced mouse mammary tumors display high incidence of activating Pik3caH1047 and loss of function Pten mutations
Source: Oncotarget. 2016 Aug 31;7(39):64289–99. doi: 10.18632/oncotarget.11733 (PMC5325442; doi:10.18632/oncotarget.11733)
Supplement: Supplementary file 4 [file oncotarget-07-64289-s004.xls]

## Sheet: Data
EntrezID	SYMBOL	Gene name	M+Dx4 vs. Normal	Log2FC	padj	Dx4 vs. Normal	Log2FC	padj	M+Dx2 vs. Normal	Log2FC	padj	Normal+MPA vs. Normal	Log2FC	pvalue
13214	Defb1	defensin beta 1	Up-modulated in M+Dx4	4.70362	7.26517e-10	Up-modulated in Dx4	3.51059	2.09058e-06	Up-modulated in M+Dx2	4.71952	1.33193e-08	Up-modulated in MPA	2.84526	0.000226535
76574	Mfsd2a	major facilitator superfamily domain containing 2A	Up-modulated in M+Dx4	4.1255	1.6767e-13	Up-modulated in Dx4	4.29055	6.1375e-16	Up-modulated in M+Dx2	2.41353	0.000206113	Up-modulated in MPA	1.9131	0.00108447
70405	Calml3	calmodulin-like 3	Up-modulated in M+Dx4	3.28299	1.00299e-07	Up-modulated in Dx4	4.85778	1.79118e-17	Up-modulated in M+Dx2	4.88441	2.16174e-13	Up-modulated in MPA	1.81726	0.00394498
171530	Ucn2	urocortin 2	Up-modulated in M+Dx4	2.81162	2.12886e-05	Up-modulated in Dx4	2.63179	4.42761e-05	Up-modulated in M+Dx2	3.4355	6.90596e-07	Up-modulated in MPA	1.74356	0.00871896
12578	Cdkn2a	cyclin-dependent kinase inhibitor 2A	Up-modulated in M+Dx4	5.67436	6.62529e-20	Up-modulated in Dx4	6.01214	3.99916e-24	Up-modulated in M+Dx2	4.51179	5.16801e-11		-0.088421	0.897672
14776	Gpx2	glutathione peroxidase 2	Up-modulated in M+Dx4	5.61598	3.71646e-15	Up-modulated in Dx4	5.9345	2.31659e-18	Up-modulated in M+Dx2	5.1672	3.91042e-11		0.165815	0.823819
16008	Igfbp2	insulin-like growth factor binding protein 2	Up-modulated in M+Dx4	5.06691	2.28979e-23	Up-modulated in Dx4	4.95783	8.01552e-25	Up-modulated in M+Dx2	5.11447	1.65139e-19		-1.01265	0.0667231
211323	Nrg1	neuregulin 1	Up-modulated in M+Dx4	4.73679	1.01749e-19	Up-modulated in Dx4	3.96988	2.3256e-15	Up-modulated in M+Dx2	3.46769	3.90583e-09		0.463772	0.41137
78283	Map7d2	MAP7 domain containing 2	Up-modulated in M+Dx4	4.69051	9.60668e-13	Up-modulated in Dx4	3.65365	9.16698e-09	Up-modulated in M+Dx2	3.47168	2.60123e-06		0.159091	0.81891
20284	Scrg1	scrapie responsive gene 1	Up-modulated in M+Dx4	4.63546	8.20688e-11	Up-modulated in Dx4	4.99863	4.03786e-13	Up-modulated in M+Dx2	5.69069	2.501e-14		-0.0548092	0.945458
76459	Car12	carbonic anyhydrase 12	Up-modulated in M+Dx4	4.55683	6.19486e-21	Up-modulated in Dx4	5.52537	8.1114e-34	Up-modulated in M+Dx2	4.29834	2.55756e-15		0.0998502	0.848304
20750	Spp1	secreted phosphoprotein 1	Up-modulated in M+Dx4	4.40399	8.31712e-11	Up-modulated in Dx4	6.85489	1.29852e-27	Up-modulated in M+Dx2	3.48463	4.80473e-06		0.322925	0.642994
380787	A230065H16Rik	RIKEN cDNA A230065H16 gene	Up-modulated in M+Dx4	4.30584	1.37447e-08	Up-modulated in Dx4	3.53375	2.26557e-06	Up-modulated in M+Dx2	3.23915	0.000110708		1.10079	0.165876
67749	Mgarp	mitochondria localized glutamic acid rich protein	Up-modulated in M+Dx4	4.30369	3.51115e-10	Up-modulated in Dx4	4.31812	6.39399e-11	Up-modulated in M+Dx2	3.91913	1.58589e-07		0.390559	0.597421
71685	Galnt14	UDP-N-acetyl-alpha-D-galactosamine:polypeptide N-acetylgalactosaminyltransferase 14	Up-modulated in M+Dx4	4.26092	4.62715e-11	Up-modulated in Dx4	3.47476	3.3445e-08	Up-modulated in M+Dx2	4.64155	3.17987e-11		0.193448	0.78194
232345	A2m	alpha-2-macroglobulin	Up-modulated in M+Dx4	4.23712	8.74937e-07	Up-modulated in Dx4	3.60932	1.54352e-05	Up-modulated in M+Dx2	3.91295	2.56175e-05		-0.333731	0.695241
16688	Krt6b	keratin 6B	Up-modulated in M+Dx4	4.18766	2.28901e-08	Up-modulated in Dx4	5.90106	3.76176e-17	Up-modulated in M+Dx2	3.43184	3.72469e-05		0.146763	0.847878
66166	S100a14	S100 calcium binding protein A14	Up-modulated in M+Dx4	4.11259	3.062e-14	Up-modulated in Dx4	4.40516	5.99841e-18	Up-modulated in M+Dx2	3.17934	2.36538e-07		-0.315963	0.581648
20720	Serpine2	serine (or cysteine) peptidase inhibitor, clade E, member 2	Up-modulated in M+Dx4	4.08581	9.68107e-14	Up-modulated in Dx4	4.26026	1.84241e-16	Up-modulated in M+Dx2	3.07887	8.59793e-07		-0.0184818	0.97441
230099	Car9	carbonic anhydrase 9	Up-modulated in M+Dx4	4.04886	1.54156e-10	Up-modulated in Dx4	4.32036	7.6593e-13	Up-modulated in M+Dx2	4.44631	9.04035e-11		0.560715	0.403637
80982	Cemip	cell migration inducing protein, hyaluronan binding	Up-modulated in M+Dx4	4.02262	5.99599e-11	Up-modulated in Dx4	4.01438	8.51192e-12	Up-modulated in M+Dx2	4.25762	2.0274e-10		1.25139	0.0517442
57260	Ltb4r2	leukotriene B4 receptor 2	Up-modulated in M+Dx4	4.01096	4.05174e-07	Up-modulated in Dx4	3.13732	5.99291e-05	Up-modulated in M+Dx2	3.18015	0.000266742		0.572406	0.489072
237091	Lhfpl1	lipoma HMGIC fusion partner-like 1	Up-modulated in M+Dx4	3.99946	3.9969e-10	Up-modulated in Dx4	2.97521	1.74219e-06	Up-modulated in M+Dx2	2.55228	0.000510592		-1.14257	0.108779
73121	Fam101a	family with sequence similarity 101, member A	Up-modulated in M+Dx4	3.94807	7.97482e-09	Up-modulated in Dx4	4.63734	1.0427e-12	Up-modulated in M+Dx2	4.26533	6.78945e-09		-0.556962	0.465339
18546	Pcp4	Purkinje cell protein 4	Up-modulated in M+Dx4	3.9434	1.25468e-05	Up-modulated in Dx4	3.97141	4.68078e-06	Up-modulated in M+Dx2	3.23506	0.000926436		0.0216623	0.980104
56742	Psrc1	proline/serine-rich coiled-coil 1	Up-modulated in M+Dx4	3.90214	1.75893e-17	Up-modulated in Dx4	3.62739	8.75588e-17	Up-modulated in M+Dx2	4.20291	1.58058e-16		0.305131	0.535957
17386	Mmp13	matrix metallopeptidase 13	Up-modulated in M+Dx4	3.8895	3.57599e-11	Up-modulated in Dx4	5.00358	1.02889e-19	Up-modulated in M+Dx2	3.51836	7.73083e-08		0.516434	0.404019
11846	Arg1	arginase, liver	Up-modulated in M+Dx4	3.82861	1.28623e-09	Up-modulated in Dx4	4.13956	3.39153e-12	Up-modulated in M+Dx2	3.69795	1.41212e-07		1.32156	0.041707
18423	Otx1	orthodenticle homolog 1	Up-modulated in M+Dx4	3.80437	6.54754e-07	Up-modulated in Dx4	5.04006	3.39153e-12	Up-modulated in M+Dx2	5.31267	2.5309e-11		-0.31351	0.705197
70045	2610528A11Rik	RIKEN cDNA 2610528A11 gene	Up-modulated in M+Dx4	3.76523	4.5614e-09	Up-modulated in Dx4	4.19659	4.35828e-12	Up-modulated in M+Dx2	3.64068	3.19611e-07		0.159355	0.81106
12931	Crlf1	cytokine receptor-like factor 1	Up-modulated in M+Dx4	3.72677	4.59281e-08	Up-modulated in Dx4	3.18781	1.12062e-06	Up-modulated in M+Dx2	3.02743	7.65616e-05		-0.182067	0.796793
66042	Sostdc1	sclerostin domain containing 1	Up-modulated in M+Dx4	3.7084	1.16314e-10	Up-modulated in Dx4	2.73543	8.16673e-07	Up-modulated in M+Dx2	3.22008	6.79356e-07		0.131669	0.826708
72058	Igsf5	immunoglobulin superfamily, member 5	Up-modulated in M+Dx4	3.69297	1.17959e-05	Up-modulated in Dx4	3.69625	4.36586e-06	Up-modulated in M+Dx2	3.1159	0.000761385		0.47338	0.565792
16687	Krt6a	keratin 6A	Up-modulated in M+Dx4	3.68706	7.91581e-08	Up-modulated in Dx4	5.18607	5.0138e-16	Up-modulated in M+Dx2	3.02719	8.77174e-05		-0.212968	0.761578
55925	Syt8	synaptotagmin VIII	Up-modulated in M+Dx4	3.65981	8.4893e-09	Up-modulated in Dx4	4.04899	1.81981e-11	Up-modulated in M+Dx2	3.33818	2.14291e-06		-0.753801	0.279528
432956	D030024E09Rik	RIKEN cDNA D030024E09 gene	Up-modulated in M+Dx4	3.65011	1.74582e-06	Up-modulated in Dx4	2.94087	8.82167e-05	Up-modulated in M+Dx2	3.13493	0.000184732		1.40563	0.0702103
12794	Cnih2	cornichon homolog 2 (Drosophila)	Up-modulated in M+Dx4	3.54107	9.00892e-13	Up-modulated in Dx4	2.64264	5.96731e-08	Up-modulated in M+Dx2	2.05483	0.000369471		-0.565688	0.335383
14777	Gpx2-ps1	glutathione peroxidase 2, pseudogene 1	Up-modulated in M+Dx4	3.54067	1.66933e-05	Up-modulated in Dx4	4.03995	2.56815e-07	Up-modulated in M+Dx2	3.05945	0.00067976		0.765801	0.356978
74890	Morn3	MORN repeat containing 3	Up-modulated in M+Dx4	3.50478	1.50147e-05	Up-modulated in Dx4	3.30687	2.51847e-05	Up-modulated in M+Dx2	3.31186	0.000158479		0.955819	0.244969
11468	Actg2	actin, gamma 2, smooth muscle, enteric	Up-modulated in M+Dx4	3.49913	7.16235e-08	Up-modulated in Dx4	2.17288	0.000605998	Up-modulated in M+Dx2	3.5543	8.14949e-07		-0.133298	0.840741
381101	Dnph1	2'-deoxynucleoside 5'-phosphate N-hydrolase 1	Up-modulated in M+Dx4	3.45565	5.60015e-16	Up-modulated in Dx4	2.79789	1.58496e-11	Up-modulated in M+Dx2	2.65465	3.22485e-08		0.623857	0.183535
435145	Shisa8	shisa family member 8	Up-modulated in M+Dx4	3.45264	7.40072e-11	Up-modulated in Dx4	3.5199	3.5492e-12	Up-modulated in M+Dx2	3.51646	1.49162e-09		-0.355294	0.549268
12814	Col11a1	collagen, type XI, alpha 1	Up-modulated in M+Dx4	3.44308	1.89015e-16	Up-modulated in Dx4	3.45992	1.92946e-18	Up-modulated in M+Dx2	2.60541	5.65252e-08		-1.11385	0.0138575
69327	1700007K13Rik	RIKEN cDNA 1700007K13 gene	Up-modulated in M+Dx4	3.44226	8.27934e-06	Up-modulated in Dx4	3.39935	5.8015e-06	Up-modulated in M+Dx2	3.59749	1.15169e-05		0.707611	0.382676
73284	Ddit4l	DNA-damage-inducible transcript 4-like	Up-modulated in M+Dx4	3.42381	1.25174e-16	Up-modulated in Dx4	2.98097	4.76632e-14	Up-modulated in M+Dx2	2.81953	1.73181e-09		0.31326	0.485025
65254	Dpysl5	dihydropyrimidinase-like 5	Up-modulated in M+Dx4	3.39034	4.7183e-07	Up-modulated in Dx4	2.56028	8.19872e-05	Up-modulated in M+Dx2	2.58444	0.000727595		0.564269	0.410344
11838	Arc	activity regulated cytoskeletal-associated protein	Up-modulated in M+Dx4	3.37941	2.31875e-07	Up-modulated in Dx4	3.86814	3.08393e-10	Up-modulated in M+Dx2	4.0463	1.48453e-08		0.380493	0.568663
71898	Apol9b	apolipoprotein L 9b	Up-modulated in M+Dx4	3.32086	7.46257e-06	Up-modulated in Dx4	4.12828	2.79705e-09	Up-modulated in M+Dx2	3.15153	0.000121421		0.640272	0.387429
66198	Them5	thioesterase superfamily member 5	Up-modulated in M+Dx4	3.31479	8.71422e-06	Up-modulated in Dx4	2.93167	3.96815e-05	Up-modulated in M+Dx2	3.61163	9.0172e-06		0.228278	0.759821
545975	Cers3	ceramide synthase 3	Up-modulated in M+Dx4	3.27708	1.85292e-09	Up-modulated in Dx4	3.73122	5.0642e-13	Up-modulated in M+Dx2	2.69767	1.07575e-05		0.342178	0.55958
223672	Apol9a	apolipoprotein L 9a	Up-modulated in M+Dx4	3.2591	5.07222e-06	Up-modulated in Dx4	4.01176	2.01647e-09	Up-modulated in M+Dx2	3.01382	0.000150317		0.284209	0.692213
654824	Ankrd37	ankyrin repeat domain 37	Up-modulated in M+Dx4	3.21417	5.9246e-14	Up-modulated in Dx4	3.79596	5.67561e-21	Up-modulated in M+Dx2	3.52359	5.86807e-14		0.18033	0.702237
319804	Glt1d1	glycosyltransferase 1 domain containing 1	Up-modulated in M+Dx4	3.15248	5.95299e-10	Up-modulated in Dx4	3.50704	3.70087e-13	Up-modulated in M+Dx2	2.40361	3.24709e-05		0.550707	0.312523
74513	Neto2	neuropilin (NRP) and tolloid (TLL)-like 2	Up-modulated in M+Dx4	3.09798	7.32902e-32	Up-modulated in Dx4	2.47734	1.16089e-22	Up-modulated in M+Dx2	2.53917	1.91833e-17		0.403224	0.167539
16176	Il1b	interleukin 1 beta	Up-modulated in M+Dx4	3.09793	3.71523e-10	Up-modulated in Dx4	4.47512	2.24095e-22	Up-modulated in M+Dx2	3.48703	1.4383e-10		0.661326	0.206792
13522	Adam28	a disintegrin and metallopeptidase domain 28	Up-modulated in M+Dx4	3.09087	0.00014128	Up-modulated in Dx4	3.02763	9.79584e-05	Up-modulated in M+Dx2	3.56861	4.18963e-05		0.915092	0.253877
64058	Perp	PERP, TP53 apoptosis effector	Up-modulated in M+Dx4	3.09037	4.30855e-16	Up-modulated in Dx4	3.75988	3.28726e-26	Up-modulated in M+Dx2	3.07893	7.1188e-13		0.20359	0.615812
78896	1500015O10Rik	RIKEN cDNA 1500015O10 gene	Up-modulated in M+Dx4	3.05892	5.22504e-07	Up-modulated in Dx4	4.11451	3.91174e-13	Up-modulated in M+Dx2	3.52343	1.66687e-07		0.856068	0.169223
16667	Krt17	keratin 17	Up-modulated in M+Dx4	3.05353	3.37703e-09	Up-modulated in Dx4	2.51347	3.39091e-07	Up-modulated in M+Dx2	2.88936	7.20164e-07		0.153622	0.774758
381822	1190002F15Rik	RIKEN cDNA 1190002F15 gene	Up-modulated in M+Dx4	3.05179	3.05646e-09	Up-modulated in Dx4	2.42905	1.0054e-06	Up-modulated in M+Dx2	2.64125	5.42284e-06		0.583355	0.283019
16819	Lcn2	lipocalin 2	Up-modulated in M+Dx4	3.03838	5.19057e-07	Up-modulated in Dx4	4.2343	4.62132e-14	Up-modulated in M+Dx2	3.05894	6.26736e-06		0.69363	0.261691
102623	AI414108	expressed sequence AI414108	Up-modulated in M+Dx4	3.03623	1.21677e-10	Up-modulated in Dx4	1.63619	0.000498799	Up-modulated in M+Dx2	2.38981	8.42833e-06		0.42914	0.396307
12985	Csf3	colony stimulating factor 3 (granulocyte)	Up-modulated in M+Dx4	3.03383	8.05461e-06	Up-modulated in Dx4	4.30344	1.20386e-11	Up-modulated in M+Dx2	2.57842	0.000666819		-0.166591	0.819068
268697	Ccnb1	cyclin B1	Up-modulated in M+Dx4	3.02271	2.17588e-07	Up-modulated in Dx4	3.04665	3.1829e-08	Up-modulated in M+Dx2	2.44743	0.000237313		0.317507	0.596055
59012	Moxd1	monooxygenase, DBH-like 1	Up-modulated in M+Dx4	3.01942	8.54905e-12	Up-modulated in Dx4	3.35331	5.97243e-16	Up-modulated in M+Dx2	2.98977	1.93919e-09		0.511384	0.272179
66260	Tmem54	transmembrane protein 54	Up-modulated in M+Dx4	3.01841	4.58796e-14	Up-modulated in Dx4	2.83265	9.75896e-14	Up-modulated in M+Dx2	1.85588	7.33513e-05		-0.513388	0.244837
21877	Tk1	thymidine kinase 1	Up-modulated in M+Dx4	3.0009	7.32992e-11	Up-modulated in Dx4	3.02297	3.89603e-12	Up-modulated in M+Dx2	2.49115	2.07381e-06		0.320725	0.510869
68026	2810417H13Rik	RIKEN cDNA 2810417H13 gene	Up-modulated in M+Dx4	2.99056	1.13922e-11	Up-modulated in Dx4	2.86541	6.03474e-12	Up-modulated in M+Dx2	2.68935	7.40319e-08		0.658648	0.156055
240633	Lipk	lipase, family member K	Up-modulated in M+Dx4	2.99028	4.90694e-05	Up-modulated in Dx4	4.34787	2.14659e-10	Up-modulated in M+Dx2	4.61418	2.8247e-09		-0.0619578	0.934354
30939	Pttg1	pituitary tumor-transforming gene 1	Up-modulated in M+Dx4	2.98829	5.00729e-09	Up-modulated in Dx4	2.92464	1.51926e-09	Up-modulated in M+Dx2	2.44068	2.84061e-05		0.183073	0.732669
14793	Cdca3	cell division cycle associated 3	Up-modulated in M+Dx4	2.95542	4.31428e-09	Up-modulated in Dx4	2.69302	1.78805e-08	Up-modulated in M+Dx2	2.5446	8.754e-06		0.233984	0.656772
14620	Gjb3	gap junction protein, beta 3	Up-modulated in M+Dx4	2.9543	1.75195e-17	Up-modulated in Dx4	2.73103	1.33545e-16	Up-modulated in M+Dx2	2.18081	4.48029e-08		-0.0554659	0.88403
12338	Capn6	calpain 6	Up-modulated in M+Dx4	2.94467	7.29022e-09	Up-modulated in Dx4	2.89674	1.69147e-09	Up-modulated in M+Dx2	2.55952	9.93933e-06		-0.213409	0.687212
112407	Egln3	egl-9 family hypoxia-inducible factor 3	Up-modulated in M+Dx4	2.939	4.57072e-17	Up-modulated in Dx4	3.45078	5.6577e-26	Up-modulated in M+Dx2	3.75626	5.37949e-22		0.172307	0.645994
12587	Mia	melanoma inhibitory activity	Up-modulated in M+Dx4	2.93791	2.56376e-07	Up-modulated in Dx4	3.32269	5.5877e-10	Up-modulated in M+Dx2	3.65449	5.14127e-09		0.126805	0.830251
16840	Lect1	leukocyte cell derived chemotaxin 1	Up-modulated in M+Dx4	2.93043	6.12724e-08	Up-modulated in Dx4	2.22815	1.81107e-05	Up-modulated in M+Dx2	3.10349	2.80347e-07		0.885711	0.113075
80879	Slc16a3	solute carrier family 16 (monocarboxylic acid transporters), member 3	Up-modulated in M+Dx4	2.92759	3.60544e-09	Up-modulated in Dx4	3.37243	4.48817e-13	Up-modulated in M+Dx2	2.90423	1.70537e-07		-1.05861	0.0502099
20135	Rrm2	ribonucleotide reductase M2	Up-modulated in M+Dx4	2.91958	6.83546e-16	Up-modulated in Dx4	2.747	1.11913e-15	Up-modulated in M+Dx2	2.14812	2.55947e-07		0.339031	0.38346
223780	Adm2	adrenomedullin 2	Up-modulated in M+Dx4	2.90328	0.000452134	Up-modulated in Dx4	3.82822	8.44761e-07	Up-modulated in M+Dx2	3.09226	0.000509518		-0.607248	0.477293
13507	Dsc3	desmocollin 3	Up-modulated in M+Dx4	2.89645	7.00989e-06	Up-modulated in Dx4	3.90369	7.03578e-11	Up-modulated in M+Dx2	3.52585	5.94467e-07		0.0124428	0.984825
19227	Pthlh	parathyroid hormone-like peptide	Up-modulated in M+Dx4	2.88664	2.30064e-09	Up-modulated in Dx4	2.66424	6.90699e-09	Up-modulated in M+Dx2	2.66346	1.01502e-06		0.258863	0.612163
330695	Ctxn1	cortexin 1	Up-modulated in M+Dx4	2.88562	2.50177e-07	Up-modulated in Dx4	2.53543	2.0626e-06	Up-modulated in M+Dx2	2.43086	0.000132874		0.387521	0.504199
22420	Wnt6	wingless-type MMTV integration site family, member 6	Up-modulated in M+Dx4	2.88061	4.93118e-06	Up-modulated in Dx4	2.19901	0.00031611	Up-modulated in M+Dx2	2.79011	6.99682e-05		-0.207591	0.752497
12532	Cdc25c	cell division cycle 25C	Up-modulated in M+Dx4	2.87126	2.25744e-07	Up-modulated in Dx4	2.78113	1.27468e-07	Up-modulated in M+Dx2	2.49087	7.38408e-05		0.36281	0.529109
242125	Mab21l3	mab-21-like 3 (C. elegans)	Up-modulated in M+Dx4	2.86861	3.56467e-05	Up-modulated in Dx4	2.84259	1.71163e-05	Up-modulated in M+Dx2	2.83387	0.000215859		0.950943	0.174892
73804	Kif2c	kinesin family member 2C	Up-modulated in M+Dx4	2.84313	2.56376e-07	Up-modulated in Dx4	2.73226	1.72837e-07	Up-modulated in M+Dx2	2.34378	0.00020105		0.219012	0.700929
272009	Srsf12	serine/arginine-rich splicing factor 12	Up-modulated in M+Dx4	2.84042	4.8174e-10	Up-modulated in Dx4	2.18221	9.78307e-07	Up-modulated in M+Dx2	2.36669	3.99248e-06		-0.456962	0.381943
12534	Cdk1	cyclin-dependent kinase 1	Up-modulated in M+Dx4	2.83581	2.84837e-09	Up-modulated in Dx4	2.92191	8.19984e-11	Up-modulated in M+Dx2	2.26417	3.6434e-05		0.154814	0.75656
15117	Has2	hyaluronan synthase 2	Up-modulated in M+Dx4	2.82873	4.09681e-10	Up-modulated in Dx4	2.47766	8.36599e-09	Up-modulated in M+Dx2	2.09336	6.41849e-05		0.0767804	0.871576
11799	Birc5	baculoviral IAP repeat-containing 5	Up-modulated in M+Dx4	2.82733	3.02401e-08	Up-modulated in Dx4	3.1454	4.99746e-11	Up-modulated in M+Dx2	2.4792	1.94883e-05		0.342257	0.518412
18654	Pgf	placental growth factor	Up-modulated in M+Dx4	2.82418	1.94599e-12	Up-modulated in Dx4	3.32035	8.90491e-19	Up-modulated in M+Dx2	3.10426	4.56166e-12		0.00213706	0.996007
14825	Cxcl1	chemokine (C-X-C motif) ligand 1	Up-modulated in M+Dx4	2.82286	4.29763e-07	Up-modulated in Dx4	4.22087	3.10302e-16	Up-modulated in M+Dx2	2.67891	1.92187e-05		0.25854	0.65671
12373	Casq2	calsequestrin 2	Up-modulated in M+Dx4	2.81099	0.000258888	Up-modulated in Dx4	4.31748	1.24407e-09	Up-modulated in M+Dx2	4.62278	1.22551e-08		0.200955	0.790549
16009	Igfbp3	insulin-like growth factor binding protein 3	Up-modulated in M+Dx4	2.78814	9.3279e-08	Up-modulated in Dx4	3.46151	1.10805e-12	Up-modulated in M+Dx2	3.05446	1.66846e-07		0.0275484	0.95924
80986	Ckap2	cytoskeleton associated protein 2	Up-modulated in M+Dx4	2.77434	6.82459e-11	Up-modulated in Dx4	2.50986	5.05281e-10	Up-modulated in M+Dx2	2.60184	6.38729e-08		0.449854	0.316337
93842	Igsf9	immunoglobulin superfamily, member 9	Up-modulated in M+Dx4	2.76335	6.42947e-11	Up-modulated in Dx4	2.10419	2.32139e-07	Up-modulated in M+Dx2	2.16465	8.28982e-06		0.471055	0.293752
55948	Sfn	stratifin	Up-modulated in M+Dx4	2.76221	5.3134e-14	Up-modulated in Dx4	2.98888	4.14287e-18	Up-modulated in M+Dx2	2.54484	1.00071e-09		-0.0157853	0.967873
66977	Nuf2	NUF2, NDC80 kinetochore complex component, homolog (S. cerevisiae)	Up-modulated in M+Dx4	2.74989	5.57197e-08	Up-modulated in Dx4	2.77853	5.9955e-09	Up-modulated in M+Dx2	2.06164	0.000427893		0.293483	0.576832
75013	4930502E18Rik	RIKEN cDNA 4930502E18 gene	Up-modulated in M+Dx4	2.74261	0.000250054	Up-modulated in Dx4	3.71341	1.12806e-07	Up-modulated in M+Dx2	2.70562	0.000960424		0.109223	0.887515
84111	Gpr87	G protein-coupled receptor 87	Up-modulated in M+Dx4	2.74005	0.000581674	Up-modulated in Dx4	3.11616	3.37681e-05	Up-modulated in M+Dx2	3.47548	4.40539e-05		-0.378966	0.63574
109212	Fam64a	family with sequence similarity 64, member A	Up-modulated in M+Dx4	2.73724	1.20243e-08	Up-modulated in Dx4	2.50688	4.75741e-08	Up-modulated in M+Dx2	2.18822	6.42352e-05		0.118172	0.818406
71601	Ceacam20	carcinoembryonic antigen-related cell adhesion molecule 20	Up-modulated in M+Dx4	2.73682	0.000135484	Up-modulated in Dx4	2.87999	2.16279e-05	Up-modulated in M+Dx2	3.18974	4.46198e-05		0.313898	0.662664
22409	Wnt10a	wingless-type MMTV integration site family, member 10A	Up-modulated in M+Dx4	2.73621	3.1666e-06	Up-modulated in Dx4	2.48778	1.07488e-05	Up-modulated in M+Dx2	3.24902	3.11418e-07		0.57258	0.351948
12442	Ccnb2	cyclin B2	Up-modulated in M+Dx4	2.73319	1.01286e-07	Up-modulated in Dx4	2.50361	2.761e-07	Up-modulated in M+Dx2	2.27204	0.000109391		0.201719	0.704995
69706	Lrr1	leucine rich repeat protein 1	Up-modulated in M+Dx4	2.72325	2.76361e-09	Up-modulated in Dx4	2.52781	1.31992e-08	Up-modulated in M+Dx2	2.53959	4.36702e-07		0.860437	0.0805828
100038453	Gm12522	predicted gene 12522	Up-modulated in M+Dx4	2.72017	4.37023e-05	Up-modulated in Dx4	2.22546	0.000598951	Up-modulated in M+Dx2	2.97947	3.72469e-05		0.180162	0.796575
56702	Hist1h1b	histone cluster 1, H1b	Up-modulated in M+Dx4	2.7195	3.62216e-06	Up-modulated in Dx4	2.8021	6.62886e-07	Up-modulated in M+Dx2	2.84064	7.85857e-06		0.993114	0.104689
20419	Shcbp1	Shc SH2-domain binding protein 1	Up-modulated in M+Dx4	2.71884	8.242e-08	Up-modulated in Dx4	2.90424	1.14223e-09	Up-modulated in M+Dx2	2.34524	4.95096e-05		0.590035	0.26207
74747	Ddit4	DNA-damage-inducible transcript 4	Up-modulated in M+Dx4	2.71717	3.81514e-16	Up-modulated in Dx4	2.78607	7.47853e-19	Up-modulated in M+Dx2	2.69901	8.1491e-13		0.211761	0.554005
18140	Uhrf1	ubiquitin-like, containing PHD and RING finger domains, 1	Up-modulated in M+Dx4	2.71574	3.23386e-08	Up-modulated in Dx4	2.5398	4.70659e-08	Up-modulated in M+Dx2	2.16123	0.00013135		0.827576	0.1043
381293	Kif14	kinesin family member 14	Up-modulated in M+Dx4	2.70656	2.46713e-06	Up-modulated in Dx4	2.67958	8.05118e-07	Up-modulated in M+Dx2	2.23326	0.000664444		0.376627	0.52256
19049	Ppp1r1b	protein phosphatase 1, regulatory (inhibitor) subunit 1B	Up-modulated in M+Dx4	2.70599	1.19847e-06	Up-modulated in Dx4	2.64848	5.21067e-07	Up-modulated in M+Dx2	3.5431	6.36989e-09		0.136637	0.812458
67196	Ube2t	ubiquitin-conjugating enzyme E2T (putative)	Up-modulated in M+Dx4	2.70406	2.0243e-11	Up-modulated in Dx4	2.46084	2.62411e-10	Up-modulated in M+Dx2	2.47528	3.15806e-08		0.628764	0.151682
246727	Oas3	2'-5' oligoadenylate synthetase 3	Up-modulated in M+Dx4	2.70345	0.000101079	Up-modulated in Dx4	2.97479	5.35009e-06	Up-modulated in M+Dx2	2.89828	0.000160667		0.680973	0.326315
72434	Lypd3	Ly6/Plaur domain containing 3	Up-modulated in M+Dx4	2.70111	1.67544e-08	Up-modulated in Dx4	2.92699	8.67482e-11	Up-modulated in M+Dx2	2.04408	0.000207289		-0.239771	0.639532
12841	Col9a3	collagen, type IX, alpha 3	Up-modulated in M+Dx4	2.70039	6.59218e-09	Up-modulated in Dx4	2.62073	2.46143e-09	Up-modulated in M+Dx2	2.23842	2.75561e-05		0.131069	0.787025
66570	Cenpm	centromere protein M	Up-modulated in M+Dx4	2.69962	2.88588e-09	Up-modulated in Dx4	2.72923	3.38074e-10	Up-modulated in M+Dx2	2.40501	2.22636e-06		0.368973	0.454875
11847	Arg2	arginase type II	Up-modulated in M+Dx4	2.68937	1.03725e-06	Up-modulated in Dx4	1.9878	0.00017588	Up-modulated in M+Dx2	2.15886	0.000635825		0.672227	0.234156
69195	Tmem121	transmembrane protein 121	Up-modulated in M+Dx4	2.68665	1.5059e-05	Up-modulated in Dx4	2.12249	0.000492247	Up-modulated in M+Dx2	2.3651	0.000617242		-1.29797	0.0777741
242620	Dmrta2	doublesex and mab-3 related transcription factor like family A2	Up-modulated in M+Dx4	2.6858	4.13584e-05	Up-modulated in Dx4	3.23049	1.77423e-07	Up-modulated in M+Dx2	4.89199	3.26059e-13		-0.158281	0.823044
66949	Trim59	tripartite motif-containing 59	Up-modulated in M+Dx4	2.67677	8.0658e-12	Up-modulated in Dx4	2.57914	3.18225e-12	Up-modulated in M+Dx2	1.89225	3.16137e-05		0.464125	0.263331
110033	Kif22	kinesin family member 22	Up-modulated in M+Dx4	2.67448	3.59124e-07	Up-modulated in Dx4	2.56305	2.55894e-07	Up-modulated in M+Dx2	2.03806	0.000780734		0.146924	0.786928
107995	Cdc20	cell division cycle 20	Up-modulated in M+Dx4	2.67086	8.97506e-07	Up-modulated in Dx4	2.48896	1.3676e-06	Up-modulated in M+Dx2	2.15857	0.000542497		0.261832	0.639885
15937	Ier3	immediate early response 3	Up-modulated in M+Dx4	2.66964	1.06792e-10	Up-modulated in Dx4	3.44259	3.72407e-19	Up-modulated in M+Dx2	2.51468	7.92077e-08		-0.179501	0.682454
208982	Hmgcll1	3-hydroxymethyl-3-methylglutaryl-Coenzyme A lyase-like 1	Up-modulated in M+Dx4	2.64782	2.40703e-06	Up-modulated in Dx4	3.75155	6.20172e-13	Up-modulated in M+Dx2	2.93979	1.93934e-06		0.148809	0.800963
71911	Bdh1	3-hydroxybutyrate dehydrogenase, type 1	Up-modulated in M+Dx4	2.64464	6.19881e-11	Up-modulated in Dx4	2.66042	3.05017e-12	Up-modulated in M+Dx2	3.26752	3.48982e-13		0.436661	0.306687
71522	Ggt6	gamma-glutamyltransferase 6	Up-modulated in M+Dx4	2.64354	5.96402e-06	Up-modulated in Dx4	3.03697	3.84524e-08	Up-modulated in M+Dx2	2.67343	3.01014e-05		0.20005	0.748507
14621	Gjb4	gap junction protein, beta 4	Up-modulated in M+Dx4	2.64294	1.31201e-12	Up-modulated in Dx4	2.70083	2.04123e-14	Up-modulated in M+Dx2	2.10774	6.96673e-07		-0.580979	0.1653
29870	Gtse1	G two S phase expressed protein 1	Up-modulated in M+Dx4	2.63688	1.28216e-09	Up-modulated in Dx4	2.84849	3.36349e-12	Up-modulated in M+Dx2	2.44422	6.45334e-07		0.398378	0.386199
67052	Ndc80	NDC80 homolog, kinetochore complex component (S. cerevisiae)	Up-modulated in M+Dx4	2.63569	8.06593e-09	Up-modulated in Dx4	2.60345	1.64103e-09	Up-modulated in M+Dx2	2.13396	4.77355e-05		0.241594	0.614122
13406	Dmp1	dentin matrix protein 1	Up-modulated in M+Dx4	2.63042	0.000751831	Up-modulated in Dx4	4.38871	9.73438e-10	Up-modulated in M+Dx2	3.77999	4.28732e-06		-0.0731966	0.926063
54141	Spag5	sperm associated antigen 5	Up-modulated in M+Dx4	2.63019	3.36655e-08	Up-modulated in Dx4	2.70972	1.55567e-09	Up-modulated in M+Dx2	2.39138	1.0022e-05		0.472827	0.340384
52033	Pbk	PDZ binding kinase	Up-modulated in M+Dx4	2.62323	5.24232e-09	Up-modulated in Dx4	2.65861	3.49118e-10	Up-modulated in M+Dx2	2.40366	2.43966e-06		0.626296	0.182817
16323	Inhba	inhibin beta-A	Up-modulated in M+Dx4	2.6223	4.24662e-05	Up-modulated in Dx4	3.3333	2.50575e-08	Up-modulated in M+Dx2	2.48937	0.000510592		0.349751	0.593045
12839	Col9a1	collagen, type IX, alpha 1	Up-modulated in M+Dx4	2.61921	3.77986e-06	Up-modulated in Dx4	3.46449	4.36048e-11	Up-modulated in M+Dx2	3.04601	1.25847e-06		0.102331	0.859637
66197	Cks2	CDC28 protein kinase regulatory subunit 2	Up-modulated in M+Dx4	2.61403	3.26178e-08	Up-modulated in Dx4	2.57984	7.71744e-09	Up-modulated in M+Dx2	2.08214	0.000130267		0.35873	0.467157
110310	Krt7	keratin 7	Up-modulated in M+Dx4	2.61232	1.17202e-07	Up-modulated in Dx4	3.02089	5.54499e-11	Up-modulated in M+Dx2	1.90189	0.000905369		-0.412442	0.418813
21987	Tpd52l1	tumor protein D52-like 1	Up-modulated in M+Dx4	2.60353	2.07745e-08	Up-modulated in Dx4	2.86639	4.88642e-11	Up-modulated in M+Dx2	2.12155	6.78385e-05		0.206447	0.671577
26366	Ceacam10	carcinoembryonic antigen-related cell adhesion molecule 10	Up-modulated in M+Dx4	2.58529	2.03723e-06	Up-modulated in Dx4	2.29891	9.57627e-06	Up-modulated in M+Dx2	2.69205	9.23482e-06		0.951545	0.0890285
12235	Bub1	budding uninhibited by benzimidazoles 1 homolog (S. cerevisiae)	Up-modulated in M+Dx4	2.58466	7.20116e-07	Up-modulated in Dx4	2.63752	8.128e-08	Up-modulated in M+Dx2	2.34838	7.35288e-05		0.589238	0.273163
219114	Ska3	spindle and kinetochore associated complex subunit 3	Up-modulated in M+Dx4	2.57223	5.84212e-07	Up-modulated in Dx4	2.39229	1.01551e-06	Up-modulated in M+Dx2	2.0737	0.000449462		0.307874	0.565576
17121	Mxd3	Max dimerization protein 3	Up-modulated in M+Dx4	2.56379	5.70476e-11	Up-modulated in Dx4	2.51007	1.66208e-11	Up-modulated in M+Dx2	2.18265	8.30836e-07		0.33696	0.426504
67849	Cdca5	cell division cycle associated 5	Up-modulated in M+Dx4	2.55835	5.52737e-07	Up-modulated in Dx4	2.64572	4.37485e-08	Up-modulated in M+Dx2	2.15885	0.000210322		0.550843	0.300735
18163	Ctnnd2	catenin (cadherin associated protein), delta 2	Up-modulated in M+Dx4	2.55289	2.66968e-08	Up-modulated in Dx4	2.18587	5.60067e-07	Up-modulated in M+Dx2	2.09827	6.89966e-05		-0.0555721	0.907722
74107	Cep55	centrosomal protein 55	Up-modulated in M+Dx4	2.54885	7.48549e-09	Up-modulated in Dx4	2.5001	1.98034e-09	Up-modulated in M+Dx2	2.14306	2.18324e-05		0.310505	0.502281
269582	Clspn	claspin	Up-modulated in M+Dx4	2.54853	1.23998e-08	Up-modulated in Dx4	2.32832	4.09939e-08	Up-modulated in M+Dx2	2.12173	3.56451e-05		0.715108	0.125811
18599	Padi1	peptidyl arginine deiminase, type I	Up-modulated in M+Dx4	2.54042	9.00359e-06	Up-modulated in Dx4	2.95602	5.21409e-08	Up-modulated in M+Dx2	2.14322	0.000813667		-1.17356	0.0910076
71804	Mtfr2	mitochondrial fission regulator 2	Up-modulated in M+Dx4	2.53394	1.72209e-08	Up-modulated in Dx4	2.44118	1.41671e-08	Up-modulated in M+Dx2	2.04503	6.094e-05		0.145907	0.766051
109620	Dsp	desmoplakin	Up-modulated in M+Dx4	2.52494	1.05261e-21	Up-modulated in Dx4	2.58224	2.3073e-25	Up-modulated in M+Dx2	1.99425	4.83379e-11		-0.167066	0.558154
17319	Mif	macrophage migration inhibitory factor	Up-modulated in M+Dx4	2.52355	6.79482e-22	Up-modulated in Dx4	2.82836	1.43628e-30	Up-modulated in M+Dx2	2.55657	5.996e-18		0.177214	0.534271
18557	Cdk18	cyclin-dependent kinase 18	Up-modulated in M+Dx4	2.52229	1.61335e-07	Up-modulated in Dx4	2.05388	7.84323e-06	Up-modulated in M+Dx2	2.32905	2.09199e-05		0.187931	0.706742
66889	Rnf128	ring finger protein 128	Up-modulated in M+Dx4	2.52066	8.49047e-15	Up-modulated in Dx4	2.61142	1.38818e-17	Up-modulated in M+Dx2	2.56126	2.45775e-12		0.346073	0.321146
105653	Phyhip	phytanoyl-CoA hydroxylase interacting protein	Up-modulated in M+Dx4	2.52056	2.07896e-05	Up-modulated in Dx4	2.6112	2.88436e-06	Up-modulated in M+Dx2	2.72775	3.48377e-05		0.0292444	0.961441
99382	Abtb2	ankyrin repeat and BTB (POZ) domain containing 2	Up-modulated in M+Dx4	2.51981	7.79595e-14	Up-modulated in Dx4	2.63229	1.40174e-16	Up-modulated in M+Dx2	2.16202	1.63259e-08		0.670515	0.0640201
14219	Ctgf	connective tissue growth factor	Up-modulated in M+Dx4	2.51757	5.70989e-14	Up-modulated in Dx4	3.03535	2.62203e-22	Up-modulated in M+Dx2	2.88471	1.56206e-14		0.0813161	0.819982
19348	Kif20a	kinesin family member 20A	Up-modulated in M+Dx4	2.51026	1.53977e-06	Up-modulated in Dx4	2.61849	9.81974e-08	Up-modulated in M+Dx2	2.12469	0.000387018		0.401553	0.454623
104732	4930427A07Rik	RIKEN cDNA 4930427A07 gene	Up-modulated in M+Dx4	2.50336	8.85105e-09	Up-modulated in Dx4	2.03699	1.11937e-06	Up-modulated in M+Dx2	2.15202	1.37334e-05		0.471534	0.306136
100502766	Kifc1	kinesin family member C1	Up-modulated in M+Dx4	2.49942	9.71298e-11	Up-modulated in Dx4	2.40991	4.45963e-11	Up-modulated in M+Dx2	2.33701	9.09379e-08		0.289666	0.480976
66442	Spc25	SPC25, NDC80 kinetochore complex component, homolog (S. cerevisiae)	Up-modulated in M+Dx4	2.49888	1.89902e-10	Up-modulated in Dx4	2.55513	4.94157e-12	Up-modulated in M+Dx2	2.15397	1.54424e-06		0.193094	0.642627
17427	Mns1	meiosis-specific nuclear structural protein 1	Up-modulated in M+Dx4	2.49153	5.71058e-12	Up-modulated in Dx4	1.669	2.54206e-06	Up-modulated in M+Dx2	1.75093	2.80272e-05		-0.138057	0.731858
12994	Csn3	casein kappa	Up-modulated in M+Dx4	2.48766	0.000473106	Up-modulated in Dx4	3.69973	1.70085e-08	Up-modulated in M+Dx2	3.04439	9.07812e-05		0.74828	0.286188
20525	Slc2a1	solute carrier family 2 (facilitated glucose transporter), member 1	Up-modulated in M+Dx4	2.47893	3.96606e-13	Up-modulated in Dx4	2.97395	1.02201e-20	Up-modulated in M+Dx2	2.63078	7.96795e-12		-0.103038	0.777079
73449	1700066B19Rik	RIKEN cDNA 1700066B19 gene	Up-modulated in M+Dx4	2.47737	0.000436134	Up-modulated in Dx4	2.81854	2.5733e-05	Up-modulated in M+Dx2	3.04543	3.99164e-05		0.534375	0.465402
12443	Ccnd1	cyclin D1	Up-modulated in M+Dx4	2.47335	8.47667e-19	Up-modulated in Dx4	2.72504	2.23273e-25	Up-modulated in M+Dx2	2.36957	8.20676e-14		0.381121	0.204443
21335	Tacc3	transforming, acidic coiled-coil containing protein 3	Up-modulated in M+Dx4	2.46915	7.73479e-08	Up-modulated in Dx4	2.5312	4.85616e-09	Up-modulated in M+Dx2	2.01719	0.00013716		0.320836	0.501865
110308	Krt5	keratin 5	Up-modulated in M+Dx4	2.46821	2.6486e-05	Up-modulated in Dx4	2.45426	9.25695e-06	Up-modulated in M+Dx2	2.4409	0.000226466		-0.252701	0.670548
12654	Chil1	chitinase-like 1	Up-modulated in M+Dx4	2.45392	0.000219854	Up-modulated in Dx4	3.71877	1.15011e-09	Up-modulated in M+Dx2	2.92504	6.34805e-05		0.960733	0.145977
72391	Cdkn3	cyclin-dependent kinase inhibitor 3	Up-modulated in M+Dx4	2.45325	2.86541e-07	Up-modulated in Dx4	2.55224	1.68381e-08	Up-modulated in M+Dx2	2.24871	3.11266e-05		0.154238	0.760634
54392	Ncapg	non-SMC condensin I complex, subunit G	Up-modulated in M+Dx4	2.45049	2.98258e-07	Up-modulated in Dx4	2.51313	2.43316e-08	Up-modulated in M+Dx2	2.37087	1.19852e-05		0.488794	0.324127
233406	Prc1	protein regulator of cytokinesis 1	Up-modulated in M+Dx4	2.44342	1.48551e-07	Up-modulated in Dx4	2.54742	5.62252e-09	Up-modulated in M+Dx2	2.18275	3.9714e-05		0.380833	0.429626
380930	9330188P03Rik	RIKEN cDNA 9330188P03 gene	Up-modulated in M+Dx4	2.44004	2.80945e-11	Up-modulated in Dx4	2.51255	3.49444e-13	Up-modulated in M+Dx2	1.95218	3.6412e-06		0.111318	0.775806
26909	Exo1	exonuclease 1	Up-modulated in M+Dx4	2.43979	8.09474e-06	Up-modulated in Dx4	2.31224	7.93498e-06	Up-modulated in M+Dx2	2.10102	0.000756302		1.06636	0.0558744
71584	Gdpd2	glycerophosphodiester phosphodiesterase domain containing 2	Up-modulated in M+Dx4	2.43808	0.000764252	Up-modulated in Dx4	2.45416	0.000355639	Up-modulated in M+Dx2	3.29747	2.18775e-05		0.838351	0.242713
26886	Cenph	centromere protein H	Up-modulated in M+Dx4	2.43789	1.10572e-08	Up-modulated in Dx4	2.24424	3.24844e-08	Up-modulated in M+Dx2	2.11169	1.38445e-05		0.708785	0.114068
20877	Aurkb	aurora kinase B	Up-modulated in M+Dx4	2.43191	3.40003e-08	Up-modulated in Dx4	2.20013	1.47141e-07	Up-modulated in M+Dx2	2.12956	2.29292e-05		0.250683	0.587548
19659	Rbp1	retinol binding protein 1, cellular	Up-modulated in M+Dx4	2.42227	1.87169e-06	Up-modulated in Dx4	2.47017	2.3731e-07	Up-modulated in M+Dx2	1.97006	0.000766262		0.655917	0.208457
227358	Fam132b	family with sequence similarity 132, member B	Up-modulated in M+Dx4	2.41354	0.000329609	Up-modulated in Dx4	3.07045	9.51529e-07	Up-modulated in M+Dx2	2.65452	0.000335613		0.581169	0.389418
72415	Sgol1	shugoshin-like 1 (S. pombe)	Up-modulated in M+Dx4	2.41335	2.94813e-06	Up-modulated in Dx4	2.34041	1.6637e-06	Up-modulated in M+Dx2	2.22203	0.00014787		0.481359	0.366207
13639	Efna4	ephrin A4	Up-modulated in M+Dx4	2.41173	1.55877e-19	Up-modulated in Dx4	2.05586	1.23154e-15	Up-modulated in M+Dx2	2.10482	2.24077e-12		0.130605	0.662492
230775	Bai2	brain-specific angiogenesis inhibitor 2	Up-modulated in M+Dx4	2.40715	3.86639e-07	Up-modulated in Dx4	2.376	1.19546e-07	Up-modulated in M+Dx2	2.43766	4.82498e-06		0.330483	0.504579
218977	Dlgap5	discs, large (Drosophila) homolog-associated protein 5	Up-modulated in M+Dx4	2.40185	3.70535e-07	Up-modulated in Dx4	2.30759	2.41482e-07	Up-modulated in M+Dx2	2.05854	0.000142962		0.278991	0.569727
27279	Tnfrsf12a	tumor necrosis factor receptor superfamily, member 12a	Up-modulated in M+Dx4	2.39807	2.59782e-09	Up-modulated in Dx4	2.95023	3.74574e-15	Up-modulated in M+Dx2	2.08744	5.9515e-06		0.125346	0.767367
20681	Sox8	SRY (sex determining region Y)-box 8	Up-modulated in M+Dx4	2.39529	1.07986e-06	Up-modulated in Dx4	2.42399	1.71971e-07	Up-modulated in M+Dx2	2.07775	0.00021375		0.55569	0.274544
16782	Lamc2	laminin, gamma 2	Up-modulated in M+Dx4	2.39147	1.77521e-13	Up-modulated in Dx4	2.52438	1.20913e-16	Up-modulated in M+Dx2	1.77078	2.59935e-06		0.121914	0.724343
12428	Ccna2	cyclin A2	Up-modulated in M+Dx4	2.38504	3.90134e-07	Up-modulated in Dx4	2.39496	6.33149e-08	Up-modulated in M+Dx2	2.22759	3.13847e-05		0.302724	0.53373
54373	Prss16	protease, serine 16 (thymus)	Up-modulated in M+Dx4	2.38435	1.74584e-06	Up-modulated in Dx4	2.26107	1.85416e-06	Up-modulated in M+Dx2	2.43354	1.28967e-05		0.244921	0.639016
70024	Mcm10	minichromosome maintenance deficient 10 (S. cerevisiae)	Up-modulated in M+Dx4	2.37971	4.5631e-07	Up-modulated in Dx4	2.301	2.5564e-07	Up-modulated in M+Dx2	2.16626	5.44629e-05		0.321958	0.512141
70218	Kif18b	kinesin family member 18B	Up-modulated in M+Dx4	2.3722	8.2712e-06	Up-modulated in Dx4	2.14511	2.21349e-05	Up-modulated in M+Dx2	2.07758	0.000614146		0.424803	0.437092
108115	Slco4a1	solute carrier organic anion transporter family, member 4a1	Up-modulated in M+Dx4	2.36864	0.000614202	Up-modulated in Dx4	2.81065	1.56694e-05	Up-modulated in M+Dx2	3.30866	5.90152e-06		-0.857167	0.254419
217653	Mis18bp1	MIS18 binding protein 1	Up-modulated in M+Dx4	2.36335	1.6935e-07	Up-modulated in Dx4	2.09224	1.09321e-06	Up-modulated in M+Dx2	2.34962	4.24162e-06		0.653858	0.163668
104886	Rab15	RAB15, member RAS oncogene family	Up-modulated in M+Dx4	2.36023	4.38997e-26	Up-modulated in Dx4	2.61533	1.28761e-35	Up-modulated in M+Dx2	2.13833	3.74366e-17		0.380944	0.118147
15366	Hmmr	hyaluronan mediated motility receptor (RHAMM)	Up-modulated in M+Dx4	2.3597	9.52598e-06	Up-modulated in Dx4	2.20543	1.21364e-05	Up-modulated in M+Dx2	2.24118	0.000209387		0.298228	0.583841
17279	Melk	maternal embryonic leucine zipper kinase	Up-modulated in M+Dx4	2.35877	1.42945e-06	Up-modulated in Dx4	2.15043	3.58772e-06	Up-modulated in M+Dx2	2.18233	8.73701e-05		0.431244	0.393506
76261	0610040J01Rik	RIKEN cDNA 0610040J01 gene	Up-modulated in M+Dx4	2.35839	4.34715e-15	Up-modulated in Dx4	2.74188	2.03829e-22	Up-modulated in M+Dx2	2.62716	5.64835e-15		0.562664	0.0813651
66468	Ska1	spindle and kinetochore associated complex subunit 1	Up-modulated in M+Dx4	2.35403	6.11147e-06	Up-modulated in Dx4	2.25359	5.00733e-06	Up-modulated in M+Dx2	2.18241	0.000208148		0.315879	0.558361
230098	Arhgef39	Rho guanine nucleotide exchange factor (GEF) 39	Up-modulated in M+Dx4	2.34454	5.37153e-08	Up-modulated in Dx4	2.23895	5.59762e-08	Up-modulated in M+Dx2	2.17537	6.80845e-06		-0.28438	0.551663
12449	Ccnf	cyclin F	Up-modulated in M+Dx4	2.3349	1.95472e-08	Up-modulated in Dx4	2.14248	5.64181e-08	Up-modulated in M+Dx2	1.92229	5.69819e-05		0.268111	0.540081
234258	Neil3	nei like 3 (E. coli)	Up-modulated in M+Dx4	2.33227	2.43797e-09	Up-modulated in Dx4	1.89438	4.33033e-07	Up-modulated in M+Dx2	2.44585	2.35193e-08		0.694153	0.0923719
57441	Gmnn	geminin	Up-modulated in M+Dx4	2.32043	6.01789e-12	Up-modulated in Dx4	2.12494	2.98245e-11	Up-modulated in M+Dx2	1.91075	8.06848e-07		0.469218	0.190986
12575	Cdkn1a	cyclin-dependent kinase inhibitor 1A (P21)	Up-modulated in M+Dx4	2.31926	7.41661e-07	Up-modulated in Dx4	2.69796	7.18853e-10	Up-modulated in M+Dx2	2.71173	2.11023e-07		-0.21419	0.660167
74041	Ddias	DNA damage-induced apoptosis suppressor	Up-modulated in M+Dx4	2.31924	3.61249e-08	Up-modulated in Dx4	2.2786	1.15556e-08	Up-modulated in M+Dx2	2.12802	8.10368e-06		0.463341	0.297196
319191	Hist1h2ai	histone cluster 1, H2ai	Up-modulated in M+Dx4	2.3138	3.39309e-08	Up-modulated in Dx4	2.16325	5.20106e-08	Up-modulated in M+Dx2	2.75848	3.17886e-09		0.231594	0.599105
11639	Ak4	adenylate kinase 4	Up-modulated in M+Dx4	2.30154	5.50206e-09	Up-modulated in Dx4	2.62762	1.09686e-12	Up-modulated in M+Dx2	2.07658	4.02547e-06		0.142258	0.731994
213649	Arhgef19	Rho guanine nucleotide exchange factor (GEF) 19	Up-modulated in M+Dx4	2.29996	2.40592e-09	Up-modulated in Dx4	1.8103	9.1321e-07	Up-modulated in M+Dx2	1.65219	0.000237365		-0.00236787	0.995362
16765	Stmn1	stathmin 1	Up-modulated in M+Dx4	2.29277	9.68267e-07	Up-modulated in Dx4	1.98848	7.66026e-06	Up-modulated in M+Dx2	1.86807	0.000551305		0.531917	0.27047
16580	Kifc5b	kinesin family member C5B	Up-modulated in M+Dx4	2.29143	1.16711e-09	Up-modulated in Dx4	2.17286	1.15011e-09	Up-modulated in M+Dx2	2.07728	1.24736e-06		0.264231	0.508598
319172	Hist1h2ab	histone cluster 1, H2ab	Up-modulated in M+Dx4	2.29044	4.33429e-08	Up-modulated in Dx4	2.17145	4.22617e-08	Up-modulated in M+Dx2	2.73301	4.06325e-09		0.0344894	0.937637
97165	Hmgb2	high mobility group box 2	Up-modulated in M+Dx4	2.28285	1.80403e-09	Up-modulated in Dx4	1.83338	4.01989e-07	Up-modulated in M+Dx2	1.81028	3.77527e-05		0.368051	0.355222
16551	Kif11	kinesin family member 11	Up-modulated in M+Dx4	2.27255	7.91806e-06	Up-modulated in Dx4	2.23807	2.99045e-06	Up-modulated in M+Dx2	2.15272	0.000197663		0.531639	0.306658
54135	Lsr	lipolysis stimulated lipoprotein receptor	Up-modulated in M+Dx4	2.27013	8.49402e-22	Up-modulated in Dx4	2.16357	3.95009e-22	Up-modulated in M+Dx2	1.85944	6.82694e-12		0.417891	0.103946
20147	Rs1	retinoschisis (X-linked, juvenile) 1 (human)	Up-modulated in M+Dx4	2.27003	0.000689773	Up-modulated in Dx4	2.66322	2.25187e-05	Up-modulated in M+Dx2	3.07017	1.73834e-05		0.592889	0.380537
12716	Ckmt1	creatine kinase, mitochondrial 1, ubiquitous	Up-modulated in M+Dx4	2.26882	3.46916e-10	Up-modulated in Dx4	2.4339	7.2164e-13	Up-modulated in M+Dx2	2.56596	2.47057e-10		0.365499	0.337996
18605	Enpp1	ectonucleotide pyrophosphatase/phosphodiesterase 1	Up-modulated in M+Dx4	2.26499	4.37267e-09	Up-modulated in Dx4	2.30501	2.14659e-10	Up-modulated in M+Dx2	1.67051	0.000202635		0.293623	0.468111
94346	Tmem40	transmembrane protein 40	Up-modulated in M+Dx4	2.26236	9.41928e-16	Up-modulated in Dx4	2.44211	3.76862e-20	Up-modulated in M+Dx2	1.76946	4.20989e-08		-0.224035	0.472452
319173	Hist1h2af	histone cluster 1, H2af	Up-modulated in M+Dx4	2.25494	2.52443e-07	Up-modulated in Dx4	2.07906	5.86738e-07	Up-modulated in M+Dx2	2.9513	7.7516e-10		0.476377	0.298753
106878	Smim3	small integral membrane protein 3	Up-modulated in M+Dx4	2.25428	4.07546e-12	Up-modulated in Dx4	1.95853	2.44423e-10	Up-modulated in M+Dx2	1.60142	2.29894e-05		-0.294239	0.401552
56226	Espn	espin	Up-modulated in M+Dx4	2.24786	0.000273185	Up-modulated in Dx4	2.19427	0.000170366	Up-modulated in M+Dx2	2.28141	0.000989752		-0.268909	0.666375
404710	Iqgap3	IQ motif containing GTPase activating protein 3	Up-modulated in M+Dx4	2.24767	1.93423e-06	Up-modulated in Dx4	2.02633	6.17591e-06	Up-modulated in M+Dx2	2.67267	3.59711e-07		0.690269	0.156689
52276	Cdca8	cell division cycle associated 8	Up-modulated in M+Dx4	2.24439	4.15632e-06	Up-modulated in Dx4	2.13448	3.58609e-06	Up-modulated in M+Dx2	1.98097	0.000386079		0.29586	0.555609
218581	Depdc1b	DEP domain containing 1B	Up-modulated in M+Dx4	2.23268	1.62754e-05	Up-modulated in Dx4	2.34911	1.62172e-06	Up-modulated in M+Dx2	2.10849	0.000294372		0.622175	0.246071
228543	Rhov	ras homolog gene family, member V	Up-modulated in M+Dx4	2.22554	5.86339e-05	Up-modulated in Dx4	2.41704	3.19895e-06	Up-modulated in M+Dx2	2.42212	9.33472e-05		0.571566	0.30861
224171	C330027C09Rik	RIKEN cDNA C330027C09 gene	Up-modulated in M+Dx4	2.22497	7.94455e-07	Up-modulated in Dx4	2.23693	1.35584e-07	Up-modulated in M+Dx2	1.90687	0.000233611		0.218962	0.638875
106565	Dlk2	delta-like 2 homolog (Drosophila)	Up-modulated in M+Dx4	2.22058	0.000231497	Up-modulated in Dx4	2.25316	7.84402e-05	Up-modulated in M+Dx2	2.63516	6.83305e-05		-0.042998	0.944731
14221	Fjx1	four jointed box 1 (Drosophila)	Up-modulated in M+Dx4	2.21809	2.71689e-08	Up-modulated in Dx4	2.1017	2.90574e-08	Up-modulated in M+Dx2	2.00324	9.98691e-06		0.0350379	0.934333
17345	Mki67	antigen identified by monoclonal antibody Ki 67	Up-modulated in M+Dx4	2.21444	2.22479e-05	Up-modulated in Dx4	2.25003	4.52479e-06	Up-modulated in M+Dx2	2.26827	0.000120603		0.491479	0.354871
71988	Esco2	establishment of cohesion 1 homolog 2 (S. cerevisiae)	Up-modulated in M+Dx4	2.20885	5.28469e-07	Up-modulated in Dx4	2.22895	8.07862e-08	Up-modulated in M+Dx2	2.47764	4.82994e-07		0.734327	0.108311
140703	Emid1	EMI domain containing 1	Up-modulated in M+Dx4	2.20188	2.46494e-08	Up-modulated in Dx4	1.88907	4.70983e-07	Up-modulated in M+Dx2	1.61473	0.000461016		0.531193	0.19752
100503676	LOC100503676	uncharacterized LOC100503676	Up-modulated in M+Dx4	2.19977	1.64358e-26	Up-modulated in Dx4	2.05967	1.25031e-25	Up-modulated in M+Dx2	1.97681	1.91833e-17		0.136286	0.555154
108907	Nusap1	nucleolar and spindle associated protein 1	Up-modulated in M+Dx4	2.18991	2.22237e-06	Up-modulated in Dx4	2.17664	5.95069e-07	Up-modulated in M+Dx2	2.16431	3.73407e-05		0.330011	0.48942
27356	Insl6	insulin-like 6	Up-modulated in M+Dx4	2.18667	0.000115231	Up-modulated in Dx4	1.89741	0.000445941	Up-modulated in M+Dx2	2.30468	0.000284264		-0.105625	0.85526
67425	Eps8l1	EPS8-like 1	Up-modulated in M+Dx4	2.18657	4.31692e-07	Up-modulated in Dx4	1.76726	1.92048e-05	Up-modulated in M+Dx2	2.34533	1.432e-06		0.195544	0.664538
226419	Dyrk3	dual-specificity tyrosine-(Y)-phosphorylation regulated kinase 3	Up-modulated in M+Dx4	2.1847	4.17372e-12	Up-modulated in Dx4	2.42439	3.65483e-16	Up-modulated in M+Dx2	2.34161	1.93846e-11		0.862525	0.0104994
16400	Itga3	integrin alpha 3	Up-modulated in M+Dx4	2.18407	4.74192e-10	Up-modulated in Dx4	1.92817	6.72879e-09	Up-modulated in M+Dx2	1.60438	8.65079e-05		0.0435899	0.906197
22137	Ttk	Ttk protein kinase	Up-modulated in M+Dx4	2.1769	6.48819e-06	Up-modulated in Dx4	2.1652	1.9185e-06	Up-modulated in M+Dx2	2.01116	0.000255043		0.187657	0.705887
319149	Hist1h3d	histone cluster 1, H3d	Up-modulated in M+Dx4	2.17679	2.05743e-07	Up-modulated in Dx4	2.06292	1.96146e-07	Up-modulated in M+Dx2	2.67796	8.86287e-09		0.124906	0.7757
242484	D630039A03Rik	RIKEN cDNA D630039A03 gene	Up-modulated in M+Dx4	2.17622	5.25359e-09	Up-modulated in Dx4	1.87996	1.24227e-07	Up-modulated in M+Dx2	2.07626	8.66853e-07		0.744062	0.0579548
50799	Slc25a13	solute carrier family 25 (mitochondrial carrier, adenine nucleotide translocator), member 13	Up-modulated in M+Dx4	2.1747	2.31964e-22	Up-modulated in Dx4	2.00367	3.67604e-21	Up-modulated in M+Dx2	2.06262	3.2116e-16		0.496015	0.0419755
230779	Serinc2	serine incorporator 2	Up-modulated in M+Dx4	2.17287	2.36055e-11	Up-modulated in Dx4	2.40753	2.7622e-15	Up-modulated in M+Dx2	1.80356	1.41253e-06		0.0666323	0.847427
214230	Pak6	p21 protein (Cdc42/Rac)-activated kinase 6	Up-modulated in M+Dx4	2.17091	3.20292e-08	Up-modulated in Dx4	2.30826	4.00618e-10	Up-modulated in M+Dx2	1.6621	0.000262438		0.0306902	0.940983
208628	Kntc1	kinetochore associated 1	Up-modulated in M+Dx4	2.17045	4.05646e-07	Up-modulated in Dx4	2.00393	8.00789e-07	Up-modulated in M+Dx2	2.04299	2.79969e-05		0.645181	0.147339
13638	Efna3	ephrin A3	Up-modulated in M+Dx4	2.17036	0.000154745	Up-modulated in Dx4	2.15405	7.66016e-05	Up-modulated in M+Dx2	2.17218	0.000691896		-0.00964629	0.987119
13841	Epha7	Eph receptor A7	Up-modulated in M+Dx4	2.16906	3.21989e-07	Up-modulated in Dx4	1.86225	3.89519e-06	Up-modulated in M+Dx2	1.84675	0.000158298		0.0309273	0.944149
17967	Ncam1	neural cell adhesion molecule 1	Up-modulated in M+Dx4	2.16812	1.76203e-05	Up-modulated in Dx4	2.63936	1.98853e-08	Up-modulated in M+Dx2	2.49061	9.74005e-06		-0.0791095	0.879029
60530	Fignl1	fidgetin-like 1	Up-modulated in M+Dx4	2.168	6.16916e-09	Up-modulated in Dx4	1.84831	2.00325e-07	Up-modulated in M+Dx2	1.65445	0.000130483		0.649502	0.0978539
20969	Sdc1	syndecan 1	Up-modulated in M+Dx4	2.1628	2.57046e-13	Up-modulated in Dx4	2.6689	3.0681e-22	Up-modulated in M+Dx2	1.91048	1.6478e-08		0.0998968	0.751127
16691	Krt8	keratin 8	Up-modulated in M+Dx4	2.1599	4.39773e-05	Up-modulated in Dx4	2.49805	4.02591e-07	Up-modulated in M+Dx2	2.09727	0.000480621		-0.105756	0.843679
51944	Knstrn	kinetochore-localized astrin/SPAG5 binding	Up-modulated in M+Dx4	2.15559	1.15647e-05	Up-modulated in Dx4	2.16569	2.82293e-06	Up-modulated in M+Dx2	1.86555	0.000949944		0.259657	0.606041
76131	Depdc1a	DEP domain containing 1a	Up-modulated in M+Dx4	2.15214	2.98236e-05	Up-modulated in Dx4	2.06562	2.23032e-05	Up-modulated in M+Dx2	2.02506	0.000546032		0.0815295	0.877481
19361	Rad51	RAD51 homolog	Up-modulated in M+Dx4	2.14841	5.64157e-07	Up-modulated in Dx4	2.17697	7.53218e-08	Up-modulated in M+Dx2	1.96711	5.9703e-05		0.783524	0.0787851
27260	Plek2	pleckstrin 2	Up-modulated in M+Dx4	2.14666	1.10206e-10	Up-modulated in Dx4	1.79222	1.73684e-08	Up-modulated in M+Dx2	2.29175	8.17988e-10		0.449696	0.204201
108961	E2f8	E2F transcription factor 8	Up-modulated in M+Dx4	2.14582	2.4597e-06	Up-modulated in Dx4	1.93418	7.54961e-06	Up-modulated in M+Dx2	1.94301	0.00018907		0.186931	0.691927
14038	Wfdc18	WAP four-disulfide core domain 18	Up-modulated in M+Dx4	2.14497	0.000475029	Up-modulated in Dx4	2.37686	3.40965e-05	Up-modulated in M+Dx2	2.54677	0.000184562		0.944801	0.122461
320022	Ccdc79	coiled-coil domain containing 79	Up-modulated in M+Dx4	2.14423	4.01201e-07	Up-modulated in Dx4	1.79736	1.49636e-05	Up-modulated in M+Dx2	1.80649	0.000140684		0.285247	0.542014
17357	Marcksl1	MARCKS-like 1	Up-modulated in M+Dx4	2.14266	2.14177e-13	Up-modulated in Dx4	2.00389	3.67371e-13	Up-modulated in M+Dx2	1.99952	1.85256e-09		0.347438	0.264115
217887	BC022687	cDNA sequence BC022687	Up-modulated in M+Dx4	2.13986	5.99599e-11	Up-modulated in Dx4	1.9688	4.33063e-10	Up-modulated in M+Dx2	1.70208	4.58966e-06		0.542935	0.127796
269378	Ahcy	S-adenosylhomocysteine hydrolase	Up-modulated in M+Dx4	2.13638	1.40342e-08	Up-modulated in Dx4	2.28523	9.43062e-11	Up-modulated in M+Dx2	2.46367	5.49668e-09		-0.107114	0.785941
72640	Mex3a	mex3 homolog A (C. elegans)	Up-modulated in M+Dx4	2.12984	1.72058e-06	Up-modulated in Dx4	1.62506	0.000136955	Up-modulated in M+Dx2	2.07233	4.31046e-05		0.658107	0.151781
67177	Cdt1	chromatin licensing and DNA replication factor 1	Up-modulated in M+Dx4	2.1288	8.17657e-10	Up-modulated in Dx4	1.76233	1.07303e-07	Up-modulated in M+Dx2	2.18359	2.12199e-08		0.971694	0.00783605
319167	Hist1h2ag	histone cluster 1, H2ag	Up-modulated in M+Dx4	2.12328	2.53791e-06	Up-modulated in Dx4	1.97695	3.65567e-06	Up-modulated in M+Dx2	2.60298	2.10721e-07		0.10638	0.820086
210762	Ppp1r36	protein phosphatase 1, regulatory subunit 36	Up-modulated in M+Dx4	2.11717	1.82959e-05	Up-modulated in Dx4	2.30378	6.88602e-07	Up-modulated in M+Dx2	2.34166	2.14513e-05		0.175396	0.73171
67629	Spc24	SPC24, NDC80 kinetochore complex component, homolog (S. cerevisiae)	Up-modulated in M+Dx4	2.11521	8.02095e-06	Up-modulated in Dx4	2.07611	3.4e-06	Up-modulated in M+Dx2	2.04455	0.000141717		0.304866	0.532667
12070	Ngfrap1	nerve growth factor receptor (TNFRSF16) associated protein 1	Up-modulated in M+Dx4	2.11501	1.09625e-21	Up-modulated in Dx4	1.73606	1.62265e-16	Up-modulated in M+Dx2	1.69644	2.33759e-11		0.162162	0.499953
66311	Cenpw	centromere protein W	Up-modulated in M+Dx4	2.10774	5.95011e-07	Up-modulated in Dx4	2.06622	2.50118e-07	Up-modulated in M+Dx2	1.84379	0.000129233		0.311726	0.483933
246228	Vwa1	von Willebrand factor A domain containing 1	Up-modulated in M+Dx4	2.1073	5.98846e-08	Up-modulated in Dx4	1.73951	2.60797e-06	Up-modulated in M+Dx2	2.15933	9.56825e-07		0.137198	0.735463
226245	Plekhs1	pleckstrin homology domain containing, family S member 1	Up-modulated in M+Dx4	2.10676	7.92739e-05	Up-modulated in Dx4	2.45451	8.00872e-07	Up-modulated in M+Dx2	3.35642	7.05611e-09		1.36122	0.0116864
100041230	Hist1h4m	histone cluster 1, H4m	Up-modulated in M+Dx4	2.09832	9.27721e-06	Up-modulated in Dx4	2.36994	1.35437e-07	Up-modulated in M+Dx2	2.36384	3.56933e-06		0.380109	0.456152
381823	Apold1	apolipoprotein L domain containing 1	Up-modulated in M+Dx4	2.09643	8.59007e-06	Up-modulated in Dx4	2.5607	5.71032e-09	Up-modulated in M+Dx2	2.2719	1.53953e-05		0.399969	0.413662
319166	Hist1h2ae	histone cluster 1, H2ae	Up-modulated in M+Dx4	2.09511	9.17252e-07	Up-modulated in Dx4	1.89809	2.78156e-06	Up-modulated in M+Dx2	2.47175	2.08621e-07		-0.0490011	0.912522
209737	Kif15	kinesin family member 15	Up-modulated in M+Dx4	2.09428	9.36339e-06	Up-modulated in Dx4	1.82848	4.54263e-05	Up-modulated in M+Dx2	1.90311	0.000436899		0.402176	0.406732
17750	Mt2	metallothionein 2	Up-modulated in M+Dx4	2.09305	2.43137e-05	Up-modulated in Dx4	2.84428	5.26505e-10	Up-modulated in M+Dx2	2.69268	9.74405e-07		-0.281215	0.578546
17189	Mb	myoglobin	Up-modulated in M+Dx4	2.09022	0.000166012	Up-modulated in Dx4	2.65753	2.42396e-07	Up-modulated in M+Dx2	3.7327	3.54264e-10		0.531351	0.343209
106931	Kctd1	potassium channel tetramerisation domain containing 1	Up-modulated in M+Dx4	2.08986	1.1503e-19	Up-modulated in Dx4	2.24831	3.2251e-25	Up-modulated in M+Dx2	2.15652	8.9667e-17		0.359578	0.151073
18476	Pafah1b3	platelet-activating factor acetylhydrolase, isoform 1b, subunit 3	Up-modulated in M+Dx4	2.08346	2.02328e-13	Up-modulated in Dx4	2.00073	8.97424e-14	Up-modulated in M+Dx2	1.68931	2.17116e-07		0.0799047	0.794054
408064	BC064078	cDNA sequence BC064078	Up-modulated in M+Dx4	2.08306	9.71924e-08	Up-modulated in Dx4	1.85728	5.34665e-07	Up-modulated in M+Dx2	2.24737	3.35984e-07		0.586158	0.150185
110749	Chaf1b	chromatin assembly factor 1, subunit B (p60)	Up-modulated in M+Dx4	2.0791	8.28867e-09	Up-modulated in Dx4	1.95112	1.14447e-08	Up-modulated in M+Dx2	1.84288	7.96685e-06		0.700961	0.0645873
56419	Diap3	diaphanous homolog 3 (Drosophila)	Up-modulated in M+Dx4	2.07551	5.52012e-08	Up-modulated in Dx4	1.90579	1.4277e-07	Up-modulated in M+Dx2	1.68363	0.000135389		0.41824	0.29663
319168	Hist1h2ah	histone cluster 1, H2ah	Up-modulated in M+Dx4	2.07493	3.20536e-06	Up-modulated in Dx4	1.94033	4.15666e-06	Up-modulated in M+Dx2	2.56805	2.11023e-07		0.122527	0.790778
16571	Kif4	kinesin family member 4	Up-modulated in M+Dx4	2.07485	3.89375e-05	Up-modulated in Dx4	2.2789	1.36257e-06	Up-modulated in M+Dx2	1.9622	0.000633163		0.171221	0.739449
17178	Fxyd3	FXYD domain-containing ion transport regulator 3	Up-modulated in M+Dx4	2.07138	2.20266e-16	Up-modulated in Dx4	2.44442	3.37778e-25	Up-modulated in M+Dx2	1.89663	4.20078e-11		0.229891	0.397196
319161	Hist1h4n	histone cluster 1, H4n	Up-modulated in M+Dx4	2.06972	8.38331e-05	Up-modulated in Dx4	2.38586	1.64805e-06	Up-modulated in M+Dx2	2.28376	6.09488e-05		0.582474	0.291566
14156	Fen1	flap structure specific endonuclease 1	Up-modulated in M+Dx4	2.06724	2.0366e-12	Up-modulated in Dx4	2.00425	5.39214e-13	Up-modulated in M+Dx2	1.60163	2.40994e-06		0.629228	0.0446965
319164	Hist1h2ac	histone cluster 1, H2ac	Up-modulated in M+Dx4	2.0613	1.14003e-07	Up-modulated in Dx4	1.92787	1.64128e-07	Up-modulated in M+Dx2	2.43904	1.82205e-08		-0.058509	0.88637
71690	Esm1	endothelial cell-specific molecule 1	Up-modulated in M+Dx4	2.04809	9.67978e-06	Up-modulated in Dx4	1.86977	1.98821e-05	Up-modulated in M+Dx2	2.02297	0.000118084		-0.485465	0.311033
60406	Sap30	sin3 associated polypeptide	Up-modulated in M+Dx4	2.04554	1.46654e-09	Up-modulated in Dx4	1.99087	4.74114e-10	Up-modulated in M+Dx2	1.76093	5.62885e-06		0.518885	0.146838
56150	Mad2l1	MAD2 mitotic arrest deficient-like 1	Up-modulated in M+Dx4	2.04245	5.28401e-07	Up-modulated in Dx4	2.06597	6.97888e-08	Up-modulated in M+Dx2	1.90371	4.30836e-05		0.299288	0.479707
18590	Pdgfa	platelet derived growth factor, alpha	Up-modulated in M+Dx4	2.03384	4.71771e-11	Up-modulated in Dx4	1.80091	8.44351e-10	Up-modulated in M+Dx2	1.51305	2.55401e-05		0.205215	0.532845
16525	Kcnk1	potassium channel, subfamily K, member 1	Up-modulated in M+Dx4	2.0319	1.90567e-08	Up-modulated in Dx4	2.26186	2.2084e-11	Up-modulated in M+Dx2	2.23082	4.22688e-08		0.67998	0.0722271
69137	Vstm5	V-set and transmembrane domain containing 5	Up-modulated in M+Dx4	2.02829	5.72772e-05	Up-modulated in Dx4	1.84707	0.000132792	Up-modulated in M+Dx2	2.34127	2.22168e-05		1.0475	0.0417976
71432	5430437J10Rik	RIKEN cDNA 5430437J10 gene	Up-modulated in M+Dx4	2.02711	0.000975988	Up-modulated in Dx4	3.90973	1.97431e-12	Up-modulated in M+Dx2	3.39305	8.14178e-08		1.48789	0.0142594
70419	2810408A11Rik	RIKEN cDNA 2810408A11 gene	Up-modulated in M+Dx4	2.02289	6.15432e-12	Up-modulated in Dx4	1.34408	3.50097e-06	Up-modulated in M+Dx2	2.14873	3.46647e-11		0.435457	0.174699
72275	2200002D01Rik	RIKEN cDNA 2200002D01 gene	Up-modulated in M+Dx4	2.02108	4.15111e-08	Up-modulated in Dx4	2.58581	4.7386e-14	Up-modulated in M+Dx2	1.86821	8.29454e-06		-0.00627329	0.987256
56306	Fam60a	family with sequence similarity 60, member A	Up-modulated in M+Dx4	2.01697	1.75538e-07	Up-modulated in Dx4	1.79285	9.52665e-07	Up-modulated in M+Dx2	1.65922	0.000205502		0.73709	0.0665212
56460	Pkp3	plakophilin 3	Up-modulated in M+Dx4	2.01213	1.41806e-17	Up-modulated in Dx4	2.19528	3.72379e-23	Up-modulated in M+Dx2	2.2483	1.81068e-17		0.195059	0.445906
16763	Lad1	ladinin	Up-modulated in M+Dx4	1.99058	8.15053e-11	Up-modulated in Dx4	2.47143	4.18115e-18	Up-modulated in M+Dx2	1.77349	4.44719e-07		0.143133	0.659022
72107	Dscc1	defective in sister chromatid cohesion 1 homolog (S. cerevisiae)	Up-modulated in M+Dx4	1.98946	4.79791e-08	Up-modulated in Dx4	1.73664	6.87116e-07	Up-modulated in M+Dx2	1.77445	1.76688e-05		0.783377	0.0414125
69928	Apitd1	apoptosis-inducing, TAF9-like domain 1	Up-modulated in M+Dx4	1.98715	4.87525e-11	Up-modulated in Dx4	1.75293	1.75188e-09	Up-modulated in M+Dx2	1.80651	1.01891e-07		0.469754	0.152549
68014	Zwilch	zwilch kinetochore protein	Up-modulated in M+Dx4	1.98705	1.0354e-08	Up-modulated in Dx4	1.64761	6.42157e-07	Up-modulated in M+Dx2	1.70761	1.84867e-05		0.457831	0.210148
68743	Anln	anillin, actin binding protein	Up-modulated in M+Dx4	1.98533	2.50105e-09	Up-modulated in Dx4	2.30618	1.19043e-13	Up-modulated in M+Dx2	1.57041	4.79136e-05		-0.0425783	0.903595
18104	Nqo1	NAD(P)H dehydrogenase, quinone 1	Up-modulated in M+Dx4	1.97156	1.73593e-05	Up-modulated in Dx4	2.31452	6.11614e-08	Up-modulated in M+Dx2	2.09875	5.04839e-05		-0.152727	0.746264
432995	Smim22	small integral membrane protein 22	Up-modulated in M+Dx4	1.97002	0.000425973	Up-modulated in Dx4	2.21244	2.29345e-05	Up-modulated in M+Dx2	2.16233	0.000547537		0.548472	0.329948
320802	Ifitm10	interferon induced transmembrane protein 10	Up-modulated in M+Dx4	1.96859	0.00028379	Up-modulated in Dx4	3.10557	4.09556e-10	Up-modulated in M+Dx2	2.82585	1.41764e-06		-0.342556	0.545499
193452	Zfp184	zinc finger protein 184 (Kruppel-like)	Up-modulated in M+Dx4	1.96128	2.37422e-09	Up-modulated in Dx4	1.64748	1.80577e-07	Up-modulated in M+Dx2	1.91854	2.05445e-07		0.77551	0.0259131
75317	Parpbp	PARP1 binding protein	Up-modulated in M+Dx4	1.95967	1.2921e-05	Up-modulated in Dx4	1.96604	3.48166e-06	Up-modulated in M+Dx2	1.87458	0.000240624		0.0928872	0.842225
12671	Chrm3	cholinergic receptor, muscarinic 3, cardiac	Up-modulated in M+Dx4	1.95701	9.52818e-06	Up-modulated in Dx4	2.8018	6.62308e-12	Up-modulated in M+Dx2	1.75486	0.000494881		0.0233941	0.959943
224912	Crb3	crumbs homolog 3 (Drosophila)	Up-modulated in M+Dx4	1.94313	2.66505e-09	Up-modulated in Dx4	2.05339	2.74136e-11	Up-modulated in M+Dx2	1.88353	3.11722e-07		0.20955	0.550537
17218	Mcm5	minichromosome maintenance deficient 5, cell division cycle 46 (S. cerevisiae)	Up-modulated in M+Dx4	1.94036	3.90455e-08	Up-modulated in Dx4	1.62023	1.40853e-06	Up-modulated in M+Dx2	1.58307	0.000108134		0.696306	0.0593376
12527	Cd9	CD9 antigen	Up-modulated in M+Dx4	1.9395	1.4844e-11	Up-modulated in Dx4	1.71847	2.64837e-10	Up-modulated in M+Dx2	1.55803	2.77895e-06		0.0380687	0.900537
72000	Lmntd2	lamin tail domain containing 2	Up-modulated in M+Dx4	1.93285	2.75603e-06	Up-modulated in Dx4	1.71723	1.46869e-05	Up-modulated in M+Dx2	2.41388	6.97674e-08		0.376222	0.390103
16668	Krt18	keratin 18	Up-modulated in M+Dx4	1.93062	9.45223e-05	Up-modulated in Dx4	2.254	9.56875e-07	Up-modulated in M+Dx2	2.05979	0.000226925		-0.182825	0.715344
214901	Chtf18	CTF18, chromosome transmission fidelity factor 18	Up-modulated in M+Dx4	1.93033	1.476e-07	Up-modulated in Dx4	1.62585	3.9265e-06	Up-modulated in M+Dx2	1.65501	8.14277e-05		0.239834	0.539418
70385	Spdl1	spindle apparatus coiled-coil protein 1	Up-modulated in M+Dx4	1.92975	1.89876e-09	Up-modulated in Dx4	2.22901	1.21143e-13	Up-modulated in M+Dx2	2.3276	7.73586e-11		0.588122	0.0833421
12649	Chek1	checkpoint kinase 1	Up-modulated in M+Dx4	1.92903	3.09743e-05	Up-modulated in Dx4	1.92426	1.03569e-05	Up-modulated in M+Dx2	1.87999	0.000349855		0.861985	0.0687336
13710	Elf3	E74-like factor 3	Up-modulated in M+Dx4	1.92193	3.99576e-08	Up-modulated in Dx4	2.29734	1.87015e-12	Up-modulated in M+Dx2	2.20214	2.1023e-08		-0.252367	0.493305
72735	Eldr	Egfr long non-coding downstream RNA	Up-modulated in M+Dx4	1.91712	5.03581e-08	Up-modulated in Dx4	1.3276	0.000143408	Up-modulated in M+Dx2	1.8805	1.32081e-06		0.628715	0.0956689
69815	Krtcap3	keratinocyte associated protein 3	Up-modulated in M+Dx4	1.91562	6.4201e-19	Up-modulated in Dx4	1.87541	9.50159e-20	Up-modulated in M+Dx2	1.95895	1.98452e-16		0.275918	0.252694
19143	St14	suppression of tumorigenicity 14 (colon carcinoma)	Up-modulated in M+Dx4	1.91519	7.84107e-11	Up-modulated in Dx4	2.00456	4.03198e-13	Up-modulated in M+Dx2	1.91898	9.82189e-09		0.67684	0.0297573
208836	Fanci	Fanconi anemia, complementation group I	Up-modulated in M+Dx4	1.91328	2.69104e-08	Up-modulated in Dx4	1.64222	6.31267e-07	Up-modulated in M+Dx2	1.7047	1.34449e-05		0.507636	0.164198
78908	Igsf3	immunoglobulin superfamily, member 3	Up-modulated in M+Dx4	1.91316	3.02236e-08	Up-modulated in Dx4	2.04245	2.78348e-10	Up-modulated in M+Dx2	1.67549	2.4724e-05		0.311588	0.388991
21420	Tfap2c	transcription factor AP-2, gamma	Up-modulated in M+Dx4	1.9119	5.5868e-07	Up-modulated in Dx4	1.85149	2.68803e-07	Up-modulated in M+Dx2	1.53547	0.00054649		0.538216	0.17469
11865	Arntl	aryl hydrocarbon receptor nuclear translocator-like	Up-modulated in M+Dx4	1.90915	2.73443e-13	Up-modulated in Dx4	1.89746	1.44564e-14	Up-modulated in M+Dx2	1.68362	1.63999e-08		-0.0435803	0.877509
102920	Cenpi	centromere protein I	Up-modulated in M+Dx4	1.90909	2.48155e-06	Up-modulated in Dx4	1.97466	2.25665e-07	Up-modulated in M+Dx2	1.86883	4.86676e-05		0.0692267	0.870211
22004	Tpm2	tropomyosin 2, beta	Up-modulated in M+Dx4	1.90654	3.5154e-06	Up-modulated in Dx4	1.88623	1.04978e-06	Up-modulated in M+Dx2	2.56632	1.84587e-08		0.0475255	0.910696
621697	Gm6251	predicted gene 6251	Up-modulated in M+Dx4	1.90616	9.75012e-07	Up-modulated in Dx4	1.49651	6.41322e-05	Up-modulated in M+Dx2	1.50629	0.000835273		0.129011	0.753376
69073	Kdf1	keratinocyte differentiation factor 1	Up-modulated in M+Dx4	1.90552	1.37621e-21	Up-modulated in Dx4	1.77464	9.36492e-21	Up-modulated in M+Dx2	1.87021	7.7545e-17		0.466782	0.0328441
17219	Mcm6	minichromosome maintenance deficient 6 (MIS5 homolog, S. pombe) (S. cerevisiae)	Up-modulated in M+Dx4	1.90385	1.30074e-08	Up-modulated in Dx4	1.71062	6.69947e-08	Up-modulated in M+Dx2	1.72619	6.96967e-06		0.763829	0.0294598
11803	Aplp1	amyloid beta (A4) precursor-like protein 1	Up-modulated in M+Dx4	1.90331	7.83851e-05	Up-modulated in Dx4	2.03487	6.72557e-06	Up-modulated in M+Dx2	2.0021	0.000224228		0.300575	0.542711
81840	Sorcs2	sortilin-related VPS10 domain containing receptor 2	Up-modulated in M+Dx4	1.90238	8.79362e-11	Up-modulated in Dx4	1.81009	7.33045e-11	Up-modulated in M+Dx2	1.9491	3.74147e-09		0.137613	0.661695
26415	Mapk13	mitogen-activated protein kinase 13	Up-modulated in M+Dx4	1.9014	8.99476e-14	Up-modulated in Dx4	1.63317	1.75664e-11	Up-modulated in M+Dx2	2.01538	2.11257e-12		0.524583	0.0552047
13835	Epha1	Eph receptor A1	Up-modulated in M+Dx4	1.89871	4.49702e-18	Up-modulated in Dx4	1.75887	2.84025e-17	Up-modulated in M+Dx2	1.76004	1.33593e-12		0.0880393	0.713652
71889	Epn3	epsin 3	Up-modulated in M+Dx4	1.89742	6.93647e-07	Up-modulated in Dx4	1.34438	0.000261692	Up-modulated in M+Dx2	1.62863	0.000220398		0.376654	0.344197
15201	Hells	helicase, lymphoid specific	Up-modulated in M+Dx4	1.88919	6.23783e-06	Up-modulated in Dx4	1.82596	3.5216e-06	Up-modulated in M+Dx2	1.69943	0.00040705		0.988902	0.0214518
54139	Irf6	interferon regulatory factor 6	Up-modulated in M+Dx4	1.88827	9.73192e-20	Up-modulated in Dx4	1.96092	9.48287e-24	Up-modulated in M+Dx2	1.69271	9.596e-13		0.448988	0.045499
171388	Bnipl	BCL2/adenovirus E1B 19kD interacting protein like	Up-modulated in M+Dx4	1.88627	5.31111e-07	Up-modulated in Dx4	1.95494	3.22748e-08	Up-modulated in M+Dx2	1.54345	0.000402029		0.37731	0.336051
16420	Itgb6	integrin beta 6	Up-modulated in M+Dx4	1.88294	6.86265e-06	Up-modulated in Dx4	2.41772	4.70321e-10	Up-modulated in M+Dx2	2.0045	2.14719e-05		0.365835	0.39833
77022	2700099C18Rik	NDC80 homolog, kinetochore complex component pseudogene	Up-modulated in M+Dx4	1.88007	3.46235e-07	Up-modulated in Dx4	1.81679	2.0823e-07	Up-modulated in M+Dx2	1.95158	2.50245e-06		0.0457726	0.907182
60411	Cenpk	centromere protein K	Up-modulated in M+Dx4	1.87905	2.08951e-07	Up-modulated in Dx4	1.76197	2.86726e-07	Up-modulated in M+Dx2	1.73556	2.60419e-05		0.398312	0.295243
211651	Fancd2	Fanconi anemia, complementation group D2	Up-modulated in M+Dx4	1.87692	7.84251e-09	Up-modulated in Dx4	1.61255	2.37508e-07	Up-modulated in M+Dx2	1.6454	8.72871e-06		0.00329243	0.992567
53624	Cldn7	claudin 7	Up-modulated in M+Dx4	1.86703	1.52748e-05	Up-modulated in Dx4	2.25301	1.98225e-08	Up-modulated in M+Dx2	1.92692	8.26566e-05		0.61543	0.16477
100504549	AI463170	expressed sequence AI463170	Up-modulated in M+Dx4	1.86599	4.03561e-05	Up-modulated in Dx4	1.7163	8.1384e-05	Up-modulated in M+Dx2	2.25235	5.47257e-06		0.615776	0.192405
432763	Prr7	proline rich 7 (synaptic)	Up-modulated in M+Dx4	1.86373	1.77854e-05	Up-modulated in Dx4	1.74789	2.40203e-05	Up-modulated in M+Dx2	2.54515	6.44724e-08		0.0913842	0.842278
665433	Hist1h2ao	histone cluster 1, H2ao	Up-modulated in M+Dx4	1.8593	0.000241938	Up-modulated in Dx4	1.62746	0.000701866	Up-modulated in M+Dx2	2.52654	6.36295e-06		0.0815254	0.873361
14049	Eya2	eyes absent 2 homolog (Drosophila)	Up-modulated in M+Dx4	1.85873	5.27804e-11	Up-modulated in Dx4	1.88959	1.2762e-12	Up-modulated in M+Dx2	1.58563	1.1588e-06		-0.0145097	0.96154
13836	Epha2	Eph receptor A2	Up-modulated in M+Dx4	1.85856	1.02632e-07	Up-modulated in Dx4	2.55746	2.3926e-15	Up-modulated in M+Dx2	1.48098	0.000259421		-7.18436e-05	0.999844
17768	Mthfd2	methylenetetrahydrofolate dehydrogenase (NAD+ dependent), methenyltetrahydrofolate cyclohydrolase	Up-modulated in M+Dx4	1.85753	1.33645e-07	Up-modulated in Dx4	2.24401	8.35003e-12	Up-modulated in M+Dx2	1.70033	2.37929e-05		-0.196618	0.599214
12021	Bard1	BRCA1 associated RING domain 1	Up-modulated in M+Dx4	1.85715	0.000228979	Up-modulated in Dx4	1.97093	3.02277e-05	Up-modulated in M+Dx2	1.92426	0.000714562		0.551494	0.280663
242700	Ifnlr1	interferon lambda receptor 1	Up-modulated in M+Dx4	1.85423	5.00365e-13	Up-modulated in Dx4	1.79865	1.41221e-13	Up-modulated in M+Dx2	2.15851	3.82743e-14		0.457476	0.0977696
192897	Itgb4	integrin beta 4	Up-modulated in M+Dx4	1.85245	5.96065e-08	Up-modulated in Dx4	1.87608	5.2319e-09	Up-modulated in M+Dx2	1.78101	5.09298e-06		0.321947	0.367714
211652	Wwc1	WW, C2 and coiled-coil domain containing 1	Up-modulated in M+Dx4	1.85021	5.58867e-17	Up-modulated in Dx4	1.82555	1.87055e-18	Up-modulated in M+Dx2	1.79108	9.94476e-13		0.352174	0.139054
66929	Asf1b	anti-silencing function 1B histone chaperone	Up-modulated in M+Dx4	1.8483	9.98743e-07	Up-modulated in Dx4	1.83491	2.77768e-07	Up-modulated in M+Dx2	1.62765	0.0001711		0.113118	0.776435
70451	Dhrs13	dehydrogenase/reductase (SDR family) member 13	Up-modulated in M+Dx4	1.84412	9.67222e-12	Up-modulated in Dx4	1.60141	1.16989e-09	Up-modulated in M+Dx2	1.86218	3.57945e-10		0.738963	0.0115918
11735	Ank3	ankyrin 3, epithelial	Up-modulated in M+Dx4	1.8414	7.06805e-16	Up-modulated in Dx4	1.67523	8.48749e-15	Up-modulated in M+Dx2	1.72584	3.24914e-11		0.156007	0.524845
76843	Dtl	denticleless homolog (Drosophila)	Up-modulated in M+Dx4	1.83908	1.26869e-05	Up-modulated in Dx4	1.52768	0.000139567	Up-modulated in M+Dx2	1.87975	8.40657e-05		0.836062	0.0533135
71461	Ptk7	PTK7 protein tyrosine kinase 7	Up-modulated in M+Dx4	1.83733	1.08521e-10	Up-modulated in Dx4	1.69883	2.72327e-10	Up-modulated in M+Dx2	1.53449	3.02498e-06		0.230393	0.444877
20377	Sfrp1	secreted frizzled-related protein 1	Up-modulated in M+Dx4	1.83693	3.56028e-05	Up-modulated in Dx4	2.5168	8.05836e-10	Up-modulated in M+Dx2	1.83653	0.00028479		-0.0932345	0.837407
17216	Mcm2	minichromosome maintenance deficient 2 mitotin (S. cerevisiae)	Up-modulated in M+Dx4	1.83232	2.4108e-09	Up-modulated in Dx4	1.54393	1.24266e-07	Up-modulated in M+Dx2	1.46765	3.76005e-05		0.580285	0.0728769
21753	Tes	testis derived transcript	Up-modulated in M+Dx4	1.83147	1.32303e-16	Up-modulated in Dx4	1.69921	4.74802e-16	Up-modulated in M+Dx2	1.72313	8.27709e-12		0.163029	0.494471
78284	Creb3l4	cAMP responsive element binding protein 3-like 4	Up-modulated in M+Dx4	1.82932	2.34966e-10	Up-modulated in Dx4	1.10453	0.000106586	Up-modulated in M+Dx2	1.61595	8.20488e-07		-0.00526677	0.986733
232969	Zfp428	zinc finger protein 428	Up-modulated in M+Dx4	1.82834	1.23339e-06	Up-modulated in Dx4	1.39584	0.000127147	Up-modulated in M+Dx2	1.51307	0.000493044		0.108335	0.786665
11768	Ap1m2	adaptor protein complex AP-1, mu 2 subunit	Up-modulated in M+Dx4	1.82555	1.69596e-21	Up-modulated in Dx4	1.75031	5.9607e-22	Up-modulated in M+Dx2	1.86494	4.93261e-18		0.557556	0.0076379
67122	Nrarp	Notch-regulated ankyrin repeat protein	Up-modulated in M+Dx4	1.82414	7.40103e-05	Up-modulated in Dx4	2.40842	1.47265e-08	Up-modulated in M+Dx2	2.09584	4.97776e-05		-0.165847	0.724314
17974	Nck2	non-catalytic region of tyrosine kinase adaptor protein 2	Up-modulated in M+Dx4	1.817	5.75038e-12	Up-modulated in Dx4	1.59908	1.54911e-10	Up-modulated in M+Dx2	1.502	8.17942e-07		-0.147363	0.599487
56620	Clec4n	C-type lectin domain family 4, member n	Up-modulated in M+Dx4	1.8118	1.23938e-07	Up-modulated in Dx4	1.66024	3.34409e-07	Up-modulated in M+Dx2	1.51328	0.000128393		0.185018	0.609284
72155	Cenpn	centromere protein N	Up-modulated in M+Dx4	1.80398	1.98366e-07	Up-modulated in Dx4	1.5181	4.70279e-06	Up-modulated in M+Dx2	1.48216	0.000214337		0.282474	0.440615
268465	Eme1	essential meiotic endonuclease 1 homolog 1 (S. pombe)	Up-modulated in M+Dx4	1.80157	1.98961e-06	Up-modulated in Dx4	1.59698	9.86227e-06	Up-modulated in M+Dx2	1.44825	0.000956408		0.332135	0.403574
100127111	Snord22	small nucleolar RNA, C/D box 22	Up-modulated in M+Dx4	1.8	2.7176e-10	Up-modulated in Dx4	1.60878	4.48766e-09	Up-modulated in M+Dx2	1.78588	1.87289e-08		0.266071	0.393378
319159	Hist1h4j	histone cluster 1, H4j	Up-modulated in M+Dx4	1.79778	0.000374893	Up-modulated in Dx4	1.88541	8.86354e-05	Up-modulated in M+Dx2	1.88737	0.000677769		0.804772	0.119828
22256	Ung	uracil DNA glycosylase	Up-modulated in M+Dx4	1.79632	8.50597e-06	Up-modulated in Dx4	1.48701	0.000112691	Up-modulated in M+Dx2	1.5637	0.000755516		0.800886	0.0541819
22145	Tuba4a	tubulin, alpha 4A	Up-modulated in M+Dx4	1.79573	5.61852e-08	Up-modulated in Dx4	2.20055	8.18585e-13	Up-modulated in M+Dx2	1.47819	0.00011458		0.0326205	0.925033
235611	Plxnb1	plexin B1	Up-modulated in M+Dx4	1.79421	8.09146e-14	Up-modulated in Dx4	1.28966	2.16236e-08	Up-modulated in M+Dx2	2.41925	1.55786e-19		0.739121	0.00395282
17075	Epcam	epithelial cell adhesion molecule	Up-modulated in M+Dx4	1.79317	1.24833e-10	Up-modulated in Dx4	2.02083	8.35283e-15	Up-modulated in M+Dx2	1.88283	2.58738e-09		0.453817	0.123583
12550	Cdh1	cadherin 1	Up-modulated in M+Dx4	1.79196	1.09786e-16	Up-modulated in Dx4	2.04077	5.16498e-24	Up-modulated in M+Dx2	1.88844	1.19631e-14		0.289752	0.211945
72267	Lrrc8e	leucine rich repeat containing 8 family, member E	Up-modulated in M+Dx4	1.78654	1.50374e-06	Up-modulated in Dx4	1.89526	5.72896e-08	Up-modulated in M+Dx2	1.52886	0.00035244		-0.105836	0.787436
74202	Fblim1	filamin binding LIM protein 1	Up-modulated in M+Dx4	1.78647	6.88987e-10	Up-modulated in Dx4	1.8013	3.74713e-11	Up-modulated in M+Dx2	1.79119	5.32255e-08		0.18674	0.541965
18710	Pik3r3	phosphatidylinositol 3 kinase, regulatory subunit, polypeptide 3 (p55)	Up-modulated in M+Dx4	1.78467	1.05174e-11	Up-modulated in Dx4	1.78892	4.36551e-13	Up-modulated in M+Dx2	1.83528	6.67311e-10		0.20273	0.468125
21418	Tfap2a	transcription factor AP-2, alpha	Up-modulated in M+Dx4	1.78118	4.12004e-18	Up-modulated in Dx4	1.8435	1.38997e-21	Up-modulated in M+Dx2	2.0355	1.00241e-18		0.510724	0.0213161
11983	Atpif1	ATPase inhibitory factor 1	Up-modulated in M+Dx4	1.78033	2.73441e-26	Up-modulated in Dx4	1.59165	1.20319e-23	Up-modulated in M+Dx2	1.45577	4.13699e-14		0.117758	0.519878
100628615	Mir3962	microRNA 3962	Up-modulated in M+Dx4	1.77735	4.9128e-07	Up-modulated in Dx4	2.19239	3.94876e-11	Up-modulated in M+Dx2	1.81496	3.47514e-06		0.155496	0.687298
16647	Kpna2	karyopherin (importin) alpha 2	Up-modulated in M+Dx4	1.77603	1.93656e-09	Up-modulated in Dx4	1.7529	3.09868e-10	Up-modulated in M+Dx2	1.58833	2.99691e-06		0.448392	0.150311
67531	5730408K05Rik	RIKEN cDNA 5730408K05 gene	Up-modulated in M+Dx4	1.77318	4.27626e-05	Up-modulated in Dx4	1.59531	0.000142034	Up-modulated in M+Dx2	1.84523	0.000106559		0.508196	0.266758
100041286	Gm11974	predicted gene 11974	Up-modulated in M+Dx4	1.77259	7.90598e-10	Up-modulated in Dx4	1.59838	6.7631e-09	Up-modulated in M+Dx2	1.99282	4.58286e-10		0.831666	0.00651297
229933	Clca2	chloride channel calcium activated 2	Up-modulated in M+Dx4	1.77059	0.000479717	Up-modulated in Dx4	3.26107	1.20532e-12	Up-modulated in M+Dx2	2.07659	0.000233611		0.389954	0.448433
16881	Lig1	ligase I, DNA, ATP-dependent	Up-modulated in M+Dx4	1.76427	4.79498e-10	Up-modulated in Dx4	1.43818	1.01239e-07	Up-modulated in M+Dx2	1.54677	2.03937e-06		0.488288	0.103445
319157	Hist1h4f	histone cluster 1, H4f	Up-modulated in M+Dx4	1.75917	0.000646495	Up-modulated in Dx4	1.90915	0.00010175	Up-modulated in M+Dx2	1.85771	0.000921018		-0.16587	0.772061
78405	Ntf5	neurotrophin 5	Up-modulated in M+Dx4	1.75898	2.34935e-08	Up-modulated in Dx4	1.65277	3.10967e-08	Up-modulated in M+Dx2	1.827	2.65179e-07		0.25714	0.441274
238455	Macc1	metastasis associated in colon cancer 1	Up-modulated in M+Dx4	1.75447	1.25459e-14	Up-modulated in Dx4	1.77755	1.06154e-16	Up-modulated in M+Dx2	1.6581	1.49175e-10		0.00468719	0.984757
18479	Pak1	p21 protein (Cdc42/Rac)-activated kinase 1	Up-modulated in M+Dx4	1.75356	3.52592e-09	Up-modulated in Dx4	1.7707	2.26388e-10	Up-modulated in M+Dx2	1.40377	4.67631e-05		0.0962996	0.758402
230726	Rhbdl2	rhomboid, veinlet-like 2 (Drosophila)	Up-modulated in M+Dx4	1.75096	0.000103538	Up-modulated in Dx4	1.83622	1.4578e-05	Up-modulated in M+Dx2	2.06066	4.10104e-05		0.111881	0.80981
67216	Mboat2	membrane bound O-acyltransferase domain containing 2	Up-modulated in M+Dx4	1.74915	8.4893e-09	Up-modulated in Dx4	2.01694	1.20977e-12	Up-modulated in M+Dx2	1.67982	1.17852e-06		0.166869	0.604283
76974	Urah	urate (5-hydroxyiso-) hydrolase	Up-modulated in M+Dx4	1.74286	3.48937e-05	Up-modulated in Dx4	2.02206	2.54529e-07	Up-modulated in M+Dx2	1.92831	4.77679e-05		0.151401	0.726869
213956	Fam83f	family with sequence similarity 83, member F	Up-modulated in M+Dx4	1.74053	1.07562e-05	Up-modulated in Dx4	1.549	3.67781e-05	Up-modulated in M+Dx2	1.59216	0.000445533		-0.118675	0.773639
109332	Cdcp1	CUB domain containing protein 1	Up-modulated in M+Dx4	1.73914	1.20246e-21	Up-modulated in Dx4	1.5959	1.94529e-20	Up-modulated in M+Dx2	1.59915	1.1816e-14		0.387544	0.0500016
326620	Hist1h4b	histone cluster 1, H4b	Up-modulated in M+Dx4	1.73667	0.000292212	Up-modulated in Dx4	1.92931	1.98605e-05	Up-modulated in M+Dx2	1.85729	0.000458121		0.587986	0.234564
214685	Chadl	chondroadherin-like	Up-modulated in M+Dx4	1.73475	1.31414e-05	Up-modulated in Dx4	1.60097	2.14097e-05	Up-modulated in M+Dx2	2.80889	8.98119e-11		0.745827	0.0688201
214359	Tmem51	transmembrane protein 51	Up-modulated in M+Dx4	1.73389	1.70618e-09	Up-modulated in Dx4	1.91063	1.47457e-12	Up-modulated in M+Dx2	2.04886	1.81642e-10		0.584578	0.0549734
20641	Snrpd1	small nuclear ribonucleoprotein D1	Up-modulated in M+Dx4	1.73239	5.98494e-12	Up-modulated in Dx4	1.70581	6.24839e-13	Up-modulated in M+Dx2	1.37965	2.21606e-06		0.200072	0.455757
13877	Erh	enhancer of rudimentary homolog (Drosophila)	Up-modulated in M+Dx4	1.73044	6.98483e-18	Up-modulated in Dx4	1.50681	2.49805e-15	Up-modulated in M+Dx2	1.55149	1.43437e-11		0.191863	0.375794
213539	Bag2	BCL2-associated athanogene 2	Up-modulated in M+Dx4	1.72716	2.8405e-08	Up-modulated in Dx4	1.66638	1.43237e-08	Up-modulated in M+Dx2	1.49865	2.82015e-05		0.486573	0.137232
19366	Rad54l	RAD54 like (S. cerevisiae)	Up-modulated in M+Dx4	1.72636	1.16358e-06	Up-modulated in Dx4	1.37702	5.58937e-05	Up-modulated in M+Dx2	1.59852	7.64824e-05		0.359052	0.337117
19332	Rab20	RAB20, member RAS oncogene family	Up-modulated in M+Dx4	1.72606	5.5099e-07	Up-modulated in Dx4	1.89766	4.40012e-09	Up-modulated in M+Dx2	1.86967	1.43516e-06		0.198771	0.583553
105732	Fam83h	family with sequence similarity 83, member H	Up-modulated in M+Dx4	1.72136	4.59722e-27	Up-modulated in Dx4	1.79455	1.46108e-32	Up-modulated in M+Dx2	2.00091	2.12872e-29		0.413126	0.0189587
15451	Hpn	hepsin	Up-modulated in M+Dx4	1.72052	0.000120433	Up-modulated in Dx4	1.82603	1.3054e-05	Up-modulated in M+Dx2	2.12959	1.93449e-05		0.0751702	0.869526
56318	Acpp	acid phosphatase, prostate	Up-modulated in M+Dx4	1.71837	1.05525e-07	Up-modulated in Dx4	1.79034	3.77709e-09	Up-modulated in M+Dx2	2.00159	3.30369e-08		-0.471076	0.169725
22350	Ezr	ezrin	Up-modulated in M+Dx4	1.71528	2.29984e-09	Up-modulated in Dx4	1.85949	4.45232e-12	Up-modulated in M+Dx2	1.68986	2.49811e-07		0.116608	0.699666
53868	Rab25	RAB25, member RAS oncogene family	Up-modulated in M+Dx4	1.71455	6.58039e-12	Up-modulated in Dx4	1.90856	3.43528e-16	Up-modulated in M+Dx2	1.95706	2.54474e-12		0.263627	0.324314
225182	Rbbp8	retinoblastoma binding protein 8	Up-modulated in M+Dx4	1.71171	1.43909e-16	Up-modulated in Dx4	1.62808	8.84679e-17	Up-modulated in M+Dx2	1.75023	8.59717e-14		0.086243	0.699961
12051	Bcl3	B cell leukemia/lymphoma 3	Up-modulated in M+Dx4	1.70677	5.41115e-06	Up-modulated in Dx4	1.69208	1.61851e-06	Up-modulated in M+Dx2	2.1343	3.43232e-07		0.215424	0.579219
12876	Cpe	carboxypeptidase E	Up-modulated in M+Dx4	1.70606	0.000780584	Up-modulated in Dx4	2.50475	7.20723e-08	Up-modulated in M+Dx2	1.99272	0.000472225		-0.101826	0.841645
17035	Lxn	latexin	Up-modulated in M+Dx4	1.70454	6.70327e-10	Up-modulated in Dx4	1.78681	5.72054e-12	Up-modulated in M+Dx2	1.23554	0.000131415		0.0276417	0.925074
223970	Rmi2	RMI2, RecQ mediated genome instability 2, homolog (S. cerevisiae)	Up-modulated in M+Dx4	1.70141	1.08484e-05	Up-modulated in Dx4	1.32014	0.000461728	Up-modulated in M+Dx2	1.74818	4.80696e-05		0.552643	0.173776
217143	Gpr179	G protein-coupled receptor 179	Up-modulated in M+Dx4	1.69796	0.000238454	Up-modulated in Dx4	1.49322	0.000703053	Up-modulated in M+Dx2	2.59463	2.10093e-07		-0.0827113	0.862968
219134	Shisa2	shisa family member 2	Up-modulated in M+Dx4	1.69706	1.65291e-07	Up-modulated in Dx4	1.83816	1.40953e-09	Up-modulated in M+Dx2	2.3322	8.84159e-11		0.722426	0.032815
104367	Snora65	small nucleolar RNA, H/ACA box 65	Up-modulated in M+Dx4	1.68725	9.75553e-07	Up-modulated in Dx4	1.38978	2.62045e-05	Up-modulated in M+Dx2	1.75284	6.13316e-06		0.543411	0.13261
50527	Ero1l	ERO1-like (S. cerevisiae)	Up-modulated in M+Dx4	1.68313	8.99568e-05	Up-modulated in Dx4	2.10419	1.22914e-07	Up-modulated in M+Dx2	1.91112	8.0108e-05		0.0251025	0.954288
12702	Socs3	suppressor of cytokine signaling 3	Up-modulated in M+Dx4	1.68157	2.65199e-06	Up-modulated in Dx4	2.14295	1.06159e-10	Up-modulated in M+Dx2	1.59442	0.000100512		-0.461016	0.218179
224833	AI661453	expressed sequence AI661453	Up-modulated in M+Dx4	1.67933	8.71188e-12	Up-modulated in Dx4	1.63972	1.57643e-12	Up-modulated in M+Dx2	1.6593	2.8247e-09		-0.0369295	0.888513
72386	2610035D17Rik	RIKEN cDNA 2610035D17 gene	Up-modulated in M+Dx4	1.67606	9.02756e-06	Up-modulated in Dx4	2.25248	1.21025e-10	Up-modulated in M+Dx2	1.70257	6.07124e-05		-0.23521	0.562109
20733	Spint2	serine protease inhibitor, Kunitz type 2	Up-modulated in M+Dx4	1.67533	2.04189e-14	Up-modulated in Dx4	1.77855	4.77791e-18	Up-modulated in M+Dx2	1.83578	1.11667e-13		0.338068	0.149563
103551	E130012A19Rik	RIKEN cDNA E130012A19 gene	Up-modulated in M+Dx4	1.67484	7.68495e-06	Up-modulated in Dx4	1.32934	0.000244382	Up-modulated in M+Dx2	1.70313	4.78969e-05		0.749194	0.0542156
230603	Ttc39a	tetratricopeptide repeat domain 39A	Up-modulated in M+Dx4	1.67416	1.6192e-09	Up-modulated in Dx4	2.0073	8.72965e-15	Up-modulated in M+Dx2	1.51891	1.75659e-06		0.0287227	0.922578
15270	H2afx	H2A histone family, member X	Up-modulated in M+Dx4	1.67165	1.76843e-05	Up-modulated in Dx4	1.8251	5.37211e-07	Up-modulated in M+Dx2	1.63718	0.000232238		0.224519	0.576054
66952	2310030G06Rik	RIKEN cDNA 2310030G06 gene	Up-modulated in M+Dx4	1.6696	4.76333e-13	Up-modulated in Dx4	1.92604	5.80433e-19	Up-modulated in M+Dx2	1.78605	4.85066e-12		-0.0468408	0.852689
58235	Pvrl1	poliovirus receptor-related 1	Up-modulated in M+Dx4	1.66888	1.91557e-06	Up-modulated in Dx4	1.95826	1.95385e-09	Up-modulated in M+Dx2	1.864	2.51764e-06		0.326067	0.36956
69878	Snrpf	small nuclear ribonucleoprotein polypeptide F	Up-modulated in M+Dx4	1.66786	1.95883e-09	Up-modulated in Dx4	1.6075	8.47606e-10	Up-modulated in M+Dx2	1.12964	0.000573062		0.0410238	0.888847
100088	Rcc1	regulator of chromosome condensation 1	Up-modulated in M+Dx4	1.66669	3.1397e-06	Up-modulated in Dx4	1.56969	3.31919e-06	Up-modulated in M+Dx2	1.4891	0.000299824		0.582799	0.115757
11603	Agrn	agrin	Up-modulated in M+Dx4	1.66635	7.87986e-16	Up-modulated in Dx4	1.50897	1.19884e-14	Up-modulated in M+Dx2	1.42391	2.11656e-09		-0.034933	0.875074
94185	Tnfrsf21	tumor necrosis factor receptor superfamily, member 21	Up-modulated in M+Dx4	1.66345	4.53566e-05	Up-modulated in Dx4	1.39069	0.000328514	Up-modulated in M+Dx2	1.7807	0.000119979		0.580584	0.163879
12739	Cldn3	claudin 3	Up-modulated in M+Dx4	1.66185	3.23177e-05	Up-modulated in Dx4	1.77887	1.92036e-06	Up-modulated in M+Dx2	1.8138	6.14816e-05		0.292735	0.47494
21928	Tnfaip2	tumor necrosis factor, alpha-induced protein 2	Up-modulated in M+Dx4	1.66013	0.000289128	Up-modulated in Dx4	1.80712	2.34273e-05	Up-modulated in M+Dx2	2.4198	1.63187e-06		-0.283552	0.541068
73847	Fam110a	family with sequence similarity 110, member A	Up-modulated in M+Dx4	1.65824	8.59917e-09	Up-modulated in Dx4	1.72451	2.53233e-10	Up-modulated in M+Dx2	1.58753	1.03391e-06		0.0846151	0.786523
18148	Npm1	nucleophosmin 1	Up-modulated in M+Dx4	1.6577	2.58034e-12	Up-modulated in Dx4	1.35803	1.592e-09	Up-modulated in M+Dx2	1.56638	7.17978e-09		0.236107	0.348403
240334	Pcyox1l	prenylcysteine oxidase 1 like	Up-modulated in M+Dx4	1.65556	2.96595e-10	Up-modulated in Dx4	1.06278	3.3393e-05	Up-modulated in M+Dx2	1.35611	7.49314e-06		0.0656289	0.816851
21926	Tnf	tumor necrosis factor	Up-modulated in M+Dx4	1.65077	0.000379319	Up-modulated in Dx4	2.74207	9.15579e-11	Up-modulated in M+Dx2	2.03109	6.62221e-05		0.667439	0.159275
66611	Ribc1	RIB43A domain with coiled-coils 1	Up-modulated in M+Dx4	1.64905	3.26328e-06	Up-modulated in Dx4	1.53712	5.93006e-06	Up-modulated in M+Dx2	1.47446	0.000244195		0.195577	0.607428
109218	Tmem139	transmembrane protein 139	Up-modulated in M+Dx4	1.6487	0.000351948	Up-modulated in Dx4	2.12489	6.7081e-07	Up-modulated in M+Dx2	1.94051	0.000146764		-0.113919	0.812841
109242	Kif24	kinesin family member 24	Up-modulated in M+Dx4	1.64513	3.77036e-06	Up-modulated in Dx4	1.58607	2.44066e-06	Up-modulated in M+Dx2	1.54627	0.000139638		0.615737	0.0959119
231946	Fam221a	family with sequence similarity 221, member A	Up-modulated in M+Dx4	1.63739	4.90859e-06	Up-modulated in Dx4	1.82034	6.85094e-08	Up-modulated in M+Dx2	2.0216	2.4704e-07		0.671498	0.0727544
15939	Ier5	immediate early response 5	Up-modulated in M+Dx4	1.6372	1.52278e-11	Up-modulated in Dx4	1.79446	2.99019e-15	Up-modulated in M+Dx2	1.94524	8.20025e-13		0.298594	0.248729
18481	Pak3	p21 protein (Cdc42/Rac)-activated kinase 3	Up-modulated in M+Dx4	1.62621	3.98388e-08	Up-modulated in Dx4	1.47523	1.48587e-07	Up-modulated in M+Dx2	2.24583	6.9109e-12		0.728877	0.0189925
16780	Lamb3	laminin, beta 3	Up-modulated in M+Dx4	1.62529	0.000313488	Up-modulated in Dx4	1.4431	0.000719622	Up-modulated in M+Dx2	1.90251	0.000176349		0.172848	0.705035
18655	Pgk1	phosphoglycerate kinase 1	Up-modulated in M+Dx4	1.62339	2.50093e-10	Up-modulated in Dx4	1.92409	8.275e-16	Up-modulated in M+Dx2	1.35021	5.48017e-06		-0.170623	0.529764
11821	Aprt	adenine phosphoribosyl transferase	Up-modulated in M+Dx4	1.62226	8.26586e-12	Up-modulated in Dx4	1.47549	6.0238e-11	Up-modulated in M+Dx2	1.19471	1.52471e-05		0.126534	0.620944
22003	Tpm1	tropomyosin 1, alpha	Up-modulated in M+Dx4	1.621	1.62902e-23	Up-modulated in Dx4	1.72455	8.6083e-30	Up-modulated in M+Dx2	1.65749	2.12532e-19		0.0170917	0.922636
171170	Mbnl3	muscleblind-like 3 (Drosophila)	Up-modulated in M+Dx4	1.6197	7.05396e-18	Up-modulated in Dx4	1.74739	5.61853e-23	Up-modulated in M+Dx2	1.24018	1.06019e-08		0.312065	0.127867
72544	Exosc6	exosome component 6	Up-modulated in M+Dx4	1.6154	8.78273e-10	Up-modulated in Dx4	1.44284	8.75603e-09	Up-modulated in M+Dx2	1.21763	7.18352e-05		0.616224	0.0274895
329540	Nol4l	nucleolar protein 4-like	Up-modulated in M+Dx4	1.61491	1.32768e-09	Up-modulated in Dx4	1.31364	2.21091e-07	Up-modulated in M+Dx2	1.24484	6.06799e-05		0.224573	0.424919
106795	Tcf19	transcription factor 19	Up-modulated in M+Dx4	1.61205	2.65664e-09	Up-modulated in Dx4	1.45112	1.89969e-08	Up-modulated in M+Dx2	1.60756	1.48301e-07		0.263666	0.363012
19075	Prim1	DNA primase, p49 subunit	Up-modulated in M+Dx4	1.60982	1.97519e-11	Up-modulated in Dx4	1.32053	8.2887e-09	Up-modulated in M+Dx2	1.56984	8.24032e-09		0.348389	0.174362
20732	Spint1	serine protease inhibitor, Kunitz type 1	Up-modulated in M+Dx4	1.60781	2.65408e-13	Up-modulated in Dx4	1.99707	1.76574e-22	Up-modulated in M+Dx2	1.74411	1.97759e-12		0.330788	0.16038
83921	Tmem2	transmembrane protein 2	Up-modulated in M+Dx4	1.60567	8.42286e-08	Up-modulated in Dx4	1.48947	1.39412e-07	Up-modulated in M+Dx2	1.25452	0.000339329		-0.131854	0.674288
252973	Grhl2	grainyhead-like 2 (Drosophila)	Up-modulated in M+Dx4	1.6054	7.81665e-22	Up-modulated in Dx4	1.50734	1.54121e-21	Up-modulated in M+Dx2	1.74614	1.72646e-20		0.0881136	0.629353
68763	1110038B12Rik	RIKEN cDNA 1110038B12 gene	Up-modulated in M+Dx4	1.60257	2.18662e-15	Up-modulated in Dx4	1.31531	9.10107e-12	Up-modulated in M+Dx2	1.67471	1.97491e-13		0.471593	0.0302993
12305	Ddr1	discoidin domain receptor family, member 1	Up-modulated in M+Dx4	1.6001	1.0437e-27	Up-modulated in Dx4	1.56889	1.00195e-29	Up-modulated in M+Dx2	1.46018	1.89262e-18		0.141409	0.380916
76522	Lsm8	LSM8 homolog, U6 small nuclear RNA associated (S. cerevisiae)	Up-modulated in M+Dx4	1.59794	3.90732e-10	Up-modulated in Dx4	1.41757	5.04051e-09	Up-modulated in M+Dx2	1.33394	6.01734e-06		0.197999	0.466461
13361	Dhfr	dihydrofolate reductase	Up-modulated in M+Dx4	1.59772	2.31943e-08	Up-modulated in Dx4	1.40027	2.51787e-07	Up-modulated in M+Dx2	1.29611	9.24378e-05		0.293143	0.331186
22381	Wbp5	WW domain binding protein 5	Up-modulated in M+Dx4	1.58971	4.83784e-14	Up-modulated in Dx4	1.29293	1.12733e-10	Up-modulated in M+Dx2	1.30671	7.99988e-08		0.184154	0.414172
74559	Elovl7	ELOVL family member 7, elongation of long chain fatty acids (yeast)	Up-modulated in M+Dx4	1.58918	3.61488e-06	Up-modulated in Dx4	2.21984	2.20164e-12	Up-modulated in M+Dx2	1.67854	1.59043e-05		0.337756	0.342906
102124	Enkd1	enkurin domain containing 1	Up-modulated in M+Dx4	1.58535	9.20439e-08	Up-modulated in Dx4	1.30799	4.98226e-06	Up-modulated in M+Dx2	1.44294	1.79822e-05		0.14754	0.645951
217138	Prr15l	proline rich 15-like	Up-modulated in M+Dx4	1.57642	0.000910587	Up-modulated in Dx4	1.5948	0.000343214	Up-modulated in M+Dx2	1.90145	0.000355716		0.103122	0.829425
17766	Nudt1	nudix (nucleoside diphosphate linked moiety X)-type motif 1	Up-modulated in M+Dx4	1.56697	1.51401e-10	Up-modulated in Dx4	1.36225	6.38695e-09	Up-modulated in M+Dx2	1.29477	3.98043e-06		0.271541	0.305044
67169	Nradd	neurotrophin receptor associated death domain	Up-modulated in M+Dx4	1.56685	2.92631e-11	Up-modulated in Dx4	1.34165	3.2543e-09	Up-modulated in M+Dx2	1.36837	3.16988e-07		-0.162783	0.535771
77552	Shisa4	shisa family member 4	Up-modulated in M+Dx4	1.565	0.000710375	Up-modulated in Dx4	1.96495	4.44161e-06	Up-modulated in M+Dx2	1.87876	0.000261934		-0.225228	0.635862
15469	Prmt1	protein arginine N-methyltransferase 1	Up-modulated in M+Dx4	1.56437	5.13727e-13	Up-modulated in Dx4	1.3906	1.21083e-11	Up-modulated in M+Dx2	1.16616	3.79248e-06		0.0580002	0.802412
102657	Cd276	CD276 antigen	Up-modulated in M+Dx4	1.56364	2.62758e-07	Up-modulated in Dx4	1.29387	7.73055e-06	Up-modulated in M+Dx2	1.28176	0.000281744		0.0318581	0.920459
53972	Ngef	neuronal guanine nucleotide exchange factor	Up-modulated in M+Dx4	1.5602	5.93221e-05	Up-modulated in Dx4	1.97793	3.86909e-08	Up-modulated in M+Dx2	1.63194	0.000212733		-0.274081	0.496554
229474	Fhdc1	FH2 domain containing 1	Up-modulated in M+Dx4	1.55953	5.78384e-06	Up-modulated in Dx4	1.61152	5.70822e-07	Up-modulated in M+Dx2	1.45306	0.000237894		0.419243	0.23825
22171	Tyms	thymidylate synthase	Up-modulated in M+Dx4	1.5564	7.85248e-08	Up-modulated in Dx4	1.52436	2.36321e-08	Up-modulated in M+Dx2	1.24511	0.000223429		0.317995	0.295739
76132	Faxc	failed axon connections homolog (Drosophila)	Up-modulated in M+Dx4	1.55501	3.78428e-08	Up-modulated in Dx4	1.06166	9.82853e-05	Up-modulated in M+Dx2	1.43302	9.97391e-06		0.439972	0.138613
14719	Got2	glutamatic-oxaloacetic transaminase 2, mitochondrial	Up-modulated in M+Dx4	1.55316	7.60888e-14	Up-modulated in Dx4	1.4601	9.56814e-14	Up-modulated in M+Dx2	1.32092	3.27043e-08		0.13039	0.55793
20724	Serpinb5	serine (or cysteine) peptidase inhibitor, clade B, member 5	Up-modulated in M+Dx4	1.54796	0.000820698	Up-modulated in Dx4	1.8116	2.42436e-05	Up-modulated in M+Dx2	1.86078	0.00034299		-0.180688	0.698003
16776	Lama5	laminin, alpha 5	Up-modulated in M+Dx4	1.54041	2.19899e-06	Up-modulated in Dx4	1.65377	5.47674e-08	Up-modulated in M+Dx2	1.72707	2.71307e-06		0.0510791	0.879762
432572	Specc1	sperm antigen with calponin homology and coiled-coil domains 1	Up-modulated in M+Dx4	1.54018	6.13743e-09	Up-modulated in Dx4	1.69854	7.04789e-12	Up-modulated in M+Dx2	1.33928	1.17453e-05		0.0663446	0.812504
76415	Fam187b	family with sequence similarity 187, member B	Up-modulated in M+Dx4	1.53986	0.000601518	Up-modulated in Dx4	1.45214	0.000677454	Up-modulated in M+Dx2	2.00189	4.28801e-05		0.223078	0.631103
66912	Bzw2	basic leucine zipper and W2 domains 2	Up-modulated in M+Dx4	1.53817	1.00724e-17	Up-modulated in Dx4	1.6607	5.65181e-23	Up-modulated in M+Dx2	1.6702	1.6342e-16		0.209045	0.280794
71740	Pvrl4	poliovirus receptor-related 4	Up-modulated in M+Dx4	1.53402	1.13096e-06	Up-modulated in Dx4	1.62318	3.83947e-08	Up-modulated in M+Dx2	1.58173	1.05302e-05		0.319329	0.330387
19231	Ptma	prothymosin alpha	Up-modulated in M+Dx4	1.53137	3.09063e-28	Up-modulated in Dx4	1.31771	1.2517e-23	Up-modulated in M+Dx2	1.35191	1.78063e-17		0.253732	0.0937449
106344	Rfc4	replication factor C (activator 1) 4	Up-modulated in M+Dx4	1.52391	2.01152e-07	Up-modulated in Dx4	1.44389	1.94398e-07	Up-modulated in M+Dx2	1.46833	1.11664e-05		0.399136	0.195404
16477	Junb	jun B proto-oncogene	Up-modulated in M+Dx4	1.52309	9.61175e-09	Up-modulated in Dx4	1.68146	1.28918e-11	Up-modulated in M+Dx2	1.69799	1.37087e-08		-0.100382	0.721329
69221	2410006H16Rik	RIKEN cDNA 2410006H16 gene	Up-modulated in M+Dx4	1.52052	7.99815e-08	Up-modulated in Dx4	1.14334	2.41384e-05	Up-modulated in M+Dx2	1.39856	1.77696e-05		0.203543	0.492706
235048	Zfp599	zinc finger protein 599	Up-modulated in M+Dx4	1.52046	2.33995e-09	Up-modulated in Dx4	1.45575	1.73692e-09	Up-modulated in M+Dx2	1.59055	2.60895e-08		0.702709	0.00916129
71994	Cnn3	calponin 3, acidic	Up-modulated in M+Dx4	1.51718	7.22251e-11	Up-modulated in Dx4	1.55728	1.02422e-12	Up-modulated in M+Dx2	1.07119	8.91571e-05		-0.211476	0.391859
66898	Baiap2l1	BAI1-associated protein 2-like 1	Up-modulated in M+Dx4	1.51446	1.9364e-07	Up-modulated in Dx4	1.43701	1.76072e-07	Up-modulated in M+Dx2	1.2689	0.000165309		0.356383	0.243812
21985	Tpd52	tumor protein D52	Up-modulated in M+Dx4	1.51411	3.97289e-22	Up-modulated in Dx4	1.7809	5.30172e-34	Up-modulated in M+Dx2	1.46569	1.6222e-16		0.157981	0.354273
83673	Snhg1	small nucleolar RNA host gene 1	Up-modulated in M+Dx4	1.51149	8.83978e-15	Up-modulated in Dx4	1.36032	1.82811e-13	Up-modulated in M+Dx2	1.71422	4.76116e-15		0.388828	0.0636669
22121	Rpl13a	ribosomal protein L13A	Up-modulated in M+Dx4	1.50688	2.84687e-20	Up-modulated in Dx4	1.37856	4.11863e-19	Up-modulated in M+Dx2	1.32789	1.30335e-12		0.183117	0.299727
68816	Ppil1	peptidylprolyl isomerase (cyclophilin)-like 1	Up-modulated in M+Dx4	1.50584	2.631e-09	Up-modulated in Dx4	1.30767	5.90713e-08	Up-modulated in M+Dx2	1.11092	0.000170917		0.0989451	0.714982
50784	Ppap2c	phosphatidic acid phosphatase type 2C	Up-modulated in M+Dx4	1.50217	1.65894e-06	Up-modulated in Dx4	1.81601	4.64922e-10	Up-modulated in M+Dx2	1.80863	2.75147e-07		0.420149	0.197852
21815	Tgif1	TGFB-induced factor homeobox 1	Up-modulated in M+Dx4	1.5015	7.53251e-12	Up-modulated in Dx4	1.52858	1.21686e-13	Up-modulated in M+Dx2	1.33908	1.00901e-07		-0.0343516	0.883592
230678	Tmem125	transmembrane protein 125	Up-modulated in M+Dx4	1.50032	0.000316447	Up-modulated in Dx4	1.95879	3.78052e-07	Up-modulated in M+Dx2	1.7446	0.000166221		-0.195269	0.655297
50927	Nasp	nuclear autoantigenic sperm protein (histone-binding)	Up-modulated in M+Dx4	1.49954	5.12971e-07	Up-modulated in Dx4	1.24694	1.10504e-05	Up-modulated in M+Dx2	1.16332	0.000876916		0.5129	0.0993085
12567	Cdk4	cyclin-dependent kinase 4	Up-modulated in M+Dx4	1.49792	8.78089e-11	Up-modulated in Dx4	1.25354	1.11442e-08	Up-modulated in M+Dx2	1.38842	1.58159e-07		0.21738	0.375127
623474	Rad54b	RAD54 homolog B (S. cerevisiae)	Up-modulated in M+Dx4	1.49776	4.41053e-05	Up-modulated in Dx4	1.17984	0.000776107	Up-modulated in M+Dx2	1.53385	0.000234421		0.482575	0.200984
15081	H3f3b	H3 histone, family 3B	Up-modulated in M+Dx4	1.4936	2.7088e-17	Up-modulated in Dx4	1.62493	8.58284e-23	Up-modulated in M+Dx2	1.35204	2.28688e-11		-0.195164	0.304584
105853	Mal2	mal, T cell differentiation protein 2	Up-modulated in M+Dx4	1.49094	6.12465e-06	Up-modulated in Dx4	1.42266	4.52904e-06	Up-modulated in M+Dx2	1.56946	2.84621e-05		0.478323	0.160428
20971	Sdc4	syndecan 4	Up-modulated in M+Dx4	1.48829	6.94021e-10	Up-modulated in Dx4	1.90188	1.95853e-17	Up-modulated in M+Dx2	1.56784	1.063e-08		0.13742	0.590121
56018	Stard10	START domain containing 10	Up-modulated in M+Dx4	1.48778	5.41824e-07	Up-modulated in Dx4	1.63348	4.08065e-09	Up-modulated in M+Dx2	1.40635	3.67432e-05		0.0988279	0.750405
68533	Mphosph6	M phase phosphoprotein 6	Up-modulated in M+Dx4	1.4858	4.38165e-08	Up-modulated in Dx4	1.16212	7.66345e-06	Up-modulated in M+Dx2	1.11552	0.000447442		0.0580927	0.839722
231830	Micall2	MICAL-like 2	Up-modulated in M+Dx4	1.48557	0.000104769	Up-modulated in Dx4	1.7571	8.20318e-07	Up-modulated in M+Dx2	1.59281	0.000227968		0.312543	0.428319
67134	Nop56	NOP56 ribonucleoprotein	Up-modulated in M+Dx4	1.48461	8.11306e-09	Up-modulated in Dx4	1.45518	1.90145e-09	Up-modulated in M+Dx2	1.3606	4.28732e-06		0.443748	0.101412
20603	Sms	spermine synthase	Up-modulated in M+Dx4	1.48367	5.22699e-16	Up-modulated in Dx4	1.98426	1.82072e-31	Up-modulated in M+Dx2	1.3973	1.96895e-11		0.0625478	0.752491
12144	Blm	Bloom syndrome, RecQ helicase-like	Up-modulated in M+Dx4	1.48217	9.56699e-06	Up-modulated in Dx4	1.0939	0.000671623	Up-modulated in M+Dx2	1.32551	0.000598646		0.281821	0.417021
17919	Myo5b	myosin VB	Up-modulated in M+Dx4	1.48026	2.62086e-06	Up-modulated in Dx4	1.9954	6.85001e-12	Up-modulated in M+Dx2	1.43692	6.76111e-05		0.155817	0.634648
83815	Cenpq	centromere protein Q	Up-modulated in M+Dx4	1.48017	3.62394e-13	Up-modulated in Dx4	1.30828	1.6448e-11	Up-modulated in M+Dx2	1.33683	7.71243e-09		-0.0278666	0.900514
11928	Atp1a1	ATPase, Na+/K+ transporting, alpha 1 polypeptide	Up-modulated in M+Dx4	1.47846	2.46979e-10	Up-modulated in Dx4	2.07189	7.62093e-22	Up-modulated in M+Dx2	1.64088	5.35245e-10		0.271989	0.271217
70031	Cmtm8	CKLF-like MARVEL transmembrane domain containing 8	Up-modulated in M+Dx4	1.47564	0.000482249	Up-modulated in Dx4	1.613	4.25989e-05	Up-modulated in M+Dx2	1.62905	0.000666235		0.483612	0.258417
319387	Lphn3	latrophilin 3	Up-modulated in M+Dx4	1.4713	5.36909e-05	Up-modulated in Dx4	1.66302	9.48224e-07	Up-modulated in M+Dx2	1.43062	0.000613436		0.389086	0.297789
433904	Ociad2	OCIA domain containing 2	Up-modulated in M+Dx4	1.47111	1.57472e-06	Up-modulated in Dx4	1.98822	2.33043e-12	Up-modulated in M+Dx2	1.9493	8.00086e-09		0.615794	0.0541436
18150	Npm3	nucleoplasmin 3	Up-modulated in M+Dx4	1.4673	2.3615e-08	Up-modulated in Dx4	1.42734	8.42296e-09	Up-modulated in M+Dx2	1.14205	0.000193662		0.242098	0.382645
55963	Slc1a4	solute carrier family 1 (glutamate/neutral amino acid transporter), member 4	Up-modulated in M+Dx4	1.46672	4.53594e-05	Up-modulated in Dx4	2.13831	9.30535e-11	Up-modulated in M+Dx2	2.30125	5.15015e-09		0.1781	0.630912
230972	Arhgef16	Rho guanine nucleotide exchange factor (GEF) 16	Up-modulated in M+Dx4	1.46364	6.0618e-06	Up-modulated in Dx4	1.64678	4.91405e-08	Up-modulated in M+Dx2	1.80148	6.19503e-07		0.324598	0.334089
73710	Tubb2b	tubulin, beta 2B class IIB	Up-modulated in M+Dx4	1.46085	0.000143184	Up-modulated in Dx4	1.55245	1.52099e-05	Up-modulated in M+Dx2	1.75992	4.59707e-05		0.13369	0.733258
105439	Slain1	SLAIN motif family, member 1	Up-modulated in M+Dx4	1.46068	1.2074e-05	Up-modulated in Dx4	1.18167	0.00020709	Up-modulated in M+Dx2	1.66815	9.07073e-06		0.380078	0.271511
66985	Rassf7	Ras association (RalGDS/AF-6) domain family (N-terminal) member 7	Up-modulated in M+Dx4	1.46006	1.42341e-06	Up-modulated in Dx4	1.56558	3.68124e-08	Up-modulated in M+Dx2	1.52218	8.74257e-06		0.253237	0.426382
434858	Gm5643	heterogeneous nuclear ribonucleoprotein A1 pseudogene	Up-modulated in M+Dx4	1.45805	1.80649e-14	Up-modulated in Dx4	1.17435	9.06311e-11	Up-modulated in M+Dx2	1.36704	3.04748e-10		0.221281	0.2785
20698	Sphk1	sphingosine kinase 1	Up-modulated in M+Dx4	1.45611	0.000115566	Up-modulated in Dx4	2.46497	7.10258e-13	Up-modulated in M+Dx2	2.63438	6.37269e-11		-0.107028	0.786675
71924	Tube1	epsilon-tubulin 1	Up-modulated in M+Dx4	1.45606	2.67328e-08	Up-modulated in Dx4	1.12016	1.02285e-05	Up-modulated in M+Dx2	1.42499	1.31609e-06		0.275367	0.328155
20665	Sox10	SRY (sex determining region Y)-box 10	Up-modulated in M+Dx4	1.45434	0.000396089	Up-modulated in Dx4	1.39744	0.000291002	Up-modulated in M+Dx2	1.65529	0.000369471		0.484695	0.243657
67815	Sec14l2	SEC14-like 2 (S. cerevisiae)	Up-modulated in M+Dx4	1.44987	0.000124607	Up-modulated in Dx4	1.37856	0.000107606	Up-modulated in M+Dx2	1.49935	0.000496459		0.0660382	0.86469
207920	Esrp1	epithelial splicing regulatory protein 1	Up-modulated in M+Dx4	1.44927	6.00375e-14	Up-modulated in Dx4	1.42307	4.77234e-15	Up-modulated in M+Dx2	1.58676	3.50522e-13		0.455666	0.0273187
20229	Sat1	spermidine/spermine N1-acetyl transferase 1	Up-modulated in M+Dx4	1.44605	0.00022149	Up-modulated in Dx4	1.85953	2.63548e-07	Up-modulated in M+Dx2	1.65319	0.000190117		-0.0525903	0.894878
75614	Rab26os	RAB26, member RAS oncogene family, opposite strand	Up-modulated in M+Dx4	1.44544	0.000750773	Up-modulated in Dx4	1.38913	0.000699912	Up-modulated in M+Dx2	1.63813	0.000512481		0.629015	0.151679
22038	Plscr1	phospholipid scramblase 1	Up-modulated in M+Dx4	1.43802	0.000182211	Up-modulated in Dx4	1.49423	3.21777e-05	Up-modulated in M+Dx2	1.93771	5.7553e-06		0.642335	0.100708
71952	2410016O06Rik	RIKEN cDNA 2410016O06 gene	Up-modulated in M+Dx4	1.43583	8.75475e-15	Up-modulated in Dx4	1.14997	1.89449e-10	Up-modulated in M+Dx2	1.2509	1.89889e-09		0.762376	0.00013304
71963	Cdca4	cell division cycle associated 4	Up-modulated in M+Dx4	1.43375	3.93449e-10	Up-modulated in Dx4	1.22557	1.98617e-08	Up-modulated in M+Dx2	1.08423	4.93614e-05		0.298742	0.221307
26941	Slc9a3r1	solute carrier family 9 (sodium/hydrogen exchanger), member 3 regulator 1	Up-modulated in M+Dx4	1.43081	9.03728e-06	Up-modulated in Dx4	1.72305	8.47684e-09	Up-modulated in M+Dx2	1.77642	9.01941e-07		0.312385	0.348397
17240	Mdfi	MyoD family inhibitor	Up-modulated in M+Dx4	1.42945	1.01344e-06	Up-modulated in Dx4	1.62868	2.56257e-09	Up-modulated in M+Dx2	1.71138	1.63732e-07		-0.10997	0.722276
11676	Aldoc	aldolase C, fructose-bisphosphate	Up-modulated in M+Dx4	1.42932	1.95795e-05	Up-modulated in Dx4	2.08235	1.22529e-11	Up-modulated in M+Dx2	1.76813	2.52588e-06		0.451039	0.190875
107581	Col16a1	collagen, type XVI, alpha 1	Up-modulated in M+Dx4	1.42464	1.98961e-06	Up-modulated in Dx4	1.09706	0.000124232	Up-modulated in M+Dx2	1.6779	6.9303e-07		0.119767	0.700314
80794	Cblc	Casitas B-lineage lymphoma c	Up-modulated in M+Dx4	1.42406	2.46933e-05	Up-modulated in Dx4	1.29816	4.93479e-05	Up-modulated in M+Dx2	1.81258	1.36435e-06		0.0701258	0.841905
218973	Wdhd1	WD repeat and HMG-box DNA binding protein 1	Up-modulated in M+Dx4	1.41981	1.02804e-06	Up-modulated in Dx4	1.06831	0.000129922	Up-modulated in M+Dx2	1.25175	0.000188052		0.411068	0.176408
24057	Sh3yl1	Sh3 domain YSC-like 1	Up-modulated in M+Dx4	1.41794	7.20292e-09	Up-modulated in Dx4	1.08831	3.74941e-06	Up-modulated in M+Dx2	1.34648	1.41764e-06		-0.101775	0.698681
21677	Tead2	TEA domain family member 2	Up-modulated in M+Dx4	1.41647	3.70765e-06	Up-modulated in Dx4	1.08607	0.000203622	Up-modulated in M+Dx2	1.30442	0.000218107		0.0495217	0.876217
18746	Pkm	pyruvate kinase, muscle	Up-modulated in M+Dx4	1.41042	4.0422e-08	Up-modulated in Dx4	1.82568	1.65833e-14	Up-modulated in M+Dx2	1.06616	0.000406802		-0.194624	0.470204
381045	Ccdc58	coiled-coil domain containing 58	Up-modulated in M+Dx4	1.41017	1.70695e-07	Up-modulated in Dx4	1.25694	8.91348e-07	Up-modulated in M+Dx2	1.15063	0.000242066		0.162046	0.568264
12695	Inadl	InaD-like (Drosophila)	Up-modulated in M+Dx4	1.4099	2.46128e-22	Up-modulated in Dx4	1.23627	2.68917e-19	Up-modulated in M+Dx2	1.34863	2.67809e-16		0.290938	0.0654816
14425	Galnt3	UDP-N-acetyl-alpha-D-galactosamine:polypeptide N-acetylgalactosaminyltransferase 3	Up-modulated in M+Dx4	1.40849	2.418e-07	Up-modulated in Dx4	1.98054	3.40736e-15	Up-modulated in M+Dx2	1.38573	9.08481e-06		0.582089	0.0411727
66270	Fam134b	family with sequence similarity 134, member B	Up-modulated in M+Dx4	1.40589	8.33904e-08	Up-modulated in Dx4	1.50875	8.0403e-10	Up-modulated in M+Dx2	2.07814	8.47935e-13		0.511049	0.0629867
260299	Cadm4	cell adhesion molecule 4	Up-modulated in M+Dx4	1.3998	2.9352e-05	Up-modulated in Dx4	1.80838	5.40019e-09	Up-modulated in M+Dx2	1.41833	0.000200176		0.3489	0.313913
12297	Cacnb3	calcium channel, voltage-dependent, beta 3 subunit	Up-modulated in M+Dx4	1.3975	3.08289e-11	Up-modulated in Dx4	1.48895	4.64425e-14	Up-modulated in M+Dx2	1.49712	2.93745e-10		-0.00789349	0.972066
68153	Gtf2e2	general transcription factor II E, polypeptide 2 (beta subunit)	Up-modulated in M+Dx4	1.38956	8.43745e-11	Up-modulated in Dx4	1.42796	1.23762e-12	Up-modulated in M+Dx2	1.05201	2.51994e-05		0.0327544	0.8858
71774	Shroom1	shroom family member 1	Up-modulated in M+Dx4	1.38869	2.85652e-05	Up-modulated in Dx4	1.55219	5.55112e-07	Up-modulated in M+Dx2	2.06745	1.27076e-08		-0.100131	0.772766
65019	Rpl23	ribosomal protein L23	Up-modulated in M+Dx4	1.38825	5.76653e-20	Up-modulated in Dx4	1.11108	1.33076e-14	Up-modulated in M+Dx2	1.27793	1.7467e-13		0.131886	0.421196
11622	Ahr	aryl-hydrocarbon receptor	Up-modulated in M+Dx4	1.38573	0.000322522	Up-modulated in Dx4	1.40467	9.85536e-05	Up-modulated in M+Dx2	1.49127	0.000672717		0.140596	0.71942
229279	Hnrnpa3	heterogeneous nuclear ribonucleoprotein A3	Up-modulated in M+Dx4	1.38108	1.62954e-09	Up-modulated in Dx4	1.39918	7.54532e-11	Up-modulated in M+Dx2	1.03748	0.000109327		0.166446	0.490915
22337	Vdr	vitamin D receptor	Up-modulated in M+Dx4	1.38057	6.17819e-06	Up-modulated in Dx4	1.78443	2.60567e-10	Up-modulated in M+Dx2	1.87484	3.49312e-08		0.784945	0.0129148
67279	Med31	mediator complex subunit 31	Up-modulated in M+Dx4	1.37711	1.49575e-12	Up-modulated in Dx4	1.21138	9.01022e-11	Up-modulated in M+Dx2	1.16343	1.57222e-07		0.116411	0.58739
71893	Noxo1	NADPH oxidase organizer 1	Up-modulated in M+Dx4	1.3753	2.85017e-11	Up-modulated in Dx4	1.37729	2.31478e-12	Up-modulated in M+Dx2	1.76448	5.36303e-15		0.602889	0.00647981
73824	Snhg6	small nucleolar RNA host gene 6	Up-modulated in M+Dx4	1.37104	1.60368e-08	Up-modulated in Dx4	1.28483	2.60298e-08	Up-modulated in M+Dx2	1.26263	4.89747e-06		0.0629575	0.809781
66494	Prelid1	PRELI domain containing 1	Up-modulated in M+Dx4	1.37032	5.84063e-12	Up-modulated in Dx4	1.5239	2.56301e-16	Up-modulated in M+Dx2	1.14288	6.77259e-07		-0.0358156	0.865947
17937	Nab2	Ngfi-A binding protein 2	Up-modulated in M+Dx4	1.36837	2.3064e-12	Up-modulated in Dx4	1.20705	6.87956e-11	Up-modulated in M+Dx2	1.23376	3.32086e-08		0.262523	0.208564
20779	Src	Rous sarcoma oncogene	Up-modulated in M+Dx4	1.36512	2.00213e-08	Up-modulated in Dx4	1.28568	2.09095e-08	Up-modulated in M+Dx2	1.25405	7.36093e-06		0.256165	0.316876
269261	Rpl12	ribosomal protein L12	Up-modulated in M+Dx4	1.36366	5.44812e-16	Up-modulated in Dx4	1.22264	1.539e-14	Up-modulated in M+Dx2	1.40132	2.37979e-13		0.200231	0.267995
170833	Hook2	hook homolog 2 (Drosophila)	Up-modulated in M+Dx4	1.36152	6.78334e-17	Up-modulated in Dx4	1.3401	3.32526e-18	Up-modulated in M+Dx2	1.59713	1.97608e-18		0.161229	0.363065
66894	Wwp2	WW domain containing E3 ubiquitin protein ligase 2	Up-modulated in M+Dx4	1.3568	0.000672645	Up-modulated in Dx4	1.8484	4.59271e-07	Up-modulated in M+Dx2	1.51509	0.000816739		-0.0862211	0.830789
12798	Cnn2	calponin 2	Up-modulated in M+Dx4	1.35451	5.12971e-07	Up-modulated in Dx4	1.5372	9.9053e-10	Up-modulated in M+Dx2	1.07326	0.000668674		-0.0253033	0.92846
58220	Pard6b	par-6 family cell polarity regulator beta	Up-modulated in M+Dx4	1.34754	8.23971e-06	Up-modulated in Dx4	1.09371	0.000146573	Up-modulated in M+Dx2	1.90658	1.15933e-08		0.891289	0.00429261
83669	Wdr6	WD repeat domain 6	Up-modulated in M+Dx4	1.34556	7.65298e-10	Up-modulated in Dx4	1.09777	1.36677e-07	Up-modulated in M+Dx2	1.18556	2.54157e-06		0.034517	0.881883
107435	Hat1	histone aminotransferase 1	Up-modulated in M+Dx4	1.34454	1.79257e-07	Up-modulated in Dx4	1.30242	7.83762e-08	Up-modulated in M+Dx2	1.00475	0.000900741		0.254259	0.346016
16372	Irx2	Iroquois related homeobox 2 (Drosophila)	Up-modulated in M+Dx4	1.34444	3.45957e-12	Up-modulated in Dx4	1.31042	5.76915e-13	Up-modulated in M+Dx2	1.71275	2.49147e-15		0.567481	0.00580284
223473	Nipal2	NIPA-like domain containing 2	Up-modulated in M+Dx4	1.3356	1.7379e-06	Up-modulated in Dx4	2.01853	3.38418e-15	Up-modulated in M+Dx2	1.77928	1.0489e-08		0.406404	0.16265
68939	Rasl11b	RAS-like, family 11, member B	Up-modulated in M+Dx4	1.3347	5.59284e-05	Up-modulated in Dx4	1.52	8.56753e-07	Up-modulated in M+Dx2	1.51311	4.9561e-05		0.194338	0.570807
110351	Rap1gap	Rap1 GTPase-activating protein	Up-modulated in M+Dx4	1.33304	0.000955374	Up-modulated in Dx4	1.31491	0.000516912	Up-modulated in M+Dx2	2.08065	2.57869e-06		0.655454	0.107302
13511	Dsg2	desmoglein 2	Up-modulated in M+Dx4	1.3303	2.1393e-05	Up-modulated in Dx4	1.64045	1.53488e-08	Up-modulated in M+Dx2	1.71802	9.71497e-07		0.432652	0.179655
100608	Noc4l	nucleolar complex associated 4 homolog (S. cerevisiae)	Up-modulated in M+Dx4	1.33025	1.14554e-06	Up-modulated in Dx4	1.36185	1.16128e-07	Up-modulated in M+Dx2	1.191	0.000160377		0.419541	0.141935
223921	Aaas	achalasia, adrenocortical insufficiency, alacrimia	Up-modulated in M+Dx4	1.32913	3.90861e-11	Up-modulated in Dx4	1.22145	1.62398e-10	Up-modulated in M+Dx2	1.09375	2.41524e-06		0.276615	0.200123
232943	Klc3	kinesin light chain 3	Up-modulated in M+Dx4	1.32863	6.09252e-10	Up-modulated in Dx4	1.39447	4.68653e-12	Up-modulated in M+Dx2	1.60285	2.5944e-11		0.160387	0.482913
333654	Ppp1r13l	protein phosphatase 1, regulatory (inhibitor) subunit 13 like	Up-modulated in M+Dx4	1.32681	2.46167e-06	Up-modulated in Dx4	1.54918	3.5734e-09	Up-modulated in M+Dx2	1.55811	8.40263e-07		0.241578	0.4116
12484	Cd24a	CD24a antigen	Up-modulated in M+Dx4	1.32625	3.93978e-05	Up-modulated in Dx4	1.51598	4.33033e-07	Up-modulated in M+Dx2	1.31046	0.0004085		-0.222593	0.501727
626175	Gm6654	predicted pseudogene 6654	Up-modulated in M+Dx4	1.32382	0.000651308	Up-modulated in Dx4	1.21705	0.00093681	Up-modulated in M+Dx2	1.76377	4.05245e-05		0.460191	0.243799
68201	Ccdc34	coiled-coil domain containing 34	Up-modulated in M+Dx4	1.32251	4.1945e-05	Up-modulated in Dx4	1.24759	4.048e-05	Up-modulated in M+Dx2	1.60563	9.81029e-06		0.110834	0.738793
69573	Hilpda	hypoxia inducible lipid droplet associated	Up-modulated in M+Dx4	1.31891	5.74431e-05	Up-modulated in Dx4	1.57659	2.33593e-07	Up-modulated in M+Dx2	1.65261	5.85412e-06		-0.0456539	0.893851
20166	Rtkn	rhotekin	Up-modulated in M+Dx4	1.31836	1.43546e-09	Up-modulated in Dx4	1.59504	3.73946e-15	Up-modulated in M+Dx2	1.73179	9.45371e-13		0.32941	0.153861
14455	Gas5	growth arrest specific 5	Up-modulated in M+Dx4	1.31628	1.05269e-09	Up-modulated in Dx4	1.14085	2.42419e-08	Up-modulated in M+Dx2	1.55596	1.51634e-10		0.340763	0.135194
27370	Rps26	ribosomal protein S26	Up-modulated in M+Dx4	1.31525	5.54778e-22	Up-modulated in Dx4	1.11061	9.36433e-18	Up-modulated in M+Dx2	1.46654	1.86194e-21		0.216778	0.142948
20643	Snrpe	small nuclear ribonucleoprotein E	Up-modulated in M+Dx4	1.31439	3.98494e-09	Up-modulated in Dx4	1.35249	1.09649e-10	Up-modulated in M+Dx2	1.08241	2.98712e-05		0.048929	0.835837
622434	Arhgef26	Rho guanine nucleotide exchange factor (GEF) 26	Up-modulated in M+Dx4	1.31393	9.98841e-11	Up-modulated in Dx4	1.5919	4.5722e-17	Up-modulated in M+Dx2	1.01403	1.75813e-05		0.574927	0.00785215
71960	Myh14	myosin, heavy polypeptide 14	Up-modulated in M+Dx4	1.30704	4.65127e-05	Up-modulated in Dx4	1.48766	6.26862e-07	Up-modulated in M+Dx2	1.34399	0.000251937		-0.199517	0.545577
73608	Marveld3	MARVEL (membrane-associating) domain containing 3	Up-modulated in M+Dx4	1.30691	1.33476e-05	Up-modulated in Dx4	1.48068	1.21407e-07	Up-modulated in M+Dx2	1.69409	4.19372e-07		0.357027	0.250757
99010	Lpcat4	lysophosphatidylcholine acyltransferase 4	Up-modulated in M+Dx4	1.30506	0.000632354	Up-modulated in Dx4	1.25164	0.000497877	Up-modulated in M+Dx2	1.69817	6.59583e-05		0.197458	0.61118
68011	Snrpg	small nuclear ribonucleoprotein polypeptide G	Up-modulated in M+Dx4	1.29611	1.4401e-06	Up-modulated in Dx4	1.18638	3.13249e-06	Up-modulated in M+Dx2	1.1105	0.000372014		0.148508	0.598092
55927	Hes6	hairy and enhancer of split 6	Up-modulated in M+Dx4	1.29592	3.00843e-11	Up-modulated in Dx4	1.28913	3.14304e-12	Up-modulated in M+Dx2	1.25456	1.18807e-08		0.107328	0.61333
272322	Arntl2	aryl hydrocarbon receptor nuclear translocator-like 2	Up-modulated in M+Dx4	1.29475	0.000293606	Up-modulated in Dx4	1.74515	1.14822e-07	Up-modulated in M+Dx2	1.61793	5.17955e-05		0.0258025	0.943929
19272	Ptprk	protein tyrosine phosphatase, receptor type, K	Up-modulated in M+Dx4	1.28826	1.73186e-08	Up-modulated in Dx4	1.21561	1.66266e-08	Up-modulated in M+Dx2	1.3603	1.66782e-07		0.521744	0.0298608
70333	Cd3eap	CD3E antigen, epsilon polypeptide associated protein	Up-modulated in M+Dx4	1.2874	4.29095e-10	Up-modulated in Dx4	1.28907	3.29065e-11	Up-modulated in M+Dx2	1.19009	4.58773e-07		0.517705	0.0180311
97130	C77080	expressed sequence C77080	Up-modulated in M+Dx4	1.28681	6.16195e-06	Up-modulated in Dx4	1.46262	3.39966e-08	Up-modulated in M+Dx2	1.48477	3.90583e-06		-0.0667172	0.821333
216438	March9	membrane-associated ring finger (C3HC4) 9	Up-modulated in M+Dx4	1.28651	4.90145e-05	Up-modulated in Dx4	1.27305	2.38764e-05	Up-modulated in M+Dx2	1.23203	0.000585257		0.193766	0.564419
15936	Ier2	immediate early response 2	Up-modulated in M+Dx4	1.28279	7.35703e-10	Up-modulated in Dx4	1.13179	1.13543e-08	Up-modulated in M+Dx2	1.22869	2.24969e-07		0.287008	0.196539
13845	Ephb3	Eph receptor B3	Up-modulated in M+Dx4	1.28227	5.25238e-08	Up-modulated in Dx4	1.03358	4.20099e-06	Up-modulated in M+Dx2	1.25497	3.15932e-06		-0.179195	0.472445
232970	Phldb3	pleckstrin homology-like domain, family B, member 3	Up-modulated in M+Dx4	1.27604	2.41109e-09	Up-modulated in Dx4	1.39543	4.21076e-12	Up-modulated in M+Dx2	1.37435	9.12211e-09		0.012006	0.958772
69912	Nup43	nucleoporin 43	Up-modulated in M+Dx4	1.27508	2.84409e-09	Up-modulated in Dx4	1.16087	1.41671e-08	Up-modulated in M+Dx2	1.19277	1.02897e-06		0.188763	0.413715
14302	Frk	fyn-related kinase	Up-modulated in M+Dx4	1.27379	1.27605e-05	Up-modulated in Dx4	1.50939	2.62586e-08	Up-modulated in M+Dx2	1.31241	8.12681e-05		-0.0309166	0.918718
60507	Qtrt1	queuine tRNA-ribosyltransferase 1	Up-modulated in M+Dx4	1.27082	7.72333e-08	Up-modulated in Dx4	1.04597	3.86252e-06	Up-modulated in M+Dx2	1.10229	5.12551e-05		0.171035	0.496949
20084	Rps18	ribosomal protein S18	Up-modulated in M+Dx4	1.26994	4.59722e-27	Up-modulated in Dx4	1.13798	1.93523e-24	Up-modulated in M+Dx2	1.28625	6.44686e-22		0.192061	0.135729
52530	Nhp2	NHP2 ribonucleoprotein	Up-modulated in M+Dx4	1.26655	1.32241e-06	Up-modulated in Dx4	1.46339	2.02045e-09	Up-modulated in M+Dx2	1.22901	4.28401e-05		0.255008	0.351028
53310	Dlg3	discs, large homolog 3 (Drosophila)	Up-modulated in M+Dx4	1.26587	4.59332e-07	Up-modulated in Dx4	1.26556	8.04559e-08	Up-modulated in M+Dx2	1.23379	1.83023e-05		0.193081	0.46205
20133	Rrm1	ribonucleotide reductase M1	Up-modulated in M+Dx4	1.26346	3.33142e-06	Up-modulated in Dx4	1.18562	3.61658e-06	Up-modulated in M+Dx2	1.19091	0.000142242		0.232179	0.410684
231832	Tmem184a	transmembrane protein 184a	Up-modulated in M+Dx4	1.26199	5.06127e-05	Up-modulated in Dx4	1.568	5.47674e-08	Up-modulated in M+Dx2	1.61727	3.24179e-06		0.271991	0.397459
56454	Aldh18a1	aldehyde dehydrogenase 18 family, member A1	Up-modulated in M+Dx4	1.25976	1.69279e-09	Up-modulated in Dx4	1.15647	5.23511e-09	Up-modulated in M+Dx2	1.08183	7.40674e-06		0.232531	0.295205
76560	Prss8	protease, serine 8 (prostasin)	Up-modulated in M+Dx4	1.2553	3.77124e-05	Up-modulated in Dx4	1.24302	1.39848e-05	Up-modulated in M+Dx2	1.81794	6.64293e-08		0.452788	0.14907
74486	Osbpl10	oxysterol binding protein-like 10	Up-modulated in M+Dx4	1.25412	0.000404415	Up-modulated in Dx4	1.48729	6.23208e-06	Up-modulated in M+Dx2	1.6735	2.08513e-05		0.148158	0.683499
15511	Hspa1b	heat shock protein 1B	Up-modulated in M+Dx4	1.25322	0.000614832	Up-modulated in Dx4	1.83114	4.42921e-08	Up-modulated in M+Dx2	1.94043	1.52502e-06		-0.0403522	0.913316
66174	Nudt14	nudix (nucleoside diphosphate linked moiety X)-type motif 14	Up-modulated in M+Dx4	1.25285	5.74944e-07	Up-modulated in Dx4	1.01442	2.38354e-05	Up-modulated in M+Dx2	1.11646	0.000108466		-0.00637199	0.980915
66614	Gpatch4	G patch domain containing 4	Up-modulated in M+Dx4	1.25216	4.7734e-10	Up-modulated in Dx4	1.04146	5.42488e-08	Up-modulated in M+Dx2	1.04091	7.7765e-06		0.383876	0.0722933
14933	Gyk	glycerol kinase	Up-modulated in M+Dx4	1.24925	0.000120235	Up-modulated in Dx4	2.04701	4.37881e-12	Up-modulated in M+Dx2	1.82356	3.83959e-07		0.321637	0.334026
271887	Rbbp8nl	RBBP8 N-terminal like	Up-modulated in M+Dx4	1.24851	0.000228632	Up-modulated in Dx4	1.11071	0.000554972	Up-modulated in M+Dx2	1.49849	7.6518e-05		0.611502	0.0773429
56431	Dstn	destrin	Up-modulated in M+Dx4	1.24787	8.93786e-11	Up-modulated in Dx4	1.41392	3.50892e-15	Up-modulated in M+Dx2	1.46777	1.37883e-11		0.0375396	0.85412
229011	Samd10	sterile alpha motif domain containing 10	Up-modulated in M+Dx4	1.24663	6.03618e-08	Up-modulated in Dx4	1.32647	9.35819e-10	Up-modulated in M+Dx2	1.69191	2.02269e-11		0.567357	0.0194236
69399	1700025G04Rik	RIKEN cDNA 1700025G04 gene	Up-modulated in M+Dx4	1.24251	0.000442746	Up-modulated in Dx4	1.58493	1.16672e-06	Up-modulated in M+Dx2	1.39332	0.00052694		0.270257	0.451628
13528	Dtnb	dystrobrevin, beta	Up-modulated in M+Dx4	1.24201	5.36232e-09	Up-modulated in Dx4	1.07261	1.14464e-07	Up-modulated in M+Dx2	1.26091	1.86452e-07		0.229653	0.308971
67891	Rpl4	ribosomal protein L4	Up-modulated in M+Dx4	1.23741	5.1937e-17	Up-modulated in Dx4	1.01659	4.121e-13	Up-modulated in M+Dx2	1.18306	2.26714e-12		0.156199	0.32542
19941	Rpl26	ribosomal protein L26	Up-modulated in M+Dx4	1.23663	2.81637e-14	Up-modulated in Dx4	1.14816	6.95279e-14	Up-modulated in M+Dx2	1.20996	6.82215e-11		0.110201	0.526467
100034726	Gm15772	ribosomal protein L26 pseudogene	Up-modulated in M+Dx4	1.23662	2.81637e-14	Up-modulated in Dx4	1.14805	6.98917e-14	Up-modulated in M+Dx2	1.2101	6.79467e-11		0.110314	0.526048
114774	Pawr	PRKC, apoptosis, WT1, regulator	Up-modulated in M+Dx4	1.23247	2.0775e-08	Up-modulated in Dx4	1.17508	1.44887e-08	Up-modulated in M+Dx2	1.43479	6.70468e-09		0.248391	0.284024
70584	Pak4	p21 protein (Cdc42/Rac)-activated kinase 4	Up-modulated in M+Dx4	1.23139	1.02411e-07	Up-modulated in Dx4	1.32122	1.12129e-09	Up-modulated in M+Dx2	1.31408	5.37707e-07		0.43404	0.0743747
22320	Vamp8	vesicle-associated membrane protein 8	Up-modulated in M+Dx4	1.23045	5.49342e-06	Up-modulated in Dx4	1.50487	2.00536e-09	Up-modulated in M+Dx2	1.74855	6.18953e-09		0.202928	0.46959
16886	Limk2	LIM motif-containing protein kinase 2	Up-modulated in M+Dx4	1.22672	1.09498e-08	Up-modulated in Dx4	1.25103	5.31564e-10	Up-modulated in M+Dx2	1.14764	3.22814e-06		0.103777	0.646819
71720	Osbpl3	oxysterol binding protein-like 3	Up-modulated in M+Dx4	1.224	5.03725e-07	Up-modulated in Dx4	1.37952	1.28484e-09	Up-modulated in M+Dx2	1.11846	6.93502e-05		-0.228346	0.371445
71602	Myo1e	myosin IE	Up-modulated in M+Dx4	1.22224	6.56342e-14	Up-modulated in Dx4	1.11173	5.60343e-13	Up-modulated in M+Dx2	1.20868	7.32777e-11		0.166042	0.342556
72834	2810468N07Rik	RIKEN cDNA 2810468N07 gene	Up-modulated in M+Dx4	1.21761	0.000260131	Up-modulated in Dx4	1.65956	6.60703e-08	Up-modulated in M+Dx2	1.50055	4.95096e-05		0.124708	0.718941
52829	Lurap1l	leucine rich adaptor protein 1-like	Up-modulated in M+Dx4	1.2167	0.000412633	Up-modulated in Dx4	1.57386	7.14873e-07	Up-modulated in M+Dx2	1.62113	2.50755e-05		-0.113943	0.7456
12808	Cobl	cordon-bleu WH2 repeat	Up-modulated in M+Dx4	1.21038	2.92209e-09	Up-modulated in Dx4	1.45283	1.99926e-14	Up-modulated in M+Dx2	1.13006	1.33502e-06		-0.00841397	0.969067
77963	Hook1	hook homolog 1 (Drosophila)	Up-modulated in M+Dx4	1.20892	1.01433e-08	Up-modulated in Dx4	1.23556	4.59373e-10	Up-modulated in M+Dx2	1.15368	1.80635e-06		0.66175	0.00290106
77411	Esrp2	epithelial splicing regulatory protein 2	Up-modulated in M+Dx4	1.20703	5.96402e-06	Up-modulated in Dx4	1.27523	3.18171e-07	Up-modulated in M+Dx2	1.45443	1.21237e-06		0.439165	0.112338
667766	Gm8801	protein phosphatase 1, regulatory subunit 10 pseudogene	Up-modulated in M+Dx4	1.2056	6.9283e-07	Up-modulated in Dx4	1.00877	1.53285e-05	Up-modulated in M+Dx2	1.30995	1.45696e-06		0.608008	0.016985
227545	Proser2	proline and serine rich 2	Up-modulated in M+Dx4	1.20198	0.000180187	Up-modulated in Dx4	1.17653	9.7004e-05	Up-modulated in M+Dx2	1.54189	1.65173e-05		0.0250198	0.939696
218518	Marveld2	MARVEL (membrane-associating) domain containing 2	Up-modulated in M+Dx4	1.19711	0.000463532	Up-modulated in Dx4	1.4292	6.39306e-06	Up-modulated in M+Dx2	1.38898	0.000330207		0.392463	0.259041
20174	Ruvbl2	RuvB-like protein 2	Up-modulated in M+Dx4	1.1962	2.06951e-06	Up-modulated in Dx4	1.18253	5.94813e-07	Up-modulated in M+Dx2	1.02018	0.000501343		0.105696	0.687475
67248	Rpl39	ribosomal protein L39	Up-modulated in M+Dx4	1.19125	1.11381e-08	Up-modulated in Dx4	1.06614	6.2375e-08	Up-modulated in M+Dx2	1.20849	3.92275e-07		0.132614	0.545651
13007	Csrp1	cysteine and glycine-rich protein 1	Up-modulated in M+Dx4	1.1885	3.37739e-07	Up-modulated in Dx4	1.0533	1.73299e-06	Up-modulated in M+Dx2	1.36823	2.15877e-07		0.14916	0.540221
19255	Ptpn2	protein tyrosine phosphatase, non-receptor type 2	Up-modulated in M+Dx4	1.1865	7.51703e-08	Up-modulated in Dx4	1.41666	5.03264e-12	Up-modulated in M+Dx2	1.20093	1.87625e-06		0.166171	0.473493
20088	Rps24	ribosomal protein S24	Up-modulated in M+Dx4	1.17842	1.05684e-08	Up-modulated in Dx4	1.09131	1.92169e-08	Up-modulated in M+Dx2	1.01792	1.98442e-05		0.111392	0.607304
77134	Hnrnpa0	heterogeneous nuclear ribonucleoprotein A0	Up-modulated in M+Dx4	1.17484	7.12444e-16	Up-modulated in Dx4	1.10196	1.10562e-15	Up-modulated in M+Dx2	1.14273	5.72434e-12		0.116306	0.458502
18762	Prkcz	protein kinase C, zeta	Up-modulated in M+Dx4	1.17482	0.000181007	Up-modulated in Dx4	1.13951	0.000115003	Up-modulated in M+Dx2	1.40666	6.42641e-05		0.142509	0.659492
595139	E030024N20Rik	peptidylprolyl isomerase A pseudogene 8	Up-modulated in M+Dx4	1.17259	0.000374023	Up-modulated in Dx4	1.25599	4.62349e-05	Up-modulated in M+Dx2	1.25419	0.000791469		-0.00865858	0.979707
13052	Cxadr	coxsackie virus and adenovirus receptor	Up-modulated in M+Dx4	1.16305	0.000271712	Up-modulated in Dx4	1.25573	2.4469e-05	Up-modulated in M+Dx2	1.48823	3.36208e-05		0.218038	0.503084
320982	Arl4c	ADP-ribosylation factor-like 4C	Up-modulated in M+Dx4	1.16131	1.00627e-05	Up-modulated in Dx4	1.57065	9.03849e-11	Up-modulated in M+Dx2	1.06804	0.000447287		-0.0744008	0.784956
78294	Rps27a	ribosomal protein S27A	Up-modulated in M+Dx4	1.1597	7.80042e-12	Up-modulated in Dx4	1.04891	5.63372e-11	Up-modulated in M+Dx2	1.13716	4.22274e-09		0.152084	0.399136
74211	1700017B05Rik	RIKEN cDNA 1700017B05 gene	Up-modulated in M+Dx4	1.15788	4.59018e-10	Up-modulated in Dx4	1.19139	9.9401e-12	Up-modulated in M+Dx2	1.11924	1.20989e-07		0.286282	0.148946
12048	Bcl2l1	BCL2-like 1	Up-modulated in M+Dx4	1.15745	1.90095e-09	Up-modulated in Dx4	1.17268	9.60551e-11	Up-modulated in M+Dx2	1.12702	3.13317e-07		0.354753	0.0821468
20741	Sptb	spectrin beta, erythrocytic	Up-modulated in M+Dx4	1.15554	0.000393267	Up-modulated in Dx4	1.72492	7.05848e-09	Up-modulated in M+Dx2	1.68963	2.88887e-06		0.623234	0.0601461
19989	Rpl7	ribosomal protein L7	Up-modulated in M+Dx4	1.15405	1.37817e-12	Up-modulated in Dx4	1.02655	2.53974e-11	Up-modulated in M+Dx2	1.07354	8.86287e-09		0.0827595	0.633514
227522	Rpp38	ribonuclease P/MRP 38 subunit	Up-modulated in M+Dx4	1.15266	7.1879e-09	Up-modulated in Dx4	1.16263	7.48368e-10	Up-modulated in M+Dx2	1.11716	6.87467e-07		0.399597	0.0603414
67936	Wdr55	WD repeat domain 55	Up-modulated in M+Dx4	1.15119	3.53972e-09	Up-modulated in Dx4	1.09267	3.03274e-09	Up-modulated in M+Dx2	1.24953	1.40638e-08		0.266275	0.198018
11951	Atp5g1	ATP synthase, H+ transporting, mitochondrial F0 complex, subunit C1 (subunit 9)	Up-modulated in M+Dx4	1.14947	2.10381e-08	Up-modulated in Dx4	1.27688	3.15727e-11	Up-modulated in M+Dx2	1.36876	2.08382e-09		0.129629	0.554109
54324	Arhgef5	Rho guanine nucleotide exchange factor (GEF) 5	Up-modulated in M+Dx4	1.13918	3.04514e-11	Up-modulated in Dx4	1.31641	1.85038e-16	Up-modulated in M+Dx2	1.21098	4.64151e-10		0.10174	0.577675
19982	Rpl36a	ribosomal protein L36A	Up-modulated in M+Dx4	1.13726	2.42369e-08	Up-modulated in Dx4	1.13784	2.75532e-09	Up-modulated in M+Dx2	1.18677	3.31241e-07		0.168745	0.430881
67281	Rpl37	ribosomal protein L37	Up-modulated in M+Dx4	1.13273	1.55355e-13	Up-modulated in Dx4	1.11744	9.44499e-15	Up-modulated in M+Dx2	1.23153	1.40144e-12		0.204604	0.212318
20682	Sox9	SRY (sex determining region Y)-box 9	Up-modulated in M+Dx4	1.12799	0.000994661	Up-modulated in Dx4	1.79046	9.06662e-09	Up-modulated in M+Dx2	2.02845	5.66893e-08		0.420624	0.22449
267019	Rps15a	ribosomal protein S15A	Up-modulated in M+Dx4	1.12714	1.80627e-11	Up-modulated in Dx4	1.07488	1.00942e-11	Up-modulated in M+Dx2	1.08143	1.73585e-08		0.0567986	0.750259
106347	Ildr1	immunoglobulin-like domain containing receptor 1	Up-modulated in M+Dx4	1.12138	2.14636e-07	Up-modulated in Dx4	1.35886	1.43077e-11	Up-modulated in M+Dx2	1.46767	1.05268e-09		0.223011	0.327698
77945	Rpgrip1	retinitis pigmentosa GTPase regulator interacting protein 1	Up-modulated in M+Dx4	1.10861	1.57297e-05	Up-modulated in Dx4	1.08248	9.73476e-06	Up-modulated in M+Dx2	1.42958	2.82765e-07		0.551841	0.039318
114584	Clic1	chloride intracellular channel 1	Up-modulated in M+Dx4	1.10639	5.6818e-05	Up-modulated in Dx4	1.36364	8.128e-08	Up-modulated in M+Dx2	1.09503	0.000537057		-0.0812063	0.773871
29816	Hip1r	huntingtin interacting protein 1 related	Up-modulated in M+Dx4	1.10619	2.75863e-05	Up-modulated in Dx4	1.35626	2.84842e-08	Up-modulated in M+Dx2	1.10647	0.000258951		-0.0113244	0.966876
12505	Cd44	CD44 antigen	Up-modulated in M+Dx4	1.10307	0.000609721	Up-modulated in Dx4	2.32512	7.19814e-16	Up-modulated in M+Dx2	1.36254	0.000174628		-0.110687	0.734864
13388	Dll1	delta-like 1 (Drosophila)	Up-modulated in M+Dx4	1.10218	0.000402237	Up-modulated in Dx4	1.62128	1.26205e-08	Up-modulated in M+Dx2	1.17164	0.000992129		0.439815	0.165549
54648	Ccdc120	coiled-coil domain containing 120	Up-modulated in M+Dx4	1.10141	4.78114e-05	Up-modulated in Dx4	1.02672	5.93896e-05	Up-modulated in M+Dx2	1.44215	1.80372e-06		0.119882	0.669166
217684	Susd6	sushi domain containing 6	Up-modulated in M+Dx4	1.09368	1.19789e-11	Up-modulated in Dx4	1.42984	1.10892e-21	Up-modulated in M+Dx2	1.22997	1.47594e-11		0.294096	0.0869187
18230	Nxn	nucleoredoxin	Up-modulated in M+Dx4	1.08739	0.000231863	Up-modulated in Dx4	1.26023	4.27255e-06	Up-modulated in M+Dx2	1.26129	0.000162826		0.276098	0.36068
14368	Fzd6	frizzled homolog 6 (Drosophila)	Up-modulated in M+Dx4	1.08263	2.90762e-12	Up-modulated in Dx4	1.03033	1.95657e-12	Up-modulated in M+Dx2	1.08912	6.20088e-10		0.00923626	0.955764
12028	Bax	BCL2-associated X protein	Up-modulated in M+Dx4	1.08178	1.0318e-06	Up-modulated in Dx4	1.04585	5.65651e-07	Up-modulated in M+Dx2	1.11029	1.0565e-05		-0.00512439	0.982514
74123	Foxp4	forkhead box P4	Up-modulated in M+Dx4	1.07705	5.75765e-07	Up-modulated in Dx4	1.00514	7.73457e-07	Up-modulated in M+Dx2	1.28275	1.28334e-07		0.289536	0.199287
110380	Shroom2	shroom family member 2	Up-modulated in M+Dx4	1.07571	5.32729e-10	Up-modulated in Dx4	1.33899	1.03402e-16	Up-modulated in M+Dx2	1.23396	2.02444e-10		0.322216	0.0812816
83813	Tnk1	tyrosine kinase, non-receptor, 1	Up-modulated in M+Dx4	1.07445	2.07167e-05	Up-modulated in Dx4	1.15023	1.09701e-06	Up-modulated in M+Dx2	1.29663	4.90496e-06		0.102509	0.695922
30058	Timm8a1	translocase of inner mitochondrial membrane 8A1	Up-modulated in M+Dx4	1.07205	9.14781e-07	Up-modulated in Dx4	1.11605	5.08101e-08	Up-modulated in M+Dx2	1.04862	2.80984e-05		0.338608	0.138323
217882	Cep170b	centrosomal protein 170B	Up-modulated in M+Dx4	1.07143	2.28077e-09	Up-modulated in Dx4	1.01477	1.9806e-09	Up-modulated in M+Dx2	1.29249	1.40939e-10		0.284055	0.134424
59090	Midn	midnolin	Up-modulated in M+Dx4	1.0637	1.45767e-12	Up-modulated in Dx4	1.07526	2.75755e-14	Up-modulated in M+Dx2	1.26344	6.73118e-14		0.257534	0.109353
622404	Ccdc107	coiled-coil domain containing 107	Up-modulated in M+Dx4	1.06118	1.11437e-05	Up-modulated in Dx4	1.23934	3.56103e-08	Up-modulated in M+Dx2	1.18553	1.4064e-05		-0.153367	0.545545
30794	Pdlim4	PDZ and LIM domain 4	Up-modulated in M+Dx4	1.05571	0.000632333	Up-modulated in Dx4	1.22308	1.97487e-05	Up-modulated in M+Dx2	1.27887	0.000240624		-0.17868	0.571604
75316	Taf1d	TATA box binding protein (Tbp)-associated factor, RNA polymerase I, D	Up-modulated in M+Dx4	1.05461	0.000174227	Up-modulated in Dx4	1.24742	1.63656e-06	Up-modulated in M+Dx2	1.15114	0.000332027		0.296498	0.302107
12228	Btg3	B cell translocation gene 3	Up-modulated in M+Dx4	1.049	6.05935e-07	Up-modulated in Dx4	1.28496	4.85694e-11	Up-modulated in M+Dx2	1.04362	1.41972e-05		0.23588	0.285452
66824	Pycard	PYD and CARD domain containing	Up-modulated in M+Dx4	1.04236	0.000291481	Up-modulated in Dx4	1.18518	9.4178e-06	Up-modulated in M+Dx2	1.22239	0.000168829		-0.0264594	0.928724
66522	Pgpep1	pyroglutamyl-peptidase I	Up-modulated in M+Dx4	1.03263	0.000169661	Up-modulated in Dx4	1.33833	1.24359e-07	Up-modulated in M+Dx2	1.2589	4.76503e-05		-0.0732962	0.795075
227737	Fam129b	family with sequence similarity 129, member B	Up-modulated in M+Dx4	1.02614	1.8582e-10	Up-modulated in Dx4	1.49684	6.26055e-24	Up-modulated in M+Dx2	1.40437	5.36544e-15		-0.0509549	0.76621
16440	Itpr3	inositol 1,4,5-triphosphate receptor 3	Up-modulated in M+Dx4	1.02533	0.000302193	Up-modulated in Dx4	1.32243	4.24289e-07	Up-modulated in M+Dx2	1.25452	9.01127e-05		0.229191	0.428587
19076	Prim2	DNA primase, p58 subunit	Up-modulated in M+Dx4	1.00678	7.98135e-05	Up-modulated in Dx4	1.12543	2.20356e-06	Up-modulated in M+Dx2	1.02725	0.000438983		0.15385	0.559428
214791	Sertad4	SERTA domain containing 4	Up-modulated in M+Dx4	1.00424	0.000527083	Up-modulated in Dx4	1.14572	2.01438e-05	Up-modulated in M+Dx2	1.50632	2.72627e-06		0.373825	0.20441
12173	Bnc1	basonuclin 1	Up-modulated in M+Dx4	1.93218	0.000984261	Up-modulated in Dx4	2.78317	2.41482e-07		0.671605	0.37919	Down-modulated in MPA	-2.09022	0.000716974
100303744	Sprr2a2	small proline-rich protein 2A2	Up-modulated in M+Dx4	5.09717	1.06192e-08	Up-modulated in Dx4	3.26048	0.000220267		2.33817	0.0209534		0.567472	0.514973
20753	Sprr1a	small proline-rich protein 1A	Up-modulated in M+Dx4	4.87459	2.63569e-08	Up-modulated in Dx4	4.7866	1.39888e-08		1.91288	0.0612254		0.0272747	0.974777
12824	Col2a1	collagen, type II, alpha 1	Up-modulated in M+Dx4	4.72732	1.54576e-08	Up-modulated in Dx4	4.52335	2.0022e-08		1.36946	0.185719		0.00758313	0.992887
70696	3830417A13Rik	RIKEN cDNA 3830417A13 gene	Up-modulated in M+Dx4	4.55965	7.97842e-09	Up-modulated in Dx4	2.63477	0.000767797		2.37727	0.00904257		0.0653782	0.934955
435337	Gm5662	predicted gene 5662	Up-modulated in M+Dx4	4.24499	1.62227e-06	Up-modulated in Dx4	5.91566	1.46823e-12		1.5361	0.145925		0	1
13874	Ereg	epiregulin	Up-modulated in M+Dx4	4.11136	4.46968e-07	Up-modulated in Dx4	2.9457	0.000229531		1.21903	0.232422		-0.613477	0.463597
18601	Padi3	peptidyl arginine deiminase, type III	Up-modulated in M+Dx4	4.0306	1.56587e-07	Up-modulated in Dx4	3.00745	5.46544e-05		1.9165	0.0339926		-0.533591	0.491767
76142	Ppp1r14c	protein phosphatase 1, regulatory (inhibitor) subunit 14c	Up-modulated in M+Dx4	4.01235	5.11532e-12	Up-modulated in Dx4	4.44903	1.14578e-15		1.691	0.0162954		0.108763	0.86665
58227	Fam184b	family with sequence similarity 184, member B	Up-modulated in M+Dx4	3.99758	4.29903e-07	Up-modulated in Dx4	2.99921	0.000101145		2.38498	0.00837258		-0.212704	0.792179
12813	Col10a1	collagen, type X, alpha 1	Up-modulated in M+Dx4	3.96981	1.47664e-05	Up-modulated in Dx4	3.61515	4.86246e-05		0.777742	0.51534		-0.0526997	0.952647
67929	Ccdc70	coiled-coil domain containing 70	Up-modulated in M+Dx4	3.82522	3.27378e-05	Up-modulated in Dx4	3.76664	2.27512e-05		2.14133	0.0385454		0.121044	0.891296
52793	Fam3b	family with sequence similarity 3, member B	Up-modulated in M+Dx4	3.81556	1.07791e-05	Up-modulated in Dx4	3.63076	1.3688e-05		2.16241	0.0286617		0.197051	0.81776
239435	Aard	alanine and arginine rich domain containing protein	Up-modulated in M+Dx4	3.80514	3.10526e-06	Up-modulated in Dx4	3.56101	5.42252e-06		2.43301	0.00850168		0.0821595	0.919703
71920	Epgn	epithelial mitogen	Up-modulated in M+Dx4	3.80427	2.29468e-07	Up-modulated in Dx4	3.16147	9.19651e-06		2.14835	0.0117962		1.10896	0.139041
282663	Serpinb1b	serine (or cysteine) peptidase inhibitor, clade B, member 1b	Up-modulated in M+Dx4	3.70932	1.17382e-06	Up-modulated in Dx4	3.11572	2.52291e-05		2.50174	0.00387063		0.524506	0.500872
320203	C130071C03Rik	RIKEN cDNA C130071C03 gene	Up-modulated in M+Dx4	3.70611	4.37898e-05	Up-modulated in Dx4	3.17982	0.000310805		2.81427	0.00449752		-0.293823	0.737794
100039042	Gm2016	predicted gene 2016	Up-modulated in M+Dx4	3.6946	2.88676e-05	Up-modulated in Dx4	5.37045	9.13835e-11		1.16074	0.287444		0.650975	0.448522
76484	Kndc1	kinase non-catalytic C-lobe domain (KIND) containing 1	Up-modulated in M+Dx4	3.67648	1.25468e-05	Up-modulated in Dx4	2.84886	0.00059079		2.8786	0.00193987		0.570864	0.502255
69454	Clic3	chloride intracellular channel 3	Up-modulated in M+Dx4	3.66047	1.57423e-07	Up-modulated in Dx4	3.71782	2.57912e-08		2.52472	0.00146981		-0.585618	0.438068
56710	Brinp1	bone morphogenic protein/retinoic acid inducible neural specific 1	Up-modulated in M+Dx4	3.64164	6.39957e-06	Up-modulated in Dx4	3.64934	2.08677e-06		2.67496	0.00307415		0.125014	0.876113
19092	Prkg2	protein kinase, cGMP-dependent, type II	Up-modulated in M+Dx4	3.56354	3.09743e-05	Up-modulated in Dx4	2.99979	0.000282225		0.253516	0.841266		0.188999	0.820428
97476	C86695	expressed sequence C86695	Up-modulated in M+Dx4	3.50745	0.000201512	Up-modulated in Dx4	3.07206	0.00083284		2.91039	0.00395474		0.0592455	0.946774
100039087	Gm2042	predicted gene 2042	Up-modulated in M+Dx4	3.43148	0.000211896	Up-modulated in Dx4	3.01499	0.000843909		2.70873	0.00707818		0	1
11519	Add2	adducin 2 (beta)	Up-modulated in M+Dx4	3.41119	1.75063e-07	Up-modulated in Dx4	3.18607	4.9684e-07		2.06101	0.00647937		0.0792699	0.911991
270757	Bpifc	BPI fold containing family C	Up-modulated in M+Dx4	3.38458	7.45075e-05	Up-modulated in Dx4	3.43462	2.80901e-05		1.88818	0.0559117		-0.28668	0.739833
20666	Sox11	SRY (sex determining region Y)-box 11	Up-modulated in M+Dx4	3.38364	3.37184e-05	Up-modulated in Dx4	2.80554	0.000364756		2.01185	0.031976		0.42474	0.596785
16858	Lgals7	lectin, galactose binding, soluble 7	Up-modulated in M+Dx4	3.37994	3.49235e-08	Up-modulated in Dx4	2.65842	6.10393e-06		2.2451	0.00155137		0.234052	0.709805
20670	Sox15	SRY (sex determining region Y)-box 15	Up-modulated in M+Dx4	3.37902	8.72095e-08	Up-modulated in Dx4	3.68752	7.69373e-10		1.93422	0.00895281		0.622805	0.345451
329278	Tnn	tenascin N	Up-modulated in M+Dx4	3.3788	0.000111509	Up-modulated in Dx4	4.4591	6.82738e-08		2.39725	0.0140641		0	1
666806	Gm8300	predicted gene 8300	Up-modulated in M+Dx4	3.35462	0.000173097	Up-modulated in Dx4	5.05611	1.5233e-09		1.56507	0.138125		0	1
18612	Etv4	ets variant 4	Up-modulated in M+Dx4	3.34874	8.93551e-10	Up-modulated in Dx4	3.17906	8.97129e-10		1.62956	0.0127853		0.479701	0.400703
240913	Adamts4	a disintegrin-like and metallopeptidase (reprolysin type) with thrombospondin type 1 motif, 4	Up-modulated in M+Dx4	3.31631	2.53222e-07	Up-modulated in Dx4	3.71065	9.194e-10		2.0595	0.00591668		-0.374325	0.573467
16365	Irg1	immunoresponsive gene 1	Up-modulated in M+Dx4	3.28979	0.000144627	Up-modulated in Dx4	5.05451	3.84307e-10		2.54414	0.00795825		0.199703	0.815544
76217	Jakmip2	janus kinase and microtubule interacting protein 2	Up-modulated in M+Dx4	3.28672	0.000413449	Up-modulated in Dx4	3.08681	0.000602324		0.0606311	0.968237		0.195208	0.824454
20311	Cxcl5	chemokine (C-X-C motif) ligand 5	Up-modulated in M+Dx4	3.27982	4.11485e-05	Up-modulated in Dx4	4.33453	8.02472e-09		1.17211	0.240413		-1.07459	0.199801
20210	Saa3	serum amyloid A 3	Up-modulated in M+Dx4	3.27129	3.28442e-05	Up-modulated in Dx4	4.84352	4.16211e-11		1.3488	0.160634		0.676054	0.392793
382571	Kcnf1	potassium voltage-gated channel, subfamily F, member 1	Up-modulated in M+Dx4	3.26275	0.000296665	Up-modulated in Dx4	3.18034	0.000260761		2.94055	0.00253532		0.482723	0.583291
268885	Stfa2l1	stefin A2 like 1	Up-modulated in M+Dx4	3.23104	0.000354319	Up-modulated in Dx4	3.54289	4.56661e-05		0.878333	0.454668		0.327871	0.713436
20202	S100a9	S100 calcium binding protein A9 (calgranulin B)	Up-modulated in M+Dx4	3.19451	6.55982e-06	Up-modulated in Dx4	3.86946	5.71556e-09		0.611379	0.527818		-1.24936	0.0840375
73649	Cybrd1	cytochrome b reductase 1	Up-modulated in M+Dx4	3.16142	8.06657e-06	Up-modulated in Dx4	2.97747	9.73476e-06		2.60829	0.00108777		0.1375	0.846549
332131	Krt78	keratin 78	Up-modulated in M+Dx4	3.13999	0.000152917	Up-modulated in Dx4	4.65308	1.62081e-09		2.88739	0.00150989		-0.237466	0.769691
103505	BB019430	expressed sequence BB019430	Up-modulated in M+Dx4	3.13662	1.00373e-05	Up-modulated in Dx4	2.79682	4.18141e-05		2.36273	0.00332094		0.186934	0.797948
13003	Vcan	versican	Up-modulated in M+Dx4	3.1214	6.29845e-14	Up-modulated in Dx4	2.77111	2.1612e-12		1.58847	0.00138819		-0.466466	0.290175
13512	Dsg3	desmoglein 3	Up-modulated in M+Dx4	3.11732	0.000810506	Up-modulated in Dx4	4.84333	2.59169e-08		2.1227	0.039482		-0.0334552	0.969601
69540	Klk10	kallikrein related-peptidase 10	Up-modulated in M+Dx4	3.09992	0.000325164	Up-modulated in Dx4	4.22357	1.7256e-07		1.35017	0.191177		-0.228412	0.786541
69592	Odam	odontogenic, ameloblast asssociated	Up-modulated in M+Dx4	3.09238	0.000433022	Up-modulated in Dx4	3.16933	0.000171882		2.69987	0.00484893		0.179363	0.836374
19275	Ptprn	protein tyrosine phosphatase, receptor type, N	Up-modulated in M+Dx4	3.08693	5.4036e-05	Up-modulated in Dx4	3.403	2.95952e-06		0.348412	0.76214		-0.405087	0.616261
69547	Nkpd1	NTPase, KAP family P-loop domain containing 1	Up-modulated in M+Dx4	3.04456	3.86959e-05	Up-modulated in Dx4	2.63803	0.000269969		1.68003	0.0553198		1.17168	0.120137
78892	Crispld2	cysteine-rich secretory protein LCCL domain containing 2	Up-modulated in M+Dx4	3.01976	5.68997e-07	Up-modulated in Dx4	2.21701	0.000137347		0.342457	0.699716		0.111214	0.856845
15112	Hao1	hydroxyacid oxidase 1, liver	Up-modulated in M+Dx4	3.0105	0.000106101	Up-modulated in Dx4	3.84248	1.87894e-07		1.97329	0.0273311		0.502738	0.541871
641361	Pinlyp	phospholipase A2 inhibitor and LY6/PLAUR domain containing	Up-modulated in M+Dx4	3.0094	0.00012205	Up-modulated in Dx4	3.28046	1.09347e-05		1.61982	0.0800804		0.286793	0.719888
71111	Gpr39	G protein-coupled receptor 39	Up-modulated in M+Dx4	2.99546	4.78237e-08	Up-modulated in Dx4	4.03958	3.76575e-15		1.55302	0.0180285		-0.790635	0.205287
21802	Tgfa	transforming growth factor alpha	Up-modulated in M+Dx4	2.96736	7.77833e-06	Up-modulated in Dx4	2.88613	4.36289e-06		1.13889	0.166508		-0.0938531	0.888606
14181	Fgfbp1	fibroblast growth factor binding protein 1	Up-modulated in M+Dx4	2.93928	0.000159989	Up-modulated in Dx4	4.76656	3.28224e-11		1.49759	0.105228		-1.21071	0.12869
69941	2810408I11Rik	RIKEN cDNA 2810408I11 gene	Up-modulated in M+Dx4	2.93579	9.04703e-06	Up-modulated in Dx4	2.84231	8.51084e-06		2.41621	0.00106315		0.679756	0.327311
76829	Dok5	docking protein 5	Up-modulated in M+Dx4	2.92469	0.000416604	Up-modulated in Dx4	2.7259	0.000619071		2.33116	0.0116518		-0.21434	0.794999
14371	Fzd9	frizzled homolog 9 (Drosophila)	Up-modulated in M+Dx4	2.90636	8.42377e-05	Up-modulated in Dx4	2.76923	9.05178e-05		1.67673	0.0533832		-0.393851	0.60652
20539	Slc7a5	solute carrier family 7 (cationic amino acid transporter, y+ system), member 5	Up-modulated in M+Dx4	2.88239	1.30185e-07	Up-modulated in Dx4	2.83555	3.88433e-08		1.84898	0.00382859		0.802717	0.153639
242022	Frem2	Fras1 related extracellular matrix protein 2	Up-modulated in M+Dx4	2.86233	6.54541e-05	Up-modulated in Dx4	2.54836	0.000193582		2.06054	0.0121042		-0.502952	0.481507
13612	Edil3	EGF-like repeats and discoidin I-like domains 3	Up-modulated in M+Dx4	2.85403	1.74436e-05	Up-modulated in Dx4	3.43877	3.29172e-08		1.65765	0.0344329		-0.312462	0.646274
17381	Mmp12	matrix metallopeptidase 12	Up-modulated in M+Dx4	2.82783	1.72001e-05	Up-modulated in Dx4	3.39802	3.26917e-08		1.87933	0.0139068		0.283738	0.66849
244202	Nlrp10	NLR family, pyrin domain containing 10	Up-modulated in M+Dx4	2.81906	0.000279894	Up-modulated in Dx4	3.23332	9.3187e-06		1.71858	0.0566863		-0.0518021	0.945904
20378	Frzb	frizzled-related protein	Up-modulated in M+Dx4	2.81787	0.000751513	Up-modulated in Dx4	3.3024	2.86789e-05		2.36952	0.0105758		0.777638	0.341682
64177	Trpv6	transient receptor potential cation channel, subfamily V, member 6	Up-modulated in M+Dx4	2.81255	4.16903e-06	Up-modulated in Dx4	3.0955	6.88009e-08		2.07227	0.00323343		-0.32318	0.605055
20208	Saa1	serum amyloid A 1	Up-modulated in M+Dx4	2.79932	0.000679601	Up-modulated in Dx4	5.50513	2.48586e-13		2.3476	0.0104296		0.77231	0.335838
170484	Nphs2	nephrosis 2, podocin	Up-modulated in M+Dx4	2.78821	0.000435447	Up-modulated in Dx4	3.12814	3.45285e-05		2.51856	0.00374768		0.586822	0.467986
215707	Ccdc92	coiled-coil domain containing 92	Up-modulated in M+Dx4	2.78066	2.37558e-09	Up-modulated in Dx4	2.2925	2.55774e-07		1.57035	0.00453889		0.792537	0.103682
320315	A330048O09Rik	RIKEN cDNA A330048O09 gene	Up-modulated in M+Dx4	2.78042	4.17988e-05	Up-modulated in Dx4	2.97596	4.22756e-06		0.801139	0.377403		-0.295989	0.686687
68468	Ly6g6c	lymphocyte antigen 6 complex, locus G6C	Up-modulated in M+Dx4	2.76927	0.000916033	Up-modulated in Dx4	3.54583	5.83444e-06		1.29758	0.195375		-0.887658	0.283072
211949	Spsb4	splA/ryanodine receptor domain and SOCS box containing 4	Up-modulated in M+Dx4	2.76498	0.000941215	Up-modulated in Dx4	2.98208	0.000165273		0.404694	0.731491		0.0410571	0.959727
228366	Gyltl1b	glycosyltransferase-like 1B	Up-modulated in M+Dx4	2.75436	4.29763e-07	Up-modulated in Dx4	2.53983	8.83674e-07		1.73864	0.00660191		0.383438	0.493944
20878	Aurka	aurora kinase A	Up-modulated in M+Dx4	2.74028	4.76285e-07	Up-modulated in Dx4	2.62888	3.36368e-07		1.7786	0.00526432		0.115377	0.837317
16530	Kcnk7	potassium channel, subfamily K, member 7	Up-modulated in M+Dx4	2.73452	0.000692172	Up-modulated in Dx4	3.07726	6.07935e-05		1.72931	0.0645241		0.744975	0.358125
230863	Sh2d5	SH2 domain containing 5	Up-modulated in M+Dx4	2.72388	0.00012392	Up-modulated in Dx4	2.83499	2.49166e-05		1.1921	0.171814		-0.17229	0.81227
75323	4930558J18Rik	RIKEN cDNA 4930558J18 gene	Up-modulated in M+Dx4	2.70342	0.000595209	Up-modulated in Dx4	2.81858	0.000186567		1.70449	0.0626265		0.530433	0.507432
12821	Col17a1	collagen, type XVII, alpha 1	Up-modulated in M+Dx4	2.7026	8.17136e-06	Up-modulated in Dx4	2.25609	9.45427e-05		1.67432	0.0187503		-0.102006	0.868056
57746	Piwil2	piwi-like RNA-mediated gene silencing 2	Up-modulated in M+Dx4	2.69869	1.41905e-06	Up-modulated in Dx4	2.65303	5.37708e-07		1.68739	0.010353		0.0906039	0.875125
244886	AI118078	expressed sequence AI118078	Up-modulated in M+Dx4	2.69281	9.22946e-05	Up-modulated in Dx4	2.26629	0.000625327		1.5715	0.0532259		0.265296	0.703872
18189	Nrxn1	neurexin I	Up-modulated in M+Dx4	2.6862	0.000445319	Up-modulated in Dx4	2.63455	0.000283386		2.59017	0.00224019		-0.27251	0.71748
11864	Arnt2	aryl hydrocarbon receptor nuclear translocator 2	Up-modulated in M+Dx4	2.6758	0.000268018	Up-modulated in Dx4	3.27924	1.75971e-06		1.45468	0.0947516		0.713228	0.325816
72927	Hepacam	hepatocyte cell adhesion molecule	Up-modulated in M+Dx4	2.6449	0.000376186	Up-modulated in Dx4	2.43985	0.000646143		1.2539	0.166782		0.318999	0.672212
74230	1700016K19Rik	RIKEN cDNA 1700016K19 gene	Up-modulated in M+Dx4	2.60737	0.000282801	Up-modulated in Dx4	2.32113	0.000912085		1.41065	0.101723		-0.697014	0.380221
68612	Ube2c	ubiquitin-conjugating enzyme E2C	Up-modulated in M+Dx4	2.5933	5.45463e-06	Up-modulated in Dx4	2.5469	2.21063e-06		2.05731	0.00169144		0.154453	0.790475
218121	Mboat1	membrane bound O-acyltransferase domain containing 1	Up-modulated in M+Dx4	2.59148	1.46404e-05	Up-modulated in Dx4	2.53878	6.85082e-06		1.99109	0.00383711		-0.304585	0.615196
100502861	Ccdc13	coiled-coil domain containing 13	Up-modulated in M+Dx4	2.58382	7.10482e-06	Up-modulated in Dx4	2.33164	2.41184e-05		2.13729	0.00104861		0.0129821	0.983027
72119	Tpx2	TPX2, microtubule-associated protein homolog (Xenopus laevis)	Up-modulated in M+Dx4	2.58318	5.78254e-06	Up-modulated in Dx4	2.62773	9.56201e-07		2.04592	0.00177778		0.496707	0.391752
381175	Ccdc68	coiled-coil domain containing 68	Up-modulated in M+Dx4	2.57265	7.41985e-11	Up-modulated in Dx4	2.19895	5.37375e-09		1.46611	0.00178862		-0.438009	0.302415
21942	Tnfrsf9	tumor necrosis factor receptor superfamily, member 9	Up-modulated in M+Dx4	2.55834	3.58229e-06	Up-modulated in Dx4	2.70147	2.25803e-07		2.02885	0.00131592		-0.069396	0.904996
22113	Phlda2	pleckstrin homology-like domain, family A, member 2	Up-modulated in M+Dx4	2.55593	8.05048e-05	Up-modulated in Dx4	3.80841	2.6881e-10		2.34805	0.00100059		-0.359687	0.619185
72080	Sapcd2	suppressor APC domain containing 2	Up-modulated in M+Dx4	2.55499	1.45525e-05	Up-modulated in Dx4	2.39744	1.94404e-05		1.77761	0.00939086		-0.293683	0.634269
12162	Bmp7	bone morphogenetic protein 7	Up-modulated in M+Dx4	2.54725	4.19275e-05	Up-modulated in Dx4	2.02683	0.000665547		1.01653	0.189922		0.179428	0.774481
18005	Nek2	NIMA (never in mitosis gene a)-related expressed kinase 2	Up-modulated in M+Dx4	2.51964	1.16634e-05	Up-modulated in Dx4	2.45509	6.16633e-06		2.11062	0.00131954		0.403363	0.490755
208084	Pif1	PIF1 5'-to-3' DNA helicase homolog (S. cerevisiae)	Up-modulated in M+Dx4	2.51804	3.30244e-05	Up-modulated in Dx4	2.41846	2.66534e-05		1.92265	0.00579283		-0.147715	0.813584
17474	Clec4d	C-type lectin domain family 4, member d	Up-modulated in M+Dx4	2.50939	7.52309e-05	Up-modulated in Dx4	2.96713	6.34853e-07		1.19242	0.124859		-0.201729	0.762557
380694	Ccnjl	cyclin J-like	Up-modulated in M+Dx4	2.50876	5.11545e-07	Up-modulated in Dx4	1.74353	0.000315926		1.15957	0.0580551		0.542233	0.295637
14293	Fpr1	formyl peptide receptor 1	Up-modulated in M+Dx4	2.5062	0.000251056	Up-modulated in Dx4	2.8389	1.2962e-05		1.83507	0.0190005		0.82968	0.237579
104156	Etv5	ets variant 5	Up-modulated in M+Dx4	2.50246	9.95651e-08	Up-modulated in Dx4	2.42349	4.58866e-08		0.910796	0.123575		0.109839	0.821633
16666	Krt16	keratin 16	Up-modulated in M+Dx4	2.47659	0.000964005	Up-modulated in Dx4	2.89724	3.68464e-05		1.63895	0.0598664		0.0250168	0.972893
20201	S100a8	S100 calcium binding protein A8 (calgranulin A)	Up-modulated in M+Dx4	2.46684	0.00021263	Up-modulated in Dx4	3.22346	1.88402e-07		-0.065002	0.954879		-1.23717	0.0692971
72393	Faim2	Fas apoptotic inhibitory molecule 2	Up-modulated in M+Dx4	2.46475	5.66766e-05	Up-modulated in Dx4	3.82718	1.02818e-11		2.19158	0.00160342		0.444877	0.471764
78733	Troap	trophinin associated protein	Up-modulated in M+Dx4	2.46153	6.47195e-05	Up-modulated in Dx4	2.53332	1.30478e-05		2.08503	0.00295124		-0.0109391	0.986087
381269	Mreg	melanoregulin	Up-modulated in M+Dx4	2.45487	5.03498e-06	Up-modulated in Dx4	1.8847	0.000266782		1.48339	0.0199681		0.257552	0.641979
70835	Prss22	protease, serine 22	Up-modulated in M+Dx4	2.4437	6.97463e-05	Up-modulated in Dx4	3.16298	3.44351e-08		2.04772	0.00327256		0.27696	0.663039
71878	Fam83d	family with sequence similarity 83, member D	Up-modulated in M+Dx4	2.43222	3.99043e-05	Up-modulated in Dx4	2.22053	8.5657e-05		1.75731	0.0103337		-0.061057	0.921022
56774	Slc6a14	solute carrier family 6 (neurotransmitter transporter), member 14	Up-modulated in M+Dx4	2.42851	0.000997283	Up-modulated in Dx4	3.09655	6.90595e-06		2.54384	0.00168448		0.91856	0.207954
17394	Mmp8	matrix metallopeptidase 8	Up-modulated in M+Dx4	2.40356	0.000378133	Up-modulated in Dx4	2.18068	0.000832536		-0.396546	0.702257		-0.304312	0.671899
14810	Grin1	glutamate receptor, ionotropic, NMDA1 (zeta 1)	Up-modulated in M+Dx4	2.39675	0.000521504	Up-modulated in Dx4	3.00583	3.50013e-06		2.37562	0.0017405		0.0219679	0.975767
270906	Prr11	proline rich 11	Up-modulated in M+Dx4	2.36992	3.79533e-06	Up-modulated in Dx4	2.17358	7.69769e-06		1.88248	0.00145526		0.152733	0.772239
239096	Cdh24	cadherin-like 24	Up-modulated in M+Dx4	2.35673	2.71852e-06	Up-modulated in Dx4	1.89623	9.30736e-05		1.61071	0.00600545		-0.0960395	0.857915
21973	Top2a	topoisomerase (DNA) II alpha	Up-modulated in M+Dx4	2.34506	7.66373e-06	Up-modulated in Dx4	2.18634	1.01255e-05		1.94306	0.00126393		0.474809	0.374694
192212	Prom2	prominin 2	Up-modulated in M+Dx4	2.32379	7.88312e-05	Up-modulated in Dx4	2.25945	4.68067e-05		1.3906	0.0468469		0.247948	0.675844
17863	Myb	myeloblastosis oncogene	Up-modulated in M+Dx4	2.30841	6.5247e-05	Up-modulated in Dx4	2.52585	3.06757e-06		1.42564	0.0375889		1.14071	0.0504655
69716	Trip13	thyroid hormone receptor interactor 13	Up-modulated in M+Dx4	2.30284	8.80968e-07	Up-modulated in Dx4	2.20293	6.78206e-07		1.66517	0.00228492		0.378616	0.436559
17865	Mybl2	myeloblastosis oncogene-like 2	Up-modulated in M+Dx4	2.29043	5.13475e-05	Up-modulated in Dx4	2.26684	2.15187e-05		1.66616	0.0113374		0.569645	0.320636
67701	Wfdc2	WAP four-disulfide core domain 2	Up-modulated in M+Dx4	2.2773	3.98985e-05	Up-modulated in Dx4	3.13383	9.34544e-10		1.37171	0.0376623		-0.705758	0.209858
12236	Bub1b	budding uninhibited by benzimidazoles 1 homolog, beta (S. cerevisiae)	Up-modulated in M+Dx4	2.27726	0.000155422	Up-modulated in Dx4	2.51607	7.98206e-06		1.95499	0.00448466		0.399075	0.509314
12560	Cdh3	cadherin 3	Up-modulated in M+Dx4	2.26063	1.31863e-05	Up-modulated in Dx4	1.74715	0.000435368		0.235327	0.76214		0.076	0.885947
11898	Ass1	argininosuccinate synthetase 1	Up-modulated in M+Dx4	2.2546	6.99324e-08	Up-modulated in Dx4	2.28007	7.0969e-09		1.26752	0.0113737		0.172324	0.693441
108912	Cdca2	cell division cycle associated 2	Up-modulated in M+Dx4	2.25398	5.96491e-06	Up-modulated in Dx4	2.12416	6.35193e-06		1.88306	0.00100059		-0.0828061	0.87172
330286	D630045J12Rik	RIKEN cDNA D630045J12 gene	Up-modulated in M+Dx4	2.22637	0.000474639	Up-modulated in Dx4	2.04545	0.000707512		0.800333	0.326532		0.204223	0.747583
99899	Ifi44	interferon-induced protein 44	Up-modulated in M+Dx4	2.2067	0.000201954	Up-modulated in Dx4	2.95943	6.93834e-08		2.08391	0.00195776		0.478904	0.421368
14841	Gsg2	germ cell-specific gene 2	Up-modulated in M+Dx4	2.19941	2.84536e-06	Up-modulated in Dx4	2.25709	3.81158e-07		1.56536	0.00424924		0.735162	0.131692
77011	Ticrr	TOPBP1-interacting checkpoint and replication regulator	Up-modulated in M+Dx4	2.18957	0.000106885	Up-modulated in Dx4	2.16672	4.74958e-05		1.93682	0.00266552		0.490385	0.390993
17349	Mlf1	myeloid leukemia factor 1	Up-modulated in M+Dx4	2.1858	2.76833e-05	Up-modulated in Dx4	1.78478	0.000380834		1.31946	0.03377		0.201014	0.711807
69885	Aunip	aurora kinase A and ninein interacting protein	Up-modulated in M+Dx4	2.15209	0.000206513	Up-modulated in Dx4	1.8885	0.00073654		1.85972	0.00454828		0.238667	0.693445
26570	Slc7a11	solute carrier family 7 (cationic amino acid transporter, y+ system), member 11	Up-modulated in M+Dx4	2.14676	0.000317484	Up-modulated in Dx4	2.53518	5.31074e-06		1.6997	0.0132976		1.42026	0.0171892
13605	Ect2	ect2 oncogene	Up-modulated in M+Dx4	2.13993	3.29805e-05	Up-modulated in Dx4	2.09402	1.61358e-05		1.82849	0.00201407		0.301551	0.565691
228765	Sdcbp2	syndecan binding protein (syntenin) 2	Up-modulated in M+Dx4	2.13001	1.31488e-05	Up-modulated in Dx4	2.14523	3.43457e-06		1.39519	0.0156106		0.323489	0.523646
26559	Hunk	hormonally upregulated Neu-associated kinase	Up-modulated in M+Dx4	2.12959	2.02193e-05	Up-modulated in Dx4	2.41161	2.38659e-07		1.35641	0.0220873		0.258489	0.613099
66813	Bcl2l14	BCL2-like 14 (apoptosis facilitator)	Up-modulated in M+Dx4	2.11934	4.31877e-06	Up-modulated in Dx4	2.33645	6.5768e-08		1.619	0.002482		0.201923	0.673588
71846	Syce2	synaptonemal complex central element protein 2	Up-modulated in M+Dx4	2.11278	3.5381e-06	Up-modulated in Dx4	1.76769	4.88168e-05		1.18547	0.0307295		0.391647	0.407541
108000	Cenpf	centromere protein F	Up-modulated in M+Dx4	2.09928	0.000217465	Up-modulated in Dx4	1.92046	0.000347848		1.83486	0.00475421		0.235002	0.680413
211896	Depdc7	DEP domain containing 7	Up-modulated in M+Dx4	2.09909	1.12852e-06	Up-modulated in Dx4	1.68686	4.25133e-05		0.859337	0.111273		-0.3096	0.492107
245827	Fat2	FAT tumor suppressor homolog 2 (Drosophila)	Up-modulated in M+Dx4	2.08309	0.000290561	Up-modulated in Dx4	1.83891	0.000751052		1.9938	0.00224259		0.724133	0.209152
22422	Wnt7b	wingless-type MMTV integration site family, member 7B	Up-modulated in M+Dx4	2.07857	0.000241222	Up-modulated in Dx4	2.38959	6.03723e-06		1.65138	0.0116335		-0.776838	0.17667
72169	Trim29	tripartite motif-containing 29	Up-modulated in M+Dx4	2.07678	0.000356629	Up-modulated in Dx4	2.21311	4.82919e-05		1.74362	0.00915464		-0.11475	0.843868
12614	Celsr1	cadherin, EGF LAG seven-pass G-type receptor 1 (flamingo homolog, Drosophila)	Up-modulated in M+Dx4	2.07352	4.3873e-05	Up-modulated in Dx4	1.87121	9.87485e-05		1.7358	0.0030063		-0.105044	0.839154
22036	Traip	TRAF-interacting protein	Up-modulated in M+Dx4	2.06605	2.58214e-06	Up-modulated in Dx4	1.89523	5.53778e-06		1.4838	0.00387534		0.436383	0.33912
100043424	Gm14005	predicted gene 14005	Up-modulated in M+Dx4	2.06427	0.000163814	Up-modulated in Dx4	2.55243	5.27964e-07		0.41534	0.588532		-0.437559	0.433919
71819	Kif23	kinesin family member 23	Up-modulated in M+Dx4	2.05266	7.705e-05	Up-modulated in Dx4	1.99346	4.56149e-05		1.69488	0.0046693		0.341886	0.516056
215387	Ncaph	non-SMC condensin I complex, subunit H	Up-modulated in M+Dx4	2.04294	1.17005e-05	Up-modulated in Dx4	2.12137	1.23221e-06		1.75652	0.00106291		0.429183	0.369243
54200	Sult2b1	sulfotransferase family, cytosolic, 2B, member 1	Up-modulated in M+Dx4	2.03418	3.25972e-05	Up-modulated in Dx4	2.116	4.57614e-06		1.26225	0.0304981		-0.167388	0.744697
14235	Foxm1	forkhead box M1	Up-modulated in M+Dx4	2.02207	0.000163986	Up-modulated in Dx4	1.70998	0.00081244		1.49702	0.0168784		0.100621	0.852861
110074	Dut	deoxyuridine triphosphatase	Up-modulated in M+Dx4	2.00587	7.72178e-10	Up-modulated in Dx4	1.82679	3.3259e-09		1.22314	0.00159926		0.226601	0.510845
16906	Lmnb1	lamin B1	Up-modulated in M+Dx4	2.0004	1.66223e-05	Up-modulated in Dx4	1.86539	2.10106e-05		1.50587	0.00548182		0.439885	0.354626
100042150	Nrg2	neuregulin 2	Up-modulated in M+Dx4	1.99149	0.000310109	Up-modulated in Dx4	2.70345	1.14822e-07		1.93306	0.00198063		-0.087456	0.876295
67121	Mastl	microtubule associated serine/threonine kinase-like	Up-modulated in M+Dx4	1.98621	6.5076e-05	Up-modulated in Dx4	2.30072	6.995e-07		1.84329	0.00116431		0.199856	0.693934
26934	Racgap1	Rac GTPase-activating protein 1	Up-modulated in M+Dx4	1.98525	4.00326e-05	Up-modulated in Dx4	2.13898	2.25512e-06		1.72725	0.00188932		0.200357	0.684545
16181	Il1rn	interleukin 1 receptor antagonist	Up-modulated in M+Dx4	1.97878	0.000325789	Up-modulated in Dx4	2.86574	1.51564e-08		1.93282	0.00194011		0.389588	0.483217
16319	Incenp	inner centromere protein	Up-modulated in M+Dx4	1.97615	1.03111e-05	Up-modulated in Dx4	1.8808	8.51579e-06		1.49807	0.00416728		0.205486	0.655228
229841	Cenpe	centromere protein E	Up-modulated in M+Dx4	1.96205	0.000593456	Up-modulated in Dx4	2.12441	6.95736e-05		1.85329	0.00436636		0.246985	0.665415
242705	E2f2	E2F transcription factor 2	Up-modulated in M+Dx4	1.96093	1.73869e-05	Up-modulated in Dx4	2.06261	1.55719e-06		1.25063	0.0211221		0.345074	0.465108
12316	Aspm	asp (abnormal spindle)-like, microcephaly associated (Drosophila)	Up-modulated in M+Dx4	1.95488	0.0007044	Up-modulated in Dx4	1.97452	0.000269867		1.77296	0.00715688		0.38897	0.499839
14281	Fos	FBJ osteosarcoma oncogene	Up-modulated in M+Dx4	1.95435	0.000609641	Up-modulated in Dx4	1.96655	0.000241185		1.97612	0.00217594		-0.248547	0.663175
27401	Skp2	S-phase kinase-associated protein 2 (p45)	Up-modulated in M+Dx4	1.94394	1.42341e-06	Up-modulated in Dx4	1.73928	5.43607e-06		1.52396	0.00114756		0.361595	0.388164
30953	Schip1	schwannomin interacting protein 1	Up-modulated in M+Dx4	1.9423	1.23241e-08	Up-modulated in Dx4	1.42891	1.26025e-05		1.13009	0.00557595		0.107949	0.763749
100505386	Gm21949	predicted gene, 21949	Up-modulated in M+Dx4	1.93914	1.30826e-08	Up-modulated in Dx4	1.42764	1.28533e-05		1.12843	0.0056592		0.101644	0.777196
18426	Ovol1	OVO homolog-like 1 (Drosophila)	Up-modulated in M+Dx4	1.9229	0.000313347	Up-modulated in Dx4	2.54321	2.60649e-07		1.53103	0.0131063		0.589428	0.275976
20460	Stil	Scl/Tal1 interrupting locus	Up-modulated in M+Dx4	1.92216	0.000385456	Up-modulated in Dx4	1.75911	0.000611844		1.61851	0.00946825		0.380992	0.486003
12615	Cenpa	centromere protein A	Up-modulated in M+Dx4	1.92184	0.000139147	Up-modulated in Dx4	1.89197	6.76777e-05		1.50489	0.0103177		-0.110064	0.830093
69640	Fam83g	family with sequence similarity 83, member G	Up-modulated in M+Dx4	1.91127	1.60086e-05	Up-modulated in Dx4	2.27528	3.63838e-08		1.3602	0.00888816		0.233207	0.611692
71870	Cfap45	cilia and flagella associated protein 45	Up-modulated in M+Dx4	1.90977	0.000245098	Up-modulated in Dx4	1.67879	0.000783891		0.738098	0.272436		-0.0254151	0.9629
14027	Evpl	envoplakin	Up-modulated in M+Dx4	1.89913	0.000373825	Up-modulated in Dx4	2.23723	6.56029e-06		1.28743	0.0414981		-0.244977	0.649162
21816	Tgm1	transglutaminase 1, K polypeptide	Up-modulated in M+Dx4	1.89772	0.00016924	Up-modulated in Dx4	1.99269	2.52722e-05		1.39331	0.0184065		0.778581	0.127511
228608	Smox	spermine oxidase	Up-modulated in M+Dx4	1.87646	7.26544e-06	Up-modulated in Dx4	2.19456	1.77505e-08		1.32304	0.0071795		0.348285	0.419132
18392	Orc1	origin recognition complex, subunit 1	Up-modulated in M+Dx4	1.8749	0.000250979	Up-modulated in Dx4	1.63337	0.000841909		1.23753	0.041561		0.502478	0.335743
54371	Chst2	carbohydrate sulfotransferase 2	Up-modulated in M+Dx4	1.85977	5.9726e-05	Up-modulated in Dx4	2.22083	2.52696e-07		1.61619	0.00247013		0.164283	0.728498
18011	Neurl1a	neuralized homolog 1A (Drosophila)	Up-modulated in M+Dx4	1.85955	0.000521504	Up-modulated in Dx4	1.78314	0.000473783		1.39597	0.025306		-0.108889	0.846098
108176	Npm3-ps1	nucleoplasmin 3, pseudogene 1	Up-modulated in M+Dx4	1.85329	9.27154e-05	Up-modulated in Dx4	1.63321	0.000328929		1.16844	0.0387067		0.105015	0.833319
27214	Dbf4	DBF4 homolog (S. cerevisiae)	Up-modulated in M+Dx4	1.84441	6.38847e-05	Up-modulated in Dx4	1.83806	2.24081e-05		1.34883	0.0127336		0.423098	0.368363
24059	Slco2a1	solute carrier organic anion transporter family, member 2a1	Up-modulated in M+Dx4	1.83998	2.53298e-05	Up-modulated in Dx4	1.93684	2.18744e-06		0.967462	0.0693328		0.161648	0.717826
104271	Tex15	testis expressed gene 15	Up-modulated in M+Dx4	1.83917	0.000705157	Up-modulated in Dx4	2.06461	4.56149e-05		1.83793	0.00281948		-0.216815	0.692039
51801	Ramp1	receptor (calcitonin) activity modifying protein 1	Up-modulated in M+Dx4	1.839	0.000114687	Up-modulated in Dx4	2.10529	2.14374e-06		0.835612	0.15995		-0.345887	0.478097
319207	Pgbd1	piggyBac transposable element derived 1	Up-modulated in M+Dx4	1.83493	1.18395e-05	Up-modulated in Dx4	1.42444	0.000394184		1.29128	0.00881954		-0.0687932	0.874829
14073	Faah	fatty acid amide hydrolase	Up-modulated in M+Dx4	1.82596	0.000135167	Up-modulated in Dx4	1.64935	0.000275659		1.37896	0.0136412		0.617757	0.204364
16975	Lrp8	low density lipoprotein receptor-related protein 8, apolipoprotein e receptor	Up-modulated in M+Dx4	1.82382	0.000867635	Up-modulated in Dx4	2.6034	2.29431e-07		1.26564	0.0503043		-0.332853	0.547837
64707	Suv39h2	suppressor of variegation 3-9 homolog 2 (Drosophila)	Up-modulated in M+Dx4	1.81565	0.000257971	Up-modulated in Dx4	1.90094	4.53632e-05		1.30219	0.0260146		0.726325	0.1487
15200	Hbegf	heparin-binding EGF-like growth factor	Up-modulated in M+Dx4	1.81185	9.89243e-05	Up-modulated in Dx4	2.44038	1.4145e-08		1.17163	0.0345097		-0.132801	0.783621
13723	Emb	embigin	Up-modulated in M+Dx4	1.8108	7.98815e-05	Up-modulated in Dx4	1.85658	1.59165e-05		1.11201	0.0432404		-0.550193	0.239031
67313	5730559C18Rik	RIKEN cDNA 5730559C18 gene	Up-modulated in M+Dx4	1.81037	0.000193374	Up-modulated in Dx4	2.25717	5.44762e-07		1.78306	0.00122396		-0.170516	0.732136
54725	Cadm1	cell adhesion molecule 1	Up-modulated in M+Dx4	1.79877	5.36028e-06	Up-modulated in Dx4	1.58118	2.381e-05		1.22558	0.00875991		0.151748	0.709733
18102	Nme1	NME/NM23 nucleoside diphosphate kinase 1	Up-modulated in M+Dx4	1.79624	6.70689e-08	Up-modulated in Dx4	1.68345	8.31345e-08		1.19408	0.00241647		0.106676	0.759451
70186	Fam162a	family with sequence similarity 162, member A	Up-modulated in M+Dx4	1.79517	2.64327e-08	Up-modulated in Dx4	1.72306	1.46511e-08		1.2288	0.00123981		-0.0991271	0.769749
14433	Gapdh	glyceraldehyde-3-phosphate dehydrogenase	Up-modulated in M+Dx4	1.79077	2.17272e-05	Up-modulated in Dx4	1.65452	3.18952e-05		1.29427	0.00911698		-0.257209	0.551527
227327	B3gnt7	UDP-GlcNAc:betaGal beta-1,3-N-acetylglucosaminyltransferase 7	Up-modulated in M+Dx4	1.77632	0.000935362	Up-modulated in Dx4	1.97427	8.48649e-05		1.76772	0.00352173		0.697934	0.196079
56753	Tacstd2	tumor-associated calcium signal transducer 2	Up-modulated in M+Dx4	1.77563	0.000129398	Up-modulated in Dx4	2.29273	8.90134e-08		1.32433	0.0150073		-0.27191	0.564389
77744	Bora	bora, aurora kinase A activator	Up-modulated in M+Dx4	1.75547	5.69324e-06	Up-modulated in Dx4	1.63392	8.01279e-06		1.28669	0.00453352		0.197792	0.622936
228421	Kif18a	kinesin family member 18A	Up-modulated in M+Dx4	1.75317	3.44259e-05	Up-modulated in Dx4	1.62236	5.02981e-05		1.57313	0.00122138		0.387208	0.373326
70350	Basp1	brain abundant, membrane attached signal protein 1	Up-modulated in M+Dx4	1.75255	9.02756e-06	Up-modulated in Dx4	2.31685	2.1347e-10		1.40267	0.00228216		-0.696343	0.0870491
17876	Myef2	myelin basic protein expression factor 2, repressor	Up-modulated in M+Dx4	1.74736	3.81774e-10	Up-modulated in Dx4	1.65369	3.41508e-10		1.07205	0.00124177		0.260045	0.378375
240641	Kif20b	kinesin family member 20B	Up-modulated in M+Dx4	1.74441	0.000279627	Up-modulated in Dx4	1.69057	0.000182505		1.63902	0.00288066		0.470947	0.331881
70466	Ckap2l	cytoskeleton associated protein 2-like	Up-modulated in M+Dx4	1.74254	0.000430299	Up-modulated in Dx4	1.82714	7.99976e-05		1.77723	0.00156857		0.34501	0.489348
12740	Cldn4	claudin 4	Up-modulated in M+Dx4	1.74016	0.000339077	Up-modulated in Dx4	2.34614	1.57179e-07		1.46279	0.00934181		-0.569747	0.245926
108013	Celf4	CUGBP, Elav-like family member 4	Up-modulated in M+Dx4	1.72688	0.000106093	Up-modulated in Dx4	1.78972	1.83203e-05		1.49764	0.00356902		0.378598	0.405121
66953	Cdca7	cell division cycle associated 7	Up-modulated in M+Dx4	1.72581	5.79032e-06	Up-modulated in Dx4	1.47286	4.50615e-05		1.39474	0.00162797		0.73141	0.0623496
50786	Hs6st2	heparan sulfate 6-O-sulfotransferase 2	Up-modulated in M+Dx4	1.72562	9.68592e-06	Up-modulated in Dx4	1.94924	8.74412e-08		1.25939	0.00595428		-0.0890038	0.826402
27221	Chaf1a	chromatin assembly factor 1, subunit A (p150)	Up-modulated in M+Dx4	1.72205	2.15934e-05	Up-modulated in Dx4	1.55667	4.90059e-05		1.25067	0.00875991		0.520763	0.211091
114714	Rad51c	RAD51 homolog C	Up-modulated in M+Dx4	1.71341	6.99324e-08	Up-modulated in Dx4	1.27135	3.60009e-05		1.09909	0.00352891		0.217649	0.521512
12704	Cit	citron	Up-modulated in M+Dx4	1.69666	0.000135484	Up-modulated in Dx4	1.54768	0.000236128		1.52074	0.00292328		-0.174721	0.702441
269016	Sh3rf2	SH3 domain containing ring finger 2	Up-modulated in M+Dx4	1.69551	0.000509583	Up-modulated in Dx4	1.80983	7.69657e-05		1.70466	0.00198912		0.00201672	0.996788
71887	Ppm1j	protein phosphatase 1J	Up-modulated in M+Dx4	1.68388	0.000650809	Up-modulated in Dx4	1.6033	0.000606368		1.39572	0.0146288		-0.00248528	0.99608
30954	Siva1	SIVA1, apoptosis-inducing factor	Up-modulated in M+Dx4	1.68104	1.61735e-10	Up-modulated in Dx4	1.24015	8.88007e-07		0.955706	0.00241765		-0.0638751	0.81996
17215	Mcm3	minichromosome maintenance deficient 3 (S. cerevisiae)	Up-modulated in M+Dx4	1.68049	8.17586e-06	Up-modulated in Dx4	1.49475	2.71944e-05		1.16176	0.00913236		0.390375	0.314918
13051	Cx3cr1	chemokine (C-X3-C motif) receptor 1	Up-modulated in M+Dx4	1.67622	0.000199093	Up-modulated in Dx4	2.59429	3.03348e-10		1.39927	0.00739188		0.18275	0.690584
217169	Tns4	tensin 4	Up-modulated in M+Dx4	1.67465	0.000235947	Up-modulated in Dx4	1.90057	7.34425e-06		1.37999	0.00916566		-0.478874	0.30074
14200	Fhl2	four and a half LIM domains 2	Up-modulated in M+Dx4	1.67349	1.81882e-05	Up-modulated in Dx4	2.20841	9.60685e-10		1.43361	0.00148577		-0.0408946	0.919596
69480	Ttc9	tetratricopeptide repeat domain 9	Up-modulated in M+Dx4	1.66924	6.48477e-05	Up-modulated in Dx4	1.86688	1.80137e-06		0.921579	0.0701253		0.262803	0.54339
67603	Dusp6	dual specificity phosphatase 6	Up-modulated in M+Dx4	1.66587	2.4386e-05	Up-modulated in Dx4	2.062	1.7442e-08		0.739196	0.13435		-0.0756477	0.851903
105988	Espl1	extra spindle pole bodies 1 (S. cerevisiae)	Up-modulated in M+Dx4	1.65785	0.000291772	Up-modulated in Dx4	1.62447	0.000163713		1.70408	0.00102925		0.252441	0.587805
22061	Trp63	transformation related protein 63	Up-modulated in M+Dx4	1.65285	0.000573185	Up-modulated in Dx4	1.5895	0.00042692		1.39645	0.0121141		0.138288	0.77465
12816	Col12a1	collagen, type XII, alpha 1	Up-modulated in M+Dx4	1.6517	8.67064e-06	Up-modulated in Dx4	1.53245	1.21255e-05		0.57035	0.23486		-0.701163	0.0680106
69270	Gins1	GINS complex subunit 1 (Psf1 homolog)	Up-modulated in M+Dx4	1.65088	6.16577e-05	Up-modulated in Dx4	1.51768	9.87945e-05		1.27783	0.0079905		0.462263	0.273953
654472	Gm12070	glyceraldehyde-3-phosphate dehydrogenase pseudogene	Up-modulated in M+Dx4	1.64706	3.77293e-05	Up-modulated in Dx4	1.50077	6.93824e-05		1.20952	0.0101482		-0.268418	0.511862
16007	Cyr61	cysteine rich protein 61	Up-modulated in M+Dx4	1.6188	0.000121863	Up-modulated in Dx4	1.3931	0.000486039		1.14883	0.0211592		0.326603	0.446641
14957	Hist1h1d	histone cluster 1, H1d	Up-modulated in M+Dx4	1.60685	6.78209e-05	Up-modulated in Dx4	1.83176	1.18075e-06		1.27854	0.00639098		-0.636302	0.140093
107684	Coro2a	coronin, actin binding protein 2A	Up-modulated in M+Dx4	1.59812	7.62324e-08	Up-modulated in Dx4	1.37989	9.76862e-07		1.00006	0.0047608		0.30176	0.332369
67492	Zfand4	zinc finger, AN1-type domain 4	Up-modulated in M+Dx4	1.5964	8.97506e-07	Up-modulated in Dx4	1.24409	8.02695e-05		1.05119	0.00628415		0.117461	0.737458
381845	2310014L17Rik	RIKEN cDNA 2310014L17 gene	Up-modulated in M+Dx4	1.59544	0.000233224	Up-modulated in Dx4	1.63954	6.09836e-05		1.50758	0.00221999		-0.0362561	0.936263
70967	Eva1c	eva-1 homolog C (C. elegans)	Up-modulated in M+Dx4	1.5787	0.000479717	Up-modulated in Dx4	1.7157	5.03463e-05		1.6292	0.00143486		0.179454	0.698157
12448	Ccne2	cyclin E2	Up-modulated in M+Dx4	1.57215	9.73679e-06	Up-modulated in Dx4	1.34241	7.27072e-05		0.907903	0.0347751		0.225245	0.542178
20620	Plk2	polo-like kinase 2	Up-modulated in M+Dx4	1.56569	3.76363e-05	Up-modulated in Dx4	1.83451	2.00631e-07		1.23944	0.00526266		-0.451645	0.246042
67017	Fam210b	family with sequence similarity 210, member B	Up-modulated in M+Dx4	1.56307	6.73313e-06	Up-modulated in Dx4	1.42685	1.32848e-05		0.906575	0.0307524		0.285266	0.426219
14675	Gna14	guanine nucleotide binding protein, alpha 14	Up-modulated in M+Dx4	1.56237	0.000848821	Up-modulated in Dx4	1.65206	0.000160046		1.07478	0.0537573		0.0685927	0.884429
236930	Ercc6l	excision repair cross-complementing rodent repair deficiency complementation group 6 like	Up-modulated in M+Dx4	1.5517	0.000338386	Up-modulated in Dx4	1.41324	0.000561221		1.32936	0.00804568		0.532845	0.225417
66597	Trim13	tripartite motif-containing 13	Up-modulated in M+Dx4	1.54931	8.77526e-07	Up-modulated in Dx4	1.50173	4.45095e-07		1.19494	0.00117367		-0.174615	0.599171
330173	2610524H06Rik	RIKEN cDNA 2610524H06 gene	Up-modulated in M+Dx4	1.53868	9.1958e-14	Up-modulated in Dx4	1.41297	8.41131e-13		0.971704	6.4967e-05		-0.186908	0.420536
225870	Rin1	Ras and Rab interactor 1	Up-modulated in M+Dx4	1.53823	0.000184675	Up-modulated in Dx4	1.85517	1.16299e-06		1.12629	0.020303		0.112381	0.789234
109054	Pfdn4	prefoldin 4	Up-modulated in M+Dx4	1.53555	1.17626e-06	Up-modulated in Dx4	1.4908	5.5434e-07		0.955747	0.0114706		0.0565404	0.863938
14726	Pdpn	podoplanin	Up-modulated in M+Dx4	1.52888	1.04126e-05	Up-modulated in Dx4	1.34203	4.33596e-05		0.650492	0.135959		-0.0843862	0.813901
19385	Ranbp1	RAN binding protein 1	Up-modulated in M+Dx4	1.51456	7.50602e-07	Up-modulated in Dx4	1.43871	6.08896e-07		1.01155	0.00538749		0.106084	0.73924
67141	Fbxo5	F-box protein 5	Up-modulated in M+Dx4	1.50923	1.72379e-05	Up-modulated in Dx4	1.40013	2.46548e-05		1.07455	0.0095686		0.0852277	0.815213
225608	Sh3tc2	SH3 domain and tetratricopeptide repeats 2	Up-modulated in M+Dx4	1.50887	5.70388e-05	Up-modulated in Dx4	1.43765	4.73039e-05		1.41562	0.00100719		0.203148	0.598525
55989	Nop58	NOP58 ribonucleoprotein	Up-modulated in M+Dx4	1.49201	0.000290896	Up-modulated in Dx4	1.9197	4.38171e-07		1.36359	0.00412772		0.438845	0.293267
50783	Lsm4	LSM4 homolog, U6 small nuclear RNA associated (S. cerevisiae)	Up-modulated in M+Dx4	1.49009	2.69656e-07	Up-modulated in Dx4	1.2341	7.74883e-06		0.938458	0.00665318		0.14741	0.628028
14063	F2rl1	coagulation factor II (thrombin) receptor-like 1	Up-modulated in M+Dx4	1.48144	0.000561119	Up-modulated in Dx4	1.7446	1.21e-05		1.29622	0.00908783		0.154894	0.722611
80718	Rab27b	RAB27B, member RAS oncogene family	Up-modulated in M+Dx4	1.48084	0.000584487	Up-modulated in Dx4	1.78197	7.88331e-06		0.900667	0.0835679		-0.298606	0.493801
51788	H2afz	H2A histone family, member Z	Up-modulated in M+Dx4	1.47732	1.78815e-05	Up-modulated in Dx4	1.47782	4.76028e-06		1.14837	0.00445005		0.102214	0.773184
72151	Rfc5	replication factor C (activator 1) 5	Up-modulated in M+Dx4	1.47475	7.32867e-06	Up-modulated in Dx4	1.34076	1.63617e-05		1.2414	0.00114202		0.212513	0.533984
100532	Rell1	RELT-like 1	Up-modulated in M+Dx4	1.45842	8.74647e-10	Up-modulated in Dx4	1.38441	6.90515e-10		0.578419	0.051897		-0.0753488	0.765167
105837	Mtbp	Mdm2, transformed 3T3 cell double minute p53 binding protein	Up-modulated in M+Dx4	1.45166	7.28174e-06	Up-modulated in Dx4	1.42553	2.84404e-06		1.16497	0.0020228		0.118321	0.724887
55991	Panx1	pannexin 1	Up-modulated in M+Dx4	1.45087	8.42286e-08	Up-modulated in Dx4	1.11254	1.96999e-05		0.995892	0.0018279		0.0855606	0.766962
229776	Cdc14a	CDC14 cell division cycle 14A	Up-modulated in M+Dx4	1.4483	6.23708e-07	Up-modulated in Dx4	1.52587	2.12183e-08		0.813875	0.0207573		-0.0982402	0.746529
23989	Med24	mediator complex subunit 24	Up-modulated in M+Dx4	1.44107	0.000315948	Up-modulated in Dx4	1.50063	6.02724e-05		0.907688	0.0596983		-0.0673668	0.868333
17220	Mcm7	minichromosome maintenance deficient 7 (S. cerevisiae)	Up-modulated in M+Dx4	1.43436	1.85751e-05	Up-modulated in Dx4	1.21272	0.000135578		1.18477	0.00241934		0.406725	0.238555
76809	Bri3bp	Bri3 binding protein	Up-modulated in M+Dx4	1.42865	1.08484e-05	Up-modulated in Dx4	1.3986	4.56694e-06		0.92784	0.0168209		0.183211	0.585004
67525	Trim62	tripartite motif-containing 62	Up-modulated in M+Dx4	1.42825	2.22178e-05	Up-modulated in Dx4	1.11988	0.000505272		0.723323	0.0813421		0.128159	0.713346
230766	Fam167b	family with sequence similarity 167, member B	Up-modulated in M+Dx4	1.42187	0.00057605	Up-modulated in Dx4	1.71549	8.15603e-06		0.552389	0.305309		-0.336089	0.44454
217410	Trib2	tribbles homolog 2 (Drosophila)	Up-modulated in M+Dx4	1.42097	1.29038e-05	Up-modulated in Dx4	1.79209	2.8229e-09		1.08943	0.0043967		0.27977	0.405536
27756	Lsm2	LSM2 homolog, U6 small nuclear RNA associated (S. cerevisiae)	Up-modulated in M+Dx4	1.41857	2.85882e-08	Up-modulated in Dx4	1.27447	1.54917e-07		0.946726	0.00174699		0.160067	0.555726
241639	Fermt1	fermitin family homolog 1 (Drosophila)	Up-modulated in M+Dx4	1.41659	0.000969493	Up-modulated in Dx4	1.69306	2.06066e-05		1.17545	0.019016		0.162083	0.708132
77891	Ube2s	ubiquitin-conjugating enzyme E2S	Up-modulated in M+Dx4	1.41469	3.14201e-07	Up-modulated in Dx4	1.32672	3.70498e-07		1.04704	0.00128455		0.0794504	0.783704
68278	Ddx39	DEAD (Asp-Glu-Ala-Asp) box polypeptide 39	Up-modulated in M+Dx4	1.4097	3.63647e-06	Up-modulated in Dx4	1.20529	2.98475e-05		0.927399	0.0105594		0.118754	0.707572
17217	Mcm4	minichromosome maintenance deficient 4 homolog (S. cerevisiae)	Up-modulated in M+Dx4	1.40615	2.17968e-06	Up-modulated in Dx4	1.19069	2.37449e-05		0.907637	0.0104593		0.445718	0.148423
381306	BC055324	cDNA sequence BC055324	Up-modulated in M+Dx4	1.40536	0.000220829	Up-modulated in Dx4	1.32347	0.000228094		1.22773	0.00529198		0.313322	0.420959
236899	Pcyt1b	phosphate cytidylyltransferase 1, choline, beta isoform	Up-modulated in M+Dx4	1.40105	0.000994661	Up-modulated in Dx4	1.63734	3.40433e-05		0.882324	0.0855402		-0.422578	0.331591
11854	Rhod	ras homolog gene family, member D	Up-modulated in M+Dx4	1.39822	0.000138036	Up-modulated in Dx4	2.21589	3.55344e-11		1.28118	0.00243343		-0.228957	0.545741
70235	Poc1a	POC1 centriolar protein homolog A (Chlamydomonas)	Up-modulated in M+Dx4	1.38985	1.35531e-05	Up-modulated in Dx4	1.17196	0.000140846		0.806855	0.0372836		-0.113374	0.743329
107686	Snrpd2	small nuclear ribonucleoprotein D2	Up-modulated in M+Dx4	1.38909	1.74136e-07	Up-modulated in Dx4	1.31757	1.47636e-07		0.920577	0.0035654		-0.0884454	0.751346
66162	Bola2	bolA-like 2 (E. coli)	Up-modulated in M+Dx4	1.38616	3.98296e-12	Up-modulated in Dx4	1.36313	5.529e-13		0.949689	5.05475e-05		0.0496895	0.818682
19183	Psmc3ip	proteasome (prosome, macropain) 26S subunit, ATPase 3, interacting protein	Up-modulated in M+Dx4	1.38356	9.51815e-05	Up-modulated in Dx4	1.35834	4.77702e-05		1.06688	0.0102662		-0.0144406	0.968715
50933	Uchl3	ubiquitin carboxyl-terminal esterase L3 (ubiquitin thiolesterase)	Up-modulated in M+Dx4	1.38113	7.46485e-09	Up-modulated in Dx4	1.42061	2.45389e-10		0.992453	0.000414479		0.303637	0.228764
68981	Snrpa1	small nuclear ribonucleoprotein polypeptide A'	Up-modulated in M+Dx4	1.3689	5.41115e-06	Up-modulated in Dx4	1.19675	2.63779e-05		0.666517	0.072898		0.0387935	0.90114
17149	Magoh	mago-nashi homolog, proliferation-associated (Drosophila)	Up-modulated in M+Dx4	1.36811	1.9951e-08	Up-modulated in Dx4	1.30819	1.23942e-08		0.975389	0.000677628		0.194142	0.449349
51797	Ctps	cytidine 5'-triphosphate synthase	Up-modulated in M+Dx4	1.3646	9.76354e-06	Up-modulated in Dx4	1.27225	1.22222e-05		0.907558	0.0136325		0.491948	0.122971
55949	Eef1b2	eukaryotic translation elongation factor 1 beta 2	Up-modulated in M+Dx4	1.36252	1.02319e-06	Up-modulated in Dx4	1.24188	2.36145e-06		1.056	0.00123965		0.174633	0.54717
434437	Amt	aminomethyltransferase	Up-modulated in M+Dx4	1.36107	3.83826e-05	Up-modulated in Dx4	1.04298	0.000989781		1.25209	0.00101299		0.448064	0.188245
277692	Rps19-ps3	ribosomal protein S19, pseudogene 3	Up-modulated in M+Dx4	1.35629	5.69324e-06	Up-modulated in Dx4	1.27275	9.30652e-06		1.0813	0.00168178		0.328536	0.304672
109246	Tspan9	tetraspanin 9	Up-modulated in M+Dx4	1.35373	1.50255e-07	Up-modulated in Dx4	1.04098	2.36009e-05		0.497555	0.130099		-0.338144	0.21276
68481	Mpzl1	myelin protein zero-like 1	Up-modulated in M+Dx4	1.35046	0.000599152	Up-modulated in Dx4	1.70688	2.57791e-06		1.35783	0.002598		0.145071	0.715557
12955	Cryab	crystallin, alpha B	Up-modulated in M+Dx4	1.33969	0.000190061	Up-modulated in Dx4	1.19259	0.000439033		1.34032	0.00111858		-0.302514	0.410564
14113	Fbl	fibrillarin	Up-modulated in M+Dx4	1.33863	1.75124e-06	Up-modulated in Dx4	1.13127	2.06534e-05		1.05915	0.00123354		0.112439	0.699677
100041480	Gm9833	myelin basic protein expression factor 2, repressor pseudogene	Up-modulated in M+Dx4	1.33706	0.000640961	Up-modulated in Dx4	1.33411	0.000288278		0.654428	0.181831		0.0414468	0.917526
67332	Snrpd3	small nuclear ribonucleoprotein D3	Up-modulated in M+Dx4	1.33425	2.25075e-08	Up-modulated in Dx4	1.27522	1.39888e-08		0.846959	0.00289001		-0.0385045	0.878141
27078	B9d1	B9 protein domain 1	Up-modulated in M+Dx4	1.32867	1.77536e-06	Up-modulated in Dx4	1.14359	1.75649e-05		1.00285	0.00203849		-0.12872	0.667457
66131	Tipin	timeless interacting protein	Up-modulated in M+Dx4	1.32042	1.83763e-08	Up-modulated in Dx4	1.08983	1.06051e-06		0.684737	0.0165537		0.106334	0.668025
665113	Tnik	TRAF2 and NCK interacting kinase	Up-modulated in M+Dx4	1.31959	0.00040703	Up-modulated in Dx4	1.52683	1.04705e-05		0.512544	0.288224		0.0245322	0.948435
70415	Stk26	serine/threonine kinase 26	Up-modulated in M+Dx4	1.31507	0.000941844	Up-modulated in Dx4	1.64642	7.24347e-06		0.722039	0.140376		0.252674	0.529546
69263	Rfc3	replication factor C (activator 1) 3	Up-modulated in M+Dx4	1.31202	0.000249852	Up-modulated in Dx4	1.41496	2.32183e-05		0.960453	0.0236481		0.0608149	0.868242
360013	Myo18a	myosin XVIIIA	Up-modulated in M+Dx4	1.30832	1.09622e-14	Up-modulated in Dx4	1.06247	4.14744e-11		0.859111	1.62958e-05		0.161434	0.374144
18637	Pfdn2	prefoldin 2	Up-modulated in M+Dx4	1.30596	8.2499e-06	Up-modulated in Dx4	1.39767	3.26939e-07		0.592739	0.104967		0.0263653	0.930746
264134	Ttc26	tetratricopeptide repeat domain 26	Up-modulated in M+Dx4	1.30272	3.44554e-05	Up-modulated in Dx4	1.18842	6.74916e-05		0.879016	0.0189801		-0.0674458	0.837731
107449	Unc5b	unc-5 homolog B (C. elegans)	Up-modulated in M+Dx4	1.2991	0.000107531	Up-modulated in Dx4	1.89459	7.21647e-10		1.08798	0.00536158		-0.266451	0.441879
54124	Cks1b	CDC28 protein kinase 1b	Up-modulated in M+Dx4	1.28139	5.59284e-05	Up-modulated in Dx4	1.3437	6.3214e-06		1.03905	0.00517917		-0.0261569	0.936534
80914	Uck2	uridine-cytidine kinase 2	Up-modulated in M+Dx4	1.27811	6.52172e-06	Up-modulated in Dx4	1.25395	2.54227e-06		1.02987	0.00186217		0.296013	0.314491
69038	Tmem258	transmembrane protein 258	Up-modulated in M+Dx4	1.27426	4.76421e-06	Up-modulated in Dx4	1.33344	3.15172e-07		0.88322	0.00753625		-0.0283334	0.922124
14011	Etv6	ets variant 6	Up-modulated in M+Dx4	1.27424	0.000192753	Up-modulated in Dx4	1.08733	0.000782456		1.19361	0.00249358		0.425026	0.22251
94181	Nans	N-acetylneuraminic acid synthase (sialic acid synthase)	Up-modulated in M+Dx4	1.27342	5.42219e-09	Up-modulated in Dx4	1.22396	2.73069e-09		0.862811	0.000832888		0.12754	0.580638
13445	Cdk2ap1	CDK2 (cyclin-dependent kinase 2)-associated protein 1	Up-modulated in M+Dx4	1.27163	1.12852e-06	Up-modulated in Dx4	1.41072	7.18118e-09		0.752715	0.0168998		-0.00678337	0.980122
17120	Mad1l1	MAD1 mitotic arrest deficient 1-like 1	Up-modulated in M+Dx4	1.27118	1.77912e-06	Up-modulated in Dx4	1.17767	2.7748e-06		0.763277	0.0172712		0.0238753	0.931566
72061	2010111I01Rik	RIKEN cDNA 2010111I01 gene	Up-modulated in M+Dx4	1.27026	9.5725e-06	Up-modulated in Dx4	1.57134	3.45144e-09		1.04511	0.00180287		-0.0398755	0.893386
72657	2700094K13Rik	RIKEN cDNA 2700094K13 gene	Up-modulated in M+Dx4	1.26707	0.000869833	Up-modulated in Dx4	1.21858	0.000666621		0.622127	0.191952		-0.0142924	0.970551
212377	Mms22l	MMS22-like, DNA repair protein	Up-modulated in M+Dx4	1.26534	1.54862e-05	Up-modulated in Dx4	1.04244	0.000190169		1.10409	0.00112526		0.325422	0.284578
214459	Fnbp1l	formin binding protein 1-like	Up-modulated in M+Dx4	1.25479	0.000233346	Up-modulated in Dx4	1.10201	0.000627135		0.943283	0.0193317		0.320274	0.356514
54383	Phc2	polyhomeotic-like 2 (Drosophila)	Up-modulated in M+Dx4	1.2512	6.78522e-06	Up-modulated in Dx4	1.31335	4.4196e-07		0.800925	0.0162139		0.252064	0.381505
72572	Spats2	spermatogenesis associated, serine-rich 2	Up-modulated in M+Dx4	1.24618	4.15929e-06	Up-modulated in Dx4	1.21658	1.77724e-06		0.846023	0.00859043		0.159909	0.570755
216363	Rab3ip	RAB3A interacting protein	Up-modulated in M+Dx4	1.24154	5.9726e-05	Up-modulated in Dx4	1.34072	3.39132e-06		0.898264	0.0143181		0.154423	0.627249
78651	Lsm6	LSM6 homolog, U6 small nuclear RNA associated (S. cerevisiae)	Up-modulated in M+Dx4	1.23959	5.50331e-10	Up-modulated in Dx4	1.20667	1.48312e-10		0.684345	0.00450094		-0.00658514	0.975304
14056	Ezh2	enhancer of zeste homolog 2 (Drosophila)	Up-modulated in M+Dx4	1.23893	0.000367217	Up-modulated in Dx4	1.35761	2.7366e-05		1.22633	0.00214894		0.362118	0.305779
56086	Set	SET nuclear oncogene	Up-modulated in M+Dx4	1.23889	2.11713e-06	Up-modulated in Dx4	1.15838	2.51061e-06		0.87899	0.00449174		0.131061	0.629291
69072	Ebna1bp2	EBNA1 binding protein 2	Up-modulated in M+Dx4	1.23876	8.83978e-15	Up-modulated in Dx4	1.04943	4.68314e-12		0.881685	2.32254e-06		0.202986	0.237396
13178	Dck	deoxycytidine kinase	Up-modulated in M+Dx4	1.23509	1.99361e-05	Up-modulated in Dx4	1.14448	2.77925e-05		0.623737	0.0810354		0.187619	0.531229
67683	Pbdc1	polysaccharide biosynthesis domain containing 1	Up-modulated in M+Dx4	1.2338	1.87569e-07	Up-modulated in Dx4	1.23893	2.62586e-08		0.89809	0.00128047		0.110623	0.656812
69534	Avpi1	arginine vasopressin-induced 1	Up-modulated in M+Dx4	1.23277	5.47673e-07	Up-modulated in Dx4	1.31939	1.37756e-08		0.857291	0.00316592		-0.166299	0.536474
20775	Sqle	squalene epoxidase	Up-modulated in M+Dx4	1.23119	3.37962e-05	Up-modulated in Dx4	1.43894	1.82686e-07		1.07195	0.00188181		-0.0234284	0.939098
209003	Rbmx2	RNA binding motif protein, X-linked 2	Up-modulated in M+Dx4	1.22752	1.45093e-09	Up-modulated in Dx4	1.11748	7.57858e-09		0.901721	0.000142962		0.225536	0.301077
99167	Ssx2ip	synovial sarcoma, X breakpoint 2 interacting protein	Up-modulated in M+Dx4	1.22704	9.74348e-09	Up-modulated in Dx4	1.40309	2.08273e-12		0.955918	0.000129944		0.358044	0.112692
108911	Rcc2	regulator of chromosome condensation 2	Up-modulated in M+Dx4	1.21823	0.000368324	Up-modulated in Dx4	1.10195	0.00063522		0.899651	0.026754		0.233626	0.501676
18813	Pa2g4	proliferation-associated 2G4	Up-modulated in M+Dx4	1.21603	1.52744e-10	Up-modulated in Dx4	1.13093	2.7942e-10		0.883637	7.34415e-05		0.164974	0.412868
12314	Calm2	calmodulin 2	Up-modulated in M+Dx4	1.21234	4.16203e-08	Up-modulated in Dx4	1.20882	5.84966e-09		0.887032	0.000655671		0.108472	0.64029
19720	Trim27	tripartite motif-containing 27	Up-modulated in M+Dx4	1.20747	5.48723e-08	Up-modulated in Dx4	1.07061	3.59742e-07		0.961549	0.000209407		0.344717	0.139921
20595	Smn1	survival motor neuron 1	Up-modulated in M+Dx4	1.20676	1.35188e-05	Up-modulated in Dx4	1.21978	2.75132e-06		0.743691	0.0262037		0.2786	0.331981
15384	Hnrnpab	heterogeneous nuclear ribonucleoprotein A/B	Up-modulated in M+Dx4	1.20503	4.73586e-13	Up-modulated in Dx4	1.08802	4.76e-12		0.994023	2.52118e-07		0.252569	0.155524
108121	U2af1	U2 small nuclear ribonucleoprotein auxiliary factor (U2AF) 1	Up-modulated in M+Dx4	1.20239	6.03905e-07	Up-modulated in Dx4	1.24879	3.22367e-08		0.893371	0.00164893		0.187051	0.457603
17112	Tm4sf1	transmembrane 4 superfamily member 1	Up-modulated in M+Dx4	1.20217	0.000572252	Up-modulated in Dx4	2.44084	6.59606e-15		0.979698	0.0168152		-0.390602	0.269843
22166	Txn1	thioredoxin 1	Up-modulated in M+Dx4	1.194	1.27593e-07	Up-modulated in Dx4	1.23203	6.15407e-09		0.768829	0.00435744		0.0143526	0.951731
15528	Hspe1	heat shock protein 1 (chaperonin 10)	Up-modulated in M+Dx4	1.18776	0.000136491	Up-modulated in Dx4	1.11516	0.000140479		0.763288	0.0417816		0.0123553	0.969066
76123	Gpsm2	G-protein signalling modulator 2 (AGS3-like, C. elegans)	Up-modulated in M+Dx4	1.17325	0.000890463	Up-modulated in Dx4	1.70458	1.27799e-07		1.07646	0.0085528		-0.303305	0.397023
68087	Dcakd	dephospho-CoA kinase domain containing	Up-modulated in M+Dx4	1.16547	2.40755e-08	Up-modulated in Dx4	1.10334	2.1897e-08		0.911704	0.000185878		0.0214817	0.922577
65963	Tmem176b	transmembrane protein 176B	Up-modulated in M+Dx4	1.16176	0.000819986	Up-modulated in Dx4	1.13647	0.000477873		1.07371	0.00765699		0.48912	0.163652
18645	Pfn2	profilin 2	Up-modulated in M+Dx4	1.16112	0.000872352	Up-modulated in Dx4	1.18291	0.000287108		1.24411	0.00176389		0.227086	0.520492
11465	Actg1	actin, gamma, cytoplasmic 1	Up-modulated in M+Dx4	1.1535	7.41241e-08	Up-modulated in Dx4	1.33319	2.37099e-11		0.946237	0.000153362		-0.0309225	0.890579
21681	Alyref	Aly/REF export factor	Up-modulated in M+Dx4	1.15321	0.000182585	Up-modulated in Dx4	1.3087	4.83949e-06		0.818173	0.0259829		0.222949	0.479024
15357	Hmgcr	3-hydroxy-3-methylglutaryl-Coenzyme A reductase	Up-modulated in M+Dx4	1.15178	0.000357658	Up-modulated in Dx4	1.52429	2.84523e-07		0.763385	0.0489981		0.105525	0.748412
66371	Chmp4c	charged multivesicular body protein 4C	Up-modulated in M+Dx4	1.14991	2.43862e-05	Up-modulated in Dx4	1.68487	1.5681e-11		0.968718	0.00225366		-0.0403946	0.886928
66143	Eef1e1	eukaryotic translation elongation factor 1 epsilon 1	Up-modulated in M+Dx4	1.1469	1.02403e-05	Up-modulated in Dx4	1.16716	1.70988e-06		0.932589	0.00213015		0.171345	0.526314
22032	Traf4	TNF receptor associated factor 4	Up-modulated in M+Dx4	1.14366	0.000456068	Up-modulated in Dx4	1.16269	0.000139625		1.12483	0.00274137		0.212981	0.521173
68327	Tsr3	TSR3 20S rRNA accumulation	Up-modulated in M+Dx4	1.13793	2.55129e-10	Up-modulated in Dx4	1.23069	3.33552e-13		0.892301	1.98069e-05		0.198511	0.303047
15374	Hn1	hematological and neurological expressed sequence 1	Up-modulated in M+Dx4	1.13697	2.28239e-05	Up-modulated in Dx4	1.10499	1.17802e-05		0.802768	0.011829		0.0310617	0.91086
11853	Rhoc	ras homolog gene family, member C	Up-modulated in M+Dx4	1.1343	2.0172e-06	Up-modulated in Dx4	1.41491	1.57629e-10		0.653441	0.0239836		-0.325541	0.19094
18538	Pcna	proliferating cell nuclear antigen	Up-modulated in M+Dx4	1.13373	8.55289e-07	Up-modulated in Dx4	1.11791	2.39817e-07		0.875947	0.00120595		0.252315	0.293884
70454	Cenpl	centromere protein L	Up-modulated in M+Dx4	1.13368	0.000131119	Up-modulated in Dx4	1.13488	4.74895e-05		0.914453	0.00834769		-0.0744555	0.809937
67945	Rpl41	ribosomal protein L41	Up-modulated in M+Dx4	1.13359	8.86948e-15	Up-modulated in Dx4	1.1084	7.68221e-16		0.927495	4.03009e-08		-0.0173493	0.91188
73212	3110082I17Rik	RIKEN cDNA 3110082I17 gene	Up-modulated in M+Dx4	1.13112	4.1117e-05	Up-modulated in Dx4	1.1399	1.07951e-05		0.674749	0.0435819		-0.122171	0.670737
319996	Casc4	cancer susceptibility candidate 4	Up-modulated in M+Dx4	1.12965	9.69087e-06	Up-modulated in Dx4	1.00823	2.92169e-05		0.666864	0.0312169		-0.135858	0.608564
64136	Sdf2l1	stromal cell-derived factor 2-like 1	Up-modulated in M+Dx4	1.12458	1.80054e-05	Up-modulated in Dx4	1.18471	1.40748e-06		0.627433	0.0500536		-0.579372	0.0361086
21665	Tdg	thymine DNA glycosylase	Up-modulated in M+Dx4	1.1244	0.000140732	Up-modulated in Dx4	1.02432	0.000235356		0.690352	0.0537234		0.290465	0.337016
106957	Slc39a6	solute carrier family 39 (metal ion transporter), member 6	Up-modulated in M+Dx4	1.1217	0.000101145	Up-modulated in Dx4	1.29632	1.30643e-06		0.899611	0.00791434		0.0960491	0.745888
23853	Def6	differentially expressed in FDCP 6	Up-modulated in M+Dx4	1.11904	8.2215e-06	Up-modulated in Dx4	1.10175	3.02208e-06		0.599393	0.0512986		-0.127314	0.627413
66164	Nip7	nuclear import 7 homolog (S. cerevisiae)	Up-modulated in M+Dx4	1.11619	3.41496e-16	Up-modulated in Dx4	1.10986	1.01928e-17		0.865775	4.22868e-08		0.292128	0.0494959
75623	Tex30	testis expressed 30	Up-modulated in M+Dx4	1.11531	0.000907212	Up-modulated in Dx4	1.14023	0.00029209		0.963442	0.0138889		0.306714	0.369444
67399	Pdlim7	PDZ and LIM domain 7	Up-modulated in M+Dx4	1.11215	1.40666e-05	Up-modulated in Dx4	1.13719	2.12405e-06		0.956338	0.00133672		-0.272939	0.304622
15461	Hras	Harvey rat sarcoma virus oncogene	Up-modulated in M+Dx4	1.10556	7.15343e-09	Up-modulated in Dx4	1.01332	1.99931e-08		0.771194	0.000628427		0.160415	0.427154
69259	Kctd5	potassium channel tetramerisation domain containing 5	Up-modulated in M+Dx4	1.10338	4.09222e-11	Up-modulated in Dx4	1.11098	1.79535e-12		0.82924	2.10639e-05		0.161108	0.36894
19718	Rfc2	replication factor C (activator 1) 2	Up-modulated in M+Dx4	1.10101	4.23064e-06	Up-modulated in Dx4	1.09326	1.16115e-06		0.730475	0.0105594		0.0454528	0.855568
67781	Ilf2	interleukin enhancer binding factor 2	Up-modulated in M+Dx4	1.09924	6.56499e-05	Up-modulated in Dx4	1.15847	6.61989e-06		0.856462	0.00830487		0.218085	0.440936
326618	Tpm4	tropomyosin 4	Up-modulated in M+Dx4	1.09344	2.71661e-05	Up-modulated in Dx4	1.22018	4.90916e-07		0.726825	0.0198326		-0.0605614	0.821653
67832	Brix1	BRX1, biogenesis of ribosomes, homolog (S. cerevisiae)	Up-modulated in M+Dx4	1.09183	2.24123e-10	Up-modulated in Dx4	1.14277	1.48719e-12		0.989796	5.67995e-07		0.209146	0.2532
68436	Rpl34	ribosomal protein L34	Up-modulated in M+Dx4	1.09076	2.15894e-10	Up-modulated in Dx4	1.08561	1.74451e-11		0.962024	1.23381e-06		0.10081	0.579973
67903	Gipc1	GIPC PDZ domain containing family, member 1	Up-modulated in M+Dx4	1.08569	1.37799e-10	Up-modulated in Dx4	1.0267	1.40654e-10		0.897707	4.51682e-06		0.169762	0.348141
66496	Ppdpf	pancreatic progenitor cell differentiation and proliferation factor homolog (zebrafish)RIKEN cDNA 2700038C09 gene	Up-modulated in M+Dx4	1.08356	1.92533e-06	Up-modulated in Dx4	1.06811	6.61938e-07		0.78763	0.00334373		0.110358	0.645806
240505	Cdc42bpg	CDC42 binding protein kinase gamma (DMPK-like)	Up-modulated in M+Dx4	1.07895	1.41354e-10	Up-modulated in Dx4	1.05519	2.79576e-11		0.846977	1.53077e-05		0.0628093	0.7263
212531	Sh3bgrl2	SH3 domain binding glutamic acid-rich protein like 2	Up-modulated in M+Dx4	1.07778	3.93978e-05	Up-modulated in Dx4	1.43683	2.77396e-09		0.979299	0.00124767		0.522696	0.0530452
230734	Yrdc	yrdC domain containing (E.coli)	Up-modulated in M+Dx4	1.07492	8.23971e-06	Up-modulated in Dx4	1.15029	3.66046e-07		0.796635	0.00499215		0.16086	0.524985
14827	Pdia3	protein disulfide isomerase associated 3	Up-modulated in M+Dx4	1.07484	5.93398e-07	Up-modulated in Dx4	1.28969	1.11247e-10		0.770727	0.00248345		-0.0296468	0.895078
73689	Bloc1s2	biogenesis of lysosomal organelles complex-1, subunit 2	Up-modulated in M+Dx4	1.07272	1.58358e-09	Up-modulated in Dx4	1.2313	1.30017e-13		0.994955	9.93798e-07		0.0216765	0.909507
19384	Ran	RAN, member RAS oncogene family	Up-modulated in M+Dx4	1.06684	0.000635672	Up-modulated in Dx4	1.16178	6.38809e-05		0.546476	0.160396		0.0404896	0.898358
68836	Mrpl52	mitochondrial ribosomal protein L52	Up-modulated in M+Dx4	1.0549	2.72547e-11	Up-modulated in Dx4	1.13027	3.10621e-14		0.67684	0.000313197		0.00637239	0.970291
66686	Dcbld1	discoidin, CUB and LCCL domain containing 1	Up-modulated in M+Dx4	1.05037	0.000128893	Up-modulated in Dx4	1.11303	1.4655e-05		0.804456	0.0128556		0.267015	0.345398
66506	Psmg3	proteasome (prosome, macropain) assembly chaperone 3	Up-modulated in M+Dx4	1.0452	0.000167675	Up-modulated in Dx4	1.12133	1.60046e-05		0.974729	0.00229648		0.0568741	0.843595
13731	Emp2	epithelial membrane protein 2	Up-modulated in M+Dx4	1.04368	5.93311e-06	Up-modulated in Dx4	1.27968	2.054e-09		0.976668	0.000241141		0.0424504	0.859264
30877	Gnl3	guanine nucleotide binding protein-like 3 (nucleolar)	Up-modulated in M+Dx4	1.04297	3.4706e-05	Up-modulated in Dx4	1.00518	2.15171e-05		0.978397	0.000781202		0.46225	0.0749235
14958	H1f0	H1 histone family, member 0	Up-modulated in M+Dx4	1.03671	2.61862e-08	Up-modulated in Dx4	1.14357	4.85694e-11		0.933773	1.42753e-05		-0.371943	0.0581335
269717	Orai2	ORAI calcium release-activated calcium modulator 2	Up-modulated in M+Dx4	1.03654	0.000144624	Up-modulated in Dx4	1.11902	1.11103e-05		0.783681	0.0151176		0.00757271	0.978542
15312	Hmgn1	high mobility group nucleosomal binding domain 1	Up-modulated in M+Dx4	1.03464	1.31687e-08	Up-modulated in Dx4	1.17893	3.69206e-12		0.852789	5.70083e-05		0.00349587	0.985465
118445	Klf16	Kruppel-like factor 16	Up-modulated in M+Dx4	1.03329	3.96372e-06	Up-modulated in Dx4	1.05786	5.25734e-07		0.626624	0.0203915		0.178704	0.447974
104027	Synpo	synaptopodin	Up-modulated in M+Dx4	1.03202	2.18588e-05	Up-modulated in Dx4	1.05227	3.78513e-06		0.97128	0.000547542		-0.0470481	0.851666
72549	Reep4	receptor accessory protein 4	Up-modulated in M+Dx4	1.02835	2.08967e-05	Up-modulated in Dx4	1.22367	5.24317e-08		0.936186	0.000785123		0.00544063	0.982862
66483	Rpl36al	ribosomal protein L36A-like	Up-modulated in M+Dx4	1.02644	5.10043e-11	Up-modulated in Dx4	1.08468	1.30017e-13		0.948688	1.24012e-07		0.0691838	0.677667
77862	Thyn1	thymocyte nuclear protein 1	Up-modulated in M+Dx4	1.02574	7.7269e-07	Up-modulated in Dx4	1.0322	1.28779e-07		0.992098	2.97604e-05		0.0574788	0.793131
277414	Trp53i11	transformation related protein 53 inducible protein 11	Up-modulated in M+Dx4	1.02082	0.000994661	Up-modulated in Dx4	1.35731	1.86909e-06		0.970991	0.00680956		0.143488	0.647845
56351	Ptges3	prostaglandin E synthase 3 (cytosolic)	Up-modulated in M+Dx4	1.0205	3.80469e-08	Up-modulated in Dx4	1.08278	4.49335e-10		0.720283	0.00102886		0.0887252	0.649311
69736	Nup37	nucleoporin 37	Up-modulated in M+Dx4	1.01934	0.000224376	Up-modulated in Dx4	1.00481	0.000110196		0.743434	0.0234939		0.151681	0.594416
109065	Dnaaf2	dynein, axonemal assembly factor 2	Up-modulated in M+Dx4	1.01595	1.52585e-11	Up-modulated in Dx4	1.07655	2.33693e-14		0.92951	7.62189e-08		0.0853802	0.594983
69666	Psmg4	proteasome (prosome, macropain) assembly chaperone 4	Up-modulated in M+Dx4	1.01366	2.88417e-06	Up-modulated in Dx4	1.06118	1.74101e-07		0.786822	0.001972		0.0621119	0.784292
56455	Dynll1	dynein light chain LC8-type 1	Up-modulated in M+Dx4	1.00009	2.80068e-09	Up-modulated in Dx4	1.08155	6.52737e-12		0.654695	0.00106392		-0.0433436	0.808018
21943	Tnfsf11	tumor necrosis factor (ligand) superfamily, member 11	Up-modulated in M+Dx4	6.30643	2.3816e-20		-0.643955	0.41795	Up-modulated in M+Dx2	5.87088	4.46876e-15	Up-modulated in MPA	5.42622	2.09347e-14
12310	Calca	calcitonin/calcitonin-related polypeptide, alpha	Up-modulated in M+Dx4	3.30566	0.000192002		-1.85466	0.0376703	Up-modulated in M+Dx2	3.31396	0.000501545	Up-modulated in MPA	3.13677	0.0002235
246082	Defb15	defensin beta 15	Up-modulated in M+Dx4	3.49092	0.000154598		1.09516	0.280848	Up-modulated in M+Dx2	3.41205	0.000498958		0.254707	0.775564
69847	Wnk4	WNK lysine deficient protein kinase 4	Up-modulated in M+Dx4	3.36943	3.69969e-08		1.80778	0.00278614	Up-modulated in M+Dx2	2.67292	0.000124177		0.310613	0.621776
20297	Ccl20	chemokine (C-C motif) ligand 20	Up-modulated in M+Dx4	3.31172	0.000182378		1.56186	0.0863572	Up-modulated in M+Dx2	5.56048	9.00719e-10		0.720403	0.399469
15376	Foxa2	forkhead box A2	Up-modulated in M+Dx4	3.13677	0.000545552		2.0441	0.0244486	Up-modulated in M+Dx2	4.3935	2.90221e-06		0.175056	0.841391
18802	Plcd4	phospholipase C, delta 4	Up-modulated in M+Dx4	3.03237	0.000383398		2.49232	0.00281625	Up-modulated in M+Dx2	3.12578	0.000678351		0.896317	0.283959
18617	Rhox5	reproductive homeobox 5	Up-modulated in M+Dx4	3.01715	0.000975976		2.0445	0.0254273	Up-modulated in M+Dx2	5.49466	2.79235e-09		0	1
59290	Gpa33	glycoprotein A33 (transmembrane)	Up-modulated in M+Dx4	2.98172	0.000203521		2.49541	0.0012846	Up-modulated in M+Dx2	3.18119	0.000264941		0.437202	0.580428
98741	Kcnb2	potassium voltage gated channel, Shab-related subfamily, member 2	Up-modulated in M+Dx4	2.89812	0.000683308		2.62506	0.00150849	Up-modulated in M+Dx2	3.11426	0.00066055		-0.285382	0.739649
170711	Otud7a	OTU domain containing 7A	Up-modulated in M+Dx4	2.70212	0.000585227		2.05513	0.00777411	Up-modulated in M+Dx2	2.84061	0.000874647		0.874801	0.261428
11720	Mat1a	methionine adenosyltransferase I, alpha	Up-modulated in M+Dx4	2.59113	0.00066315		2.34438	0.00133861	Up-modulated in M+Dx2	3.48636	1.7604e-05		1.65532	0.0263092
433456	4631405J19Rik	RIKEN cDNA 4631405J19 gene	Up-modulated in M+Dx4	2.55132	0.000353932		1.4828	0.0452067	Up-modulated in M+Dx2	3.02515	5.9483e-05		0.143201	0.850774
72778	Dnajc22	DnaJ (Hsp40) homolog, subfamily C, member 22	Up-modulated in M+Dx4	2.53632	5.65863e-05		1.9921	0.00109695	Up-modulated in M+Dx2	2.67465	0.000121129		-0.147428	0.822028
545207	E130008D07Rik	RIKEN cDNA E130008D07 gene	Up-modulated in M+Dx4	2.51876	5.98459e-06		1.71125	0.00162089	Up-modulated in M+Dx2	2.3647	0.000158887		1.38803	0.014377
14119	Fbn2	fibrillin 2	Up-modulated in M+Dx4	2.51559	6.58716e-06		0.967658	0.0893595	Up-modulated in M+Dx2	2.73158	1.20231e-05		0.34513	0.543881
15165	Hcn1	hyperpolarization-activated, cyclic nucleotide-gated K+ 1	Up-modulated in M+Dx4	2.42518	0.000981967		2.1006	0.00298023	Up-modulated in M+Dx2	2.97516	0.000192271		-0.471785	0.523969
53417	Hif3a	hypoxia inducible factor 3, alpha subunit	Up-modulated in M+Dx4	2.3922	0.000647855		-0.526163	0.497122	Up-modulated in M+Dx2	3.02787	7.48887e-05		1.3936	0.0438853
74430	4930452B06Rik	RIKEN cDNA 4930452B06 gene	Up-modulated in M+Dx4	2.35127	0.000145185		1.81318	0.00252466	Up-modulated in M+Dx2	2.6549	9.64325e-05		1.07577	0.0842883
12064	Bdnf	brain derived neurotrophic factor	Up-modulated in M+Dx4	2.24372	4.40126e-07		1.33489	0.002113	Up-modulated in M+Dx2	1.77298	0.000565963		0.737819	0.109138
13924	Ptprv	protein tyrosine phosphatase, receptor type, V	Up-modulated in M+Dx4	2.14272	8.43707e-06		0.951061	0.050927	Up-modulated in M+Dx2	1.83012	0.000911302		0.989301	0.0449218
52187	Rragd	Ras-related GTP binding D	Up-modulated in M+Dx4	1.9658	4.32562e-05		0.0926895	0.87835	Up-modulated in M+Dx2	2.41883	5.67395e-06		0.959014	0.0504095
15114	Hap1	huntingtin-associated protein 1	Up-modulated in M+Dx4	1.90098	1.46404e-05		1.15714	0.00685877	Up-modulated in M+Dx2	1.70496	0.000716548		0.104045	0.817399
242553	Kank4	KN motif and ankyrin repeat domains 4	Up-modulated in M+Dx4	1.67835	1.00723e-05		0.922819	0.0135521	Up-modulated in M+Dx2	1.4987	0.000629163		0.710113	0.0695858
67621	Bend5	BEN domain containing 5	Up-modulated in M+Dx4	1.64813	3.75172e-05		1.16212	0.00263956	Up-modulated in M+Dx2	2.13002	1.57584e-06		0.363817	0.376626
14087	Fanca	Fanconi anemia, complementation group A	Up-modulated in M+Dx4	1.63865	4.41503e-09		0.990364	0.000304204	Up-modulated in M+Dx2	1.64656	1.68108e-07		0.403859	0.174957
234396	Ankle1	ankyrin repeat and LEM domain containing 1	Up-modulated in M+Dx4	1.63115	0.000411919		1.10976	0.0149281	Up-modulated in M+Dx2	1.74368	0.000693868		0.403144	0.39762
12545	Cdc7	cell division cycle 7 (S. cerevisiae)	Up-modulated in M+Dx4	1.61659	3.88289e-06		0.376855	0.316861	Up-modulated in M+Dx2	1.48635	0.000219852		0.364919	0.314987
114606	Tle6	transducin-like enhancer of split 6, homolog of Drosophila E(spl)	Up-modulated in M+Dx4	1.56706	6.50676e-05		1.08034	0.00453204	Up-modulated in M+Dx2	1.5128	0.000733101		0.182132	0.652845
233733	Galnt18	UDP-N-acetyl-alpha-D-galactosamine:polypeptide N-acetylgalactosaminyltransferase 18	Up-modulated in M+Dx4	1.55591	1.13078e-06		0.760372	0.016504	Up-modulated in M+Dx2	1.4762	5.75274e-05		0.330637	0.320074
53978	Lpar2	lysophosphatidic acid receptor 2	Up-modulated in M+Dx4	1.53996	0.000118038		1.21282	0.00165011	Up-modulated in M+Dx2	1.64791	0.000244956		0.0236788	0.954778
98170	Tmem132a	transmembrane protein 132A	Up-modulated in M+Dx4	1.52355	1.16392e-13		0.95383	1.7478e-06	Up-modulated in M+Dx2	1.16077	1.08137e-06		0.254295	0.250605
18082	Nipsnap1	4-nitrophenylphosphatase domain and non-neuronal SNAP25-like protein homolog 1 (C. elegans)	Up-modulated in M+Dx4	1.4911	5.53714e-14		0.899781	3.3108e-06	Up-modulated in M+Dx2	1.12862	9.09633e-07		0.284379	0.184317
73254	Ccdc18	coiled-coil domain containing 18	Up-modulated in M+Dx4	1.48711	0.000152325		1.14492	0.00237095	Up-modulated in M+Dx2	1.71497	0.000103068		0.333315	0.406707
217125	Samd14	sterile alpha motif domain containing 14	Up-modulated in M+Dx4	1.47157	1.45588e-07		0.794022	0.00401286	Up-modulated in M+Dx2	1.28303	6.99682e-05		-0.124951	0.673526
279028	Adamts13	a disintegrin-like and metallopeptidase (reprolysin type) with thrombospondin type 1 motif, 13	Up-modulated in M+Dx4	1.44673	0.00097175		1.29419	0.0018056	Up-modulated in M+Dx2	1.7041	0.000561952		0.46403	0.293048
100217440	Snora61	small nucleolar RNA, H/ACA box 61	Up-modulated in M+Dx4	1.43522	0.000194817		0.998553	0.00925982	Up-modulated in M+Dx2	1.63046	0.000103816		0.699059	0.0783233
241289	Ppp1r26	protein phosphatase 1, regulatory subunit 26	Up-modulated in M+Dx4	1.42032	7.98631e-12		0.972765	1.34336e-06	Up-modulated in M+Dx2	1.34118	1.27144e-08		0.430802	0.053072
54352	Irx5	Iroquois related homeobox 5 (Drosophila)	Up-modulated in M+Dx4	1.411	3.18962e-08		0.853623	0.000577459	Up-modulated in M+Dx2	1.43158	8.31781e-07		0.438858	0.101871
268445	Ankrd13b	ankyrin repeat domain 13b	Up-modulated in M+Dx4	1.39799	1.63793e-07		0.611751	0.0222446	Up-modulated in M+Dx2	1.55105	2.79162e-07		0.336046	0.229923
75533	Nme5	NME/NM23 family member 5	Up-modulated in M+Dx4	1.39692	0.000384175		1.19651	0.00149762	Up-modulated in M+Dx2	1.83597	2.10639e-05		0.419508	0.299184
106618	Wdr90	WD repeat domain 90	Up-modulated in M+Dx4	1.34547	9.00892e-13		0.795119	2.10291e-05	Up-modulated in M+Dx2	1.52167	2.16512e-13		0.473095	0.0204544
15185	Hdac6	histone deacetylase 6	Up-modulated in M+Dx4	1.32566	4.84293e-07		0.677752	0.00925362	Up-modulated in M+Dx2	1.12048	0.000250173		0.178792	0.516922
217946	Cdca7l	cell division cycle associated 7 like	Up-modulated in M+Dx4	1.31029	1.24795e-09		0.73693	0.000478965	Up-modulated in M+Dx2	1.16556	2.6189e-06		0.342782	0.134262
14421	B4galnt1	beta-1,4-N-acetyl-galactosaminyl transferase 1	Up-modulated in M+Dx4	1.29208	0.000893762		1.17576	0.00135357	Up-modulated in M+Dx2	1.75647	5.06724e-05		0.76333	0.0517179
15382	Hnrnpa1	heterogeneous nuclear ribonucleoprotein A1	Up-modulated in M+Dx4	1.28333	7.43033e-09		0.988138	3.01217e-06	Up-modulated in M+Dx2	1.03696	6.04747e-05		0.16269	0.486263
21778	Tex9	testis expressed gene 9	Up-modulated in M+Dx4	1.26595	2.32056e-09		0.989626	1.06725e-06	Up-modulated in M+Dx2	1.09371	7.63715e-06		0.303017	0.178119
622675	Zfp827	zinc finger protein 827	Up-modulated in M+Dx4	1.26428	7.39898e-11		0.781002	3.35347e-05	Up-modulated in M+Dx2	1.11397	6.08933e-07		0.222482	0.28241
22685	Zfp239	zinc finger protein 239	Up-modulated in M+Dx4	1.23737	0.000831257		1.02453	0.00373593	Up-modulated in M+Dx2	1.98152	9.31737e-07		0.422223	0.261
269224	Pask	PAS domain containing serine/threonine kinase	Up-modulated in M+Dx4	1.22861	4.79533e-06		0.930374	0.00031578	Up-modulated in M+Dx2	1.33016	1.14028e-05		0.487121	0.0817598
20425	Shmt1	serine hydroxymethyltransferase 1 (soluble)	Up-modulated in M+Dx4	1.22567	7.07244e-06		0.595659	0.0283198	Up-modulated in M+Dx2	1.47781	1.47128e-06		0.23656	0.403605
22059	Trp53	transformation related protein 53	Up-modulated in M+Dx4	1.22415	2.3735e-07		0.655938	0.00484025	Up-modulated in M+Dx2	1.28211	2.02073e-06		0.442306	0.0746086
66124	Josd2	Josephin domain containing 2	Up-modulated in M+Dx4	1.20904	9.1022e-06		0.847899	0.00132437	Up-modulated in M+Dx2	1.4642	1.44276e-06		0.157455	0.581585
17869	Myc	myelocytomatosis oncogene	Up-modulated in M+Dx4	1.1994	2.36242e-05		0.830036	0.00238692	Up-modulated in M+Dx2	1.34084	3.14333e-05		0.573879	0.0497288
72400	Pinx1	PIN2/TERF1 interacting, telomerase inhibitor 1	Up-modulated in M+Dx4	1.19862	7.55686e-12		0.928336	3.34168e-08	Up-modulated in M+Dx2	1.02392	3.52811e-07		0.267338	0.155502
11837	Rplp0	ribosomal protein, large, P0	Up-modulated in M+Dx4	1.19769	5.88995e-09		0.972361	6.59807e-07	Up-modulated in M+Dx2	1.07388	6.15164e-06		0.0972988	0.653601
19656	Rbmxl1	RNA binding motif protein, X linked-like-1	Up-modulated in M+Dx4	1.19226	4.38927e-18		0.963826	1.95924e-13	Up-modulated in M+Dx2	1.02116	9.65204e-11		0.326826	0.0280644
68949	1500012F01Rik	RIKEN cDNA 1500012F01 gene	Up-modulated in M+Dx4	1.1913	3.04858e-12		0.937797	1.07507e-08	Up-modulated in M+Dx2	1.28145	2.30468e-11		0.0181868	0.921888
70652	Tmem144	transmembrane protein 144	Up-modulated in M+Dx4	1.17434	0.00065468		0.939872	0.00493219	Up-modulated in M+Dx2	1.40092	0.000227968		0.175361	0.625804
17691	Sik1	salt inducible kinase 1	Up-modulated in M+Dx4	1.16939	4.21225e-06		0.760627	0.0019673	Up-modulated in M+Dx2	1.55279	4.52522e-08		0.142752	0.588878
19896	Rpl10a	ribosomal protein L10A	Up-modulated in M+Dx4	1.16805	2.11534e-22		0.911917	1.41855e-15	Up-modulated in M+Dx2	1.18934	2.52244e-18		0.103098	0.42849
100502825	Rpl37rt	ribosomal protein L37, retrotransposed	Up-modulated in M+Dx4	1.16667	7.85536e-09		0.962518	6.38475e-07	Up-modulated in M+Dx2	1.09188	2.25232e-06		0.0409382	0.850025
75871	Zfp821	zinc finger protein 821	Up-modulated in M+Dx4	1.15809	6.47016e-12		0.907551	2.03716e-08	Up-modulated in M+Dx2	1.00903	1.77903e-07		0.31172	0.0852198
233902	Fbxl19	F-box and leucine-rich repeat protein 19	Up-modulated in M+Dx4	1.14775	4.15929e-06		0.977543	3.60027e-05	Up-modulated in M+Dx2	1.3747	9.47575e-07		0.29695	0.252589
269344	Ell3	elongation factor RNA polymerase II-like 3	Up-modulated in M+Dx4	1.14666	0.000926364		0.896166	0.00728154	Up-modulated in M+Dx2	1.47786	0.000113085		0.575127	0.101759
235036	Ppan	peter pan homolog (Drosophila)	Up-modulated in M+Dx4	1.14263	4.92635e-06		0.922794	0.000106576	Up-modulated in M+Dx2	1.07991	0.000176819		0.466946	0.0721672
240084	Cchcr1	coiled-coil alpha-helical rod protein 1	Up-modulated in M+Dx4	1.12798	7.27442e-11		0.83369	6.54254e-07	Up-modulated in M+Dx2	1.10019	1.88058e-08		0.251742	0.177699
68732	Lrrc16a	leucine rich repeat containing 16A	Up-modulated in M+Dx4	1.12706	1.50271e-16		0.972624	6.48713e-14	Up-modulated in M+Dx2	1.0665	6.9535e-12		0.209093	0.156782
71643	Zgrf1	zinc finger, GRF-type containing 1	Up-modulated in M+Dx4	1.10546	0.000174227		0.907304	0.00123674	Up-modulated in M+Dx2	1.23026	0.000225633		0.509035	0.0914956
20104	Rps6	ribosomal protein S6	Up-modulated in M+Dx4	1.10343	2.01413e-13		0.971721	7.83816e-12	Up-modulated in M+Dx2	1.0252	2.58015e-09		0.14895	0.353294
319195	Rpl17	ribosomal protein L17	Up-modulated in M+Dx4	1.09215	4.07635e-18		0.996532	5.06411e-17	Up-modulated in M+Dx2	1.16026	4.37466e-16		0.108494	0.424048
68628	Fbxw9	F-box and WD-40 domain protein 9	Up-modulated in M+Dx4	1.09161	3.09676e-05		0.843618	0.000764225	Up-modulated in M+Dx2	1.24069	2.80984e-05		0.041354	0.879134
100503199	5430416N02Rik	RIKEN cDNA 5430416N02 gene	Up-modulated in M+Dx4	1.08885	8.92549e-07		0.888293	2.80368e-05	Up-modulated in M+Dx2	1.09667	1.35052e-05		0.401893	0.0841166
22596	Xrcc5	X-ray repair complementing defective repair in Chinese hamster cells 5	Up-modulated in M+Dx4	1.08811	7.33662e-10		0.817895	1.3676e-06	Up-modulated in M+Dx2	1.00417	7.24151e-07		0.0778672	0.679297
226409	Zranb3	zinc finger, RAN-binding domain containing 3	Up-modulated in M+Dx4	1.08758	2.95999e-06		0.863982	0.000107194	Up-modulated in M+Dx2	1.00228	0.000178845		0.405281	0.0958243
226861	Hhat	hedgehog acyltransferase	Up-modulated in M+Dx4	1.07591	9.49356e-06		0.653799	0.00703336	Up-modulated in M+Dx2	1.17912	1.23636e-05		0.489145	0.0546066
381760	Ssbp1	single-stranded DNA binding protein 1	Up-modulated in M+Dx4	1.06767	1.46808e-08		0.799791	9.17062e-06	Up-modulated in M+Dx2	1.10168	2.86848e-07		0.135041	0.497503
76808	Rpl18a	ribosomal protein L18A	Up-modulated in M+Dx4	1.06586	2.2313e-12		0.888328	7.02302e-10	Up-modulated in M+Dx2	1.2093	1.84989e-12		0.151181	0.350302
338372	Map3k9	mitogen-activated protein kinase kinase kinase 9	Up-modulated in M+Dx4	1.06046	0.000419272		0.987901	0.00049713	Up-modulated in M+Dx2	1.17603	0.000562484		0.239694	0.436021
223669	Zfp7	zinc finger protein 7	Up-modulated in M+Dx4	1.05902	2.34698e-06		0.9879	3.06387e-06	Up-modulated in M+Dx2	1.38572	3.15548e-08		0.117206	0.617225
56040	Rplp1	ribosomal protein, large, P1	Up-modulated in M+Dx4	1.05867	1.04473e-07		0.857746	5.77691e-06	Up-modulated in M+Dx2	1.10688	1.11542e-06		0.205636	0.324506
100217433	Snord88a	small nucleolar RNA, C/D box 88A	Up-modulated in M+Dx4	1.04925	0.000249385		0.540838	0.0577348	Up-modulated in M+Dx2	1.09503	0.000834848		0.384093	0.189498
54127	Rps28	ribosomal protein S28	Up-modulated in M+Dx4	1.0453	2.26677e-09		0.894134	6.85629e-08	Up-modulated in M+Dx2	1.01208	4.42622e-07		0.155397	0.4006
22321	Vars	valyl-tRNA synthetase	Up-modulated in M+Dx4	1.04369	4.24834e-08		0.991578	3.35286e-08	Up-modulated in M+Dx2	1.45922	5.73508e-12		0.42549	0.0336744
216829	Mmgt2	membrane magnesium transporter 2	Up-modulated in M+Dx4	1.04293	3.66839e-05		0.934997	9.28255e-05	Up-modulated in M+Dx2	1.00299	0.00055484		-0.00313419	0.990488
71943	Tom1l1	target of myb1-like 1 (chicken)	Up-modulated in M+Dx4	1.03803	2.21315e-05		0.921399	6.75468e-05	Up-modulated in M+Dx2	1.04623	0.000196033		0.223079	0.377761
237400	Mex3d	mex3 homolog D (C. elegans)	Up-modulated in M+Dx4	1.03731	0.000138036		0.974095	0.000146155	Up-modulated in M+Dx2	1.29799	2.10982e-05		0.381038	0.172662
67427	Rps20	ribosomal protein S20	Up-modulated in M+Dx4	1.03678	1.12455e-11		0.840539	6.98711e-09	Up-modulated in M+Dx2	1.0551	1.32716e-09		0.183632	0.258468
68240	Rpa3	replication protein A3	Up-modulated in M+Dx4	1.03455	1.16142e-07		0.669897	0.000415556	Up-modulated in M+Dx2	1.01679	4.97144e-06		0.0357216	0.863338
268449	Rpl23a	ribosomal protein L23A	Up-modulated in M+Dx4	1.02797	7.99911e-15		0.802356	1.91705e-10	Up-modulated in M+Dx2	1.03971	5.20994e-12		0.149962	0.290414
20353	Sema4c	sema domain, immunoglobulin domain (Ig), transmembrane domain (TM) and short cytoplasmic domain, (semaphorin) 4C	Up-modulated in M+Dx4	1.0259	1.73004e-05		0.849051	0.000183063	Up-modulated in M+Dx2	1.13301	2.93913e-05		0.122611	0.620532
230737	Gnl2	guanine nucleotide binding protein-like 2 (nucleolar)	Up-modulated in M+Dx4	1.01917	1.83781e-11		0.860323	2.34677e-09	Up-modulated in M+Dx2	1.10225	1.401e-10		0.298236	0.0649619
72655	Snhg5	small nucleolar RNA host gene 5	Up-modulated in M+Dx4	1.00217	1.99278e-05		0.64704	0.00454852	Up-modulated in M+Dx2	1.2762	1.25171e-06		0.166111	0.495513
19951	Rpl32	ribosomal protein L32	Up-modulated in M+Dx4	1.00134	4.52194e-07		0.813572	1.59672e-05	Up-modulated in M+Dx2	1.10858	9.13928e-07		0.159262	0.442647
78102	8430426J06Rik	RIKEN cDNA 8430426J06 gene	Up-modulated in M+Dx4	2.60758	0.000442683		0.88038	0.265438		2.64367	0.00122906	Up-modulated in MPA	2.74171	0.000157233
20599	Smr3a	submaxillary gland androgen regulated protein 3A	Up-modulated in M+Dx4	3.75806	8.95488e-05		2.12787	0.0298926		1.26096	0.267318		0	1
228151	4833423E24Rik	RIKEN cDNA 4833423E24 gene	Up-modulated in M+Dx4	3.64396	4.44981e-05		2.15141	0.0173863		2.51059	0.0113241		-0.0207556	0.981237
18109	Mycn	v-myc myelocytomatosis viral related oncogene, neuroblastoma derived (avian)	Up-modulated in M+Dx4	3.56561	4.93706e-06		1.79096	0.0223976		0.690993	0.510182		-0.442396	0.570327
21952	Tnni1	troponin I, skeletal, slow 1	Up-modulated in M+Dx4	3.55811	1.51365e-05		2.60584	0.0013799		1.97771	0.0382421		0.166933	0.843325
329641	Sertm1	serine rich and transmembrane domain containing 1	Up-modulated in M+Dx4	3.52877	8.53419e-05		0.746692	0.476924		1.27616	0.247629		-0.048043	0.957101
70971	4931429P17Rik	RIKEN cDNA 4931429P17 gene	Up-modulated in M+Dx4	3.48971	0.000118503		1.81992	0.0490145		0.501059	0.68963		-0.0597944	0.945467
22268	Upk1b	uroplakin 1B	Up-modulated in M+Dx4	3.45165	2.70396e-06		2.03059	0.00597039		1.61575	0.0668145		0.430775	0.570604
208098	Panx3	pannexin 3	Up-modulated in M+Dx4	3.41213	0.000414274		2.88918	0.00243167		0.445167	0.733353		0	1
20533	Slc4a1	solute carrier family 4 (anion exchanger), member 1	Up-modulated in M+Dx4	3.36977	8.65438e-05		2.06972	0.0170253		0.469805	0.702775		-0.508407	0.560075
235604	Camkv	CaM kinase-like vesicle-associated	Up-modulated in M+Dx4	3.29051	0.000554669		2.22699	0.0194263		-0.510113	0.691628		-0.355265	0.690406
15228	Foxg1	forkhead box G1	Up-modulated in M+Dx4	3.29018	0.000501599		-0.412893	0.719216		0	1		0	1
18164	Nptx1	neuronal pentraxin 1	Up-modulated in M+Dx4	3.24375	3.07006e-05		1.5646	0.0473622		0.540127	0.617115		-0.0411588	0.957685
13491	Drd4	dopamine receptor D4	Up-modulated in M+Dx4	3.23664	0.000392921		2.60982	0.00366358		1.67482	0.112643		0.198292	0.822714
238880	Actbl2	actin, beta-like 2	Up-modulated in M+Dx4	3.2004	0.000142018		2.6324	0.00141485		2.65462	0.00416728		-0.596614	0.492048
636177	Rhox4f	reproductive homeobox 4F	Up-modulated in M+Dx4	3.16858	0.000530719		1.16868	0.234344		3.09301	0.00156103		0.691942	0.431149
67077	Tex40	testis expressed 40	Up-modulated in M+Dx4	3.1419	0.000215395		2.0158	0.0166657		0.63651	0.576391		-0.444627	0.592737
12069	Bex2	brain expressed X-linked 2	Up-modulated in M+Dx4	3.13137	0.000147369		1.25382	0.142312		0.162713	0.899583		0.123404	0.878494
68527	Ucma	upper zone of growth plate and cartilage matrix associated	Up-modulated in M+Dx4	3.12135	0.00021678		2.29591	0.00602775		2.3532	0.012499		0.691153	0.409854
13386	Dlk1	delta-like 1 homolog (Drosophila)	Up-modulated in M+Dx4	3.02623	2.28462e-05		-0.243566	0.792949		0.0368558	0.977301		0.455286	0.540689
70894	Efcab3	EF-hand calcium binding domain 3	Up-modulated in M+Dx4	2.97318	0.000744673		2.10302	0.0161615		1.65435	0.10506		-0.386946	0.654943
11839	Areg	amphiregulin	Up-modulated in M+Dx4	2.93731	0.000174886		1.64251	0.0352893		2.1167	0.0173058		1.43647	0.0611527
78354	2210407C18Rik	RIKEN cDNA 2210407C18 gene	Up-modulated in M+Dx4	2.9253	8.39248e-05		2.24532	0.00181837		2.28305	0.00663312		0.0835318	0.91035
23963	Tenm1	teneurin transmembrane protein 1	Up-modulated in M+Dx4	2.90131	0.000113091		1.51213	0.0458464		1.2457	0.174432		0.861179	0.247762
15562	Htr4	5 hydroxytryptamine (serotonin) receptor 4	Up-modulated in M+Dx4	2.84755	0.00077582		2.08168	0.0120733		1.96817	0.0403348		-0.354294	0.66618
18095	Nkx3-1	NK-3 transcription factor, locus 1 (Drosophila)	Up-modulated in M+Dx4	2.83366	0.000210562		2.10703	0.00505865		1.13016	0.235567		0.639871	0.404643
20562	Slit1	slit homolog 1 (Drosophila)	Up-modulated in M+Dx4	2.82002	8.62712e-05		1.82217	0.0113722		2.50897	0.00162702		0.496058	0.501911
14919	Gucy2e	guanylate cyclase 2e	Up-modulated in M+Dx4	2.7964	9.11819e-05		1.4788	0.0389855		2.13599	0.00869658		0.062199	0.930739
194856	Rhox4e	reproductive homeobox 4E	Up-modulated in M+Dx4	2.78122	0.00096888		0.666357	0.47571		2.66517	0.00383292		0.36659	0.654167
57776	Ttyh1	tweety homolog 1 (Drosophila)	Up-modulated in M+Dx4	2.77821	7.54197e-05		1.53029	0.0283688		0.0518778	0.965542		-0.219289	0.754756
244608	Ccdc113	coiled-coil domain containing 113	Up-modulated in M+Dx4	2.77365	0.000297264		1.49418	0.0575862		2.52923	0.00279844		0.446513	0.565486
72301	1810041L15Rik	RIKEN cDNA 1810041L15 gene	Up-modulated in M+Dx4	2.75553	0.000706721		-0.298988	0.760758		1.6577	0.0792841		0.0176227	0.982515
78303	Hist3h2ba	histone cluster 3, H2ba	Up-modulated in M+Dx4	2.7505	0.000318977		1.70886	0.0278732		1.63708	0.0679633		0.317101	0.687465
103098	Slc6a15	solute carrier family 6 (neurotransmitter transporter), member 15	Up-modulated in M+Dx4	2.73883	0.000590576		2.3901	0.00176561		0.815406	0.425545		-0.209177	0.787716
22138	Ttn	titin	Up-modulated in M+Dx4	2.71318	0.000617145		1.47365	0.0637623		1.94613	0.0312888		0.219493	0.776211
236293	Slc22a29	solute carrier family 22. member 29	Up-modulated in M+Dx4	2.70835	6.89948e-05		0.896199	0.223539		2.02949	0.00888816		-0.832019	0.261497
171211	Edaradd	EDAR (ectodysplasin-A receptor)-associated death domain	Up-modulated in M+Dx4	2.65947	0.000617904		2.23248	0.00279535		1.21164	0.198255		0.130832	0.863182
11685	Alox12e	arachidonate lipoxygenase, epidermal	Up-modulated in M+Dx4	2.6247	0.00083988		0.704739	0.406338		2.7507	0.0014225		1.59098	0.0374384
329941	Col8a2	collagen, type VIII, alpha 2	Up-modulated in M+Dx4	2.60145	0.000249613		2.07945	0.00237501		0.308838	0.766028		-0.460485	0.517134
328563	Apol11b	apolipoprotein L 11b	Up-modulated in M+Dx4	2.50082	0.000317711		1.35629	0.0560248		0.81813	0.368835		0.345399	0.627265
330671	B4galnt4	beta-1,4-N-acetyl-galactosaminyl transferase 4	Up-modulated in M+Dx4	2.48298	2.16073e-07		1.3877	0.00331386		1.63021	0.00373996		0.402201	0.420433
75329	Atf7ip2	activating transcription factor 7 interacting protein 2	Up-modulated in M+Dx4	2.47996	0.000214689		1.30339	0.0595003		1.50683	0.0568632		0.0997663	0.887376
319800	Slc22a30	solute carrier family 22, member 30	Up-modulated in M+Dx4	2.44857	0.00072455		0.80927	0.313314		1.81659	0.028085		-1.56069	0.0588925
19716	Bex1	brain expressed gene 1	Up-modulated in M+Dx4	2.43091	2.12064e-05		-0.00243774	0.997727		1.66238	0.012832		0.642324	0.269561
15478	Hs3st3a1	heparan sulfate (glucosamine) 3-O-sulfotransferase 3A1	Up-modulated in M+Dx4	2.40603	1.48861e-05		1.30015	0.0186264		0.651766	0.378591		0.559248	0.324968
15904	Id4	inhibitor of DNA binding 4	Up-modulated in M+Dx4	2.39836	2.12403e-05		1.6264	0.002919		0.703053	0.340798		0.206755	0.717882
109978	Art4	ADP-ribosyltransferase 4	Up-modulated in M+Dx4	2.36568	0.000221639		1.70013	0.00613995		1.5346	0.0414197		0.075696	0.906076
74053	Grip1	glutamate receptor interacting protein 1	Up-modulated in M+Dx4	2.32145	0.000558748		1.42094	0.0323104		2.40471	0.00133422		0.337561	0.613691
12189	Brca1	breast cancer 1	Up-modulated in M+Dx4	2.28873	6.53837e-06		1.48288	0.0026394		1.44197	0.0164266		0.713178	0.169832
238988	Erc2	ELKS/RAB6-interacting/CAST family member 2	Up-modulated in M+Dx4	2.2536	0.000983676		1.46281	0.0338418		1.45568	0.0700369		0.177158	0.802738
19735	Rgs2	regulator of G-protein signaling 2	Up-modulated in M+Dx4	2.22428	3.84938e-05		0.0412261	0.951076		1.34667	0.0364954		1.08578	0.0474672
72022	Slc35f2	solute carrier family 35, member F2	Up-modulated in M+Dx4	2.19685	0.000975976		1.58416	0.0148016		0.782181	0.362526		-0.0881583	0.895496
228839	Tgif2	TGFB-induced factor homeobox 2	Up-modulated in M+Dx4	2.17797	0.000105552		1.62204	0.00270043		1.15035	0.0905923		0.326518	0.564936
75590	Dusp9	dual specificity phosphatase 9	Up-modulated in M+Dx4	2.1707	0.000228665		1.45614	0.012189		0.992065	0.176037		0.892115	0.134295
104001	Rtn1	reticulon 1	Up-modulated in M+Dx4	2.17046	0.00034087		1.60588	0.00599434		1.23958	0.0876928		0.296743	0.624387
68298	Ncapd2	non-SMC condensin I complex, subunit D2	Up-modulated in M+Dx4	2.12443	7.03577e-06		1.46604	0.0013096		1.77618	0.00112805		0.300832	0.535084
55987	Cpxm2	carboxypeptidase X 2 (M14 family)	Up-modulated in M+Dx4	2.10808	0.00015056		1.26141	0.0209466		0.332917	0.679487		-0.122448	0.827606
54384	Mtmr7	myotubularin related protein 7	Up-modulated in M+Dx4	2.09813	0.000399635		1.80324	0.00138939		1.73491	0.0109627		-0.238361	0.687856
225908	Myrf	myelin regulatory factor	Up-modulated in M+Dx4	2.0959	0.000804194		-0.564405	0.41795		2.18535	0.00170189		0.779269	0.212653
71149	4933413G19Rik	RIKEN cDNA 4933413G19 gene	Up-modulated in M+Dx4	2.08402	0.000992568		1.70084	0.00542393		1.49859	0.0420179		0.127205	0.843085
67071	Rps6ka6	ribosomal protein S6 kinase polypeptide 6	Up-modulated in M+Dx4	2.08084	0.000165144		1.12542	0.0401967		1.37876	0.0346929		0.349996	0.530329
69784	1500009L16Rik	RIKEN cDNA 1500009L16 gene	Up-modulated in M+Dx4	2.0728	1.77837e-05		1.0041	0.0401967		1.5268	0.0065935		-0.428994	0.404066
22156	Tuft1	tuftelin 1	Up-modulated in M+Dx4	2.07172	1.98567e-05		1.47631	0.00160407		1.45477	0.010722		0.0436163	0.930087
226970	Arhgef4	Rho guanine nucleotide exchange factor (GEF) 4	Up-modulated in M+Dx4	2.0489	6.58252e-06		1.34407	0.00234281		1.44313	0.00678961		-0.185549	0.69391
14787	Rhpn1	rhophilin, Rho GTPase binding protein 1	Up-modulated in M+Dx4	2.04461	0.000771597		1.14139	0.0655162		1.93979	0.00430055		0.582698	0.346707
276829	Smtnl2	smoothelin-like 2	Up-modulated in M+Dx4	2.04329	8.45686e-05		1.56115	0.00186479		1.36966	0.0255715		-0.0875291	0.870757
434325	Tmem221	transmembrane protein 221	Up-modulated in M+Dx4	2.04296	0.000248264		1.56011	0.0046984		1.55901	0.0148694		1.011	0.0749544
217154	Stac2	SH3 and cysteine rich domain 2	Up-modulated in M+Dx4	2.03437	4.77685e-05		1.44316	0.00278667		1.42212	0.0156756		0.267937	0.598657
100504195	Micalcl	MICAL C-terminal like	Up-modulated in M+Dx4	2.027	0.000205609		0.722601	0.20378		0.57635	0.429193		-0.385715	0.490327
226025	Trpm3	transient receptor potential cation channel, subfamily M, member 3	Up-modulated in M+Dx4	2.02285	0.000437752		1.59752	0.00377279		-0.331405	0.690819		0.277315	0.630702
231503	Tmem150c	transmembrane protein 150C	Up-modulated in M+Dx4	1.98069	0.00018008		1.42819	0.00529802		1.4816	0.0162732		0.687899	0.199038
13394	Dlx4	distal-less homeobox 4	Up-modulated in M+Dx4	1.96492	0.000580091		1.03147	0.0728572		1.08759	0.116183		-0.0206033	0.971757
100169874	Gm11110	predicted gene 11110	Up-modulated in M+Dx4	1.94045	0.000122032		1.50947	0.00225763		1.13977	0.0606852		-0.132144	0.80876
320655	Pgap3	post-GPI attachment to proteins 3	Up-modulated in M+Dx4	1.9227	2.28784e-05		0.988071	0.0289644		1.17973	0.029858		0.25222	0.589439
140743	Rem2	rad and gem related GTP binding protein 2	Up-modulated in M+Dx4	1.90626	0.000252069		1.60824	0.00128226		1.38166	0.0234791		0.216209	0.685895
13866	Erbb2	v-erb-b2 erythroblastic leukemia viral oncogene homolog 2, neuro/glioblastoma derived oncogene homolog (avian)	Up-modulated in M+Dx4	1.90423	2.36924e-07		0.980841	0.00691888		1.36517	0.00160796		0.0891607	0.816297
72930	Ppp2r2b	protein phosphatase 2, regulatory subunit B, beta	Up-modulated in M+Dx4	1.89103	0.000102731		0.412179	0.439521		0.730464	0.240413		-0.24135	0.62992
319888	Oacyl	O-acyltransferase like	Up-modulated in M+Dx4	1.88302	0.000333755		1.21504	0.0184491		1.50189	0.0134758		0.516881	0.331642
12447	Ccne1	cyclin E1	Up-modulated in M+Dx4	1.86237	0.000472636		1.23507	0.0173344		0.313927	0.683795		-0.18236	0.734706
404634	H2afy2	H2A histone family, member Y2	Up-modulated in M+Dx4	1.86052	0.000168231		0.287674	0.608366		0.768774	0.218767		-0.09187	0.855044
216049	Zfp365	zinc finger protein 365	Up-modulated in M+Dx4	1.84892	0.000229924		1.01968	0.0408825		0.754938	0.236133		0.247539	0.62758
260305	Nphp4	nephronophthisis 4 (juvenile) homolog (human)	Up-modulated in M+Dx4	1.80026	0.000844986		1.00683	0.0646104		0.793782	0.245994		0.356835	0.51752
215627	Zbtb8b	zinc finger and BTB domain containing 8b	Up-modulated in M+Dx4	1.79471	0.000216226		1.31282	0.00525869		1.79642	0.0010497		-0.184943	0.712913
216456	Gls2	glutaminase 2 (liver, mitochondrial)	Up-modulated in M+Dx4	1.79106	0.00018449		1.25466	0.00753252		1.16516	0.0407593		0.214201	0.666992
21385	Tbx2	T-box 2	Up-modulated in M+Dx4	1.78912	0.000932763		0.123692	0.849357		-0.227861	0.775778		-0.217118	0.688519
209012	Ulk4	unc-51-like kinase 4	Up-modulated in M+Dx4	1.77137	0.000141321		1.13776	0.013722		1.49152	0.00516293		-0.0274483	0.955545
54710	Hs3st3b1	heparan sulfate (glucosamine) 3-O-sulfotransferase 3B1	Up-modulated in M+Dx4	1.76467	0.000218956		0.905137	0.0571314		0.163086	0.823132		0.740434	0.125356
21936	Tnfrsf18	tumor necrosis factor receptor superfamily, member 18	Up-modulated in M+Dx4	1.75593	0.000318026		1.29252	0.00610425		0.283495	0.69162		-0.16454	0.741833
269615	Plch2	phospholipase C, eta 2	Up-modulated in M+Dx4	1.75384	0.000935362		1.35332	0.00777385		1.53966	0.0116351		0.10994	0.835881
12840	Col9a2	collagen, type IX, alpha 2	Up-modulated in M+Dx4	1.74056	0.000112309		1.04108	0.0183249		1.48976	0.00425853		0.154552	0.736127
72535	Aldh1b1	aldehyde dehydrogenase 1 family, member B1	Up-modulated in M+Dx4	1.74018	0.000960702		1.16522	0.0259918		1.01201	0.113195		0.411569	0.446439
14786	Grb7	growth factor receptor bound protein 7	Up-modulated in M+Dx4	1.73596	5.41934e-05		0.914074	0.0318791		1.30348	0.00975018		-0.282401	0.521412
72518	2610307P16Rik	RIKEN cDNA 2610307P16 gene	Up-modulated in M+Dx4	1.72936	2.83714e-05		1.23911	0.00189925		1.53916	0.00119084		0.406207	0.339897
403178	Plcxd1	phosphatidylinositol-specific phospholipase C, X domain containing 1	Up-modulated in M+Dx4	1.71876	0.000628855		1.41682	0.00325333		1.32444	0.0241791		-0.397316	0.440994
78177	Ninl	ninein-like	Up-modulated in M+Dx4	1.70252	6.40483e-06		0.993619	0.00720292		1.24162	0.00505116		0.447947	0.250983
12836	Col7a1	collagen, type VII, alpha 1	Up-modulated in M+Dx4	1.68437	0.000263811		0.944415	0.0380808		1.59424	0.00259662		-0.000360892	0.999384
78767	Efcab11	EF-hand calcium binding domain 11	Up-modulated in M+Dx4	1.67796	0.000374161		1.25131	0.0067881		1.62966	0.0020981		0.21454	0.663619
16480	Jup	junction plakoglobin	Up-modulated in M+Dx4	1.66488	0.000291481		0.730152	0.115729		0.707903	0.22315		-0.00820469	0.985915
16499	Kcnab3	potassium voltage-gated channel, shaker-related subfamily, beta member 3	Up-modulated in M+Dx4	1.65573	0.00021386		1.18189	0.00683876		1.48281	0.0036868		-0.749605	0.123522
16475	Ajuba	ajuba LIM protein	Up-modulated in M+Dx4	1.61841	4.0189e-05		1.11353	0.00345462		1.10002	0.0187427		0.192061	0.635168
244418	D8Ertd82e	DNA segment, Chr 8, ERATO Doi 82, expressed	Up-modulated in M+Dx4	1.61626	0.000367124		0.960349	0.0309401		1.09134	0.0433436		0.378549	0.409181
230145	Galnt12	UDP-N-acetyl-alpha-D-galactosamine:polypeptide N-acetylgalactosaminyltransferase 12	Up-modulated in M+Dx4	1.60613	8.82402e-08		0.925862	0.00209922		0.789685	0.0329539		0.497754	0.120849
381318	Nsl1	NSL1, MIND kinetochore complex component, homolog (S. cerevisiae)	Up-modulated in M+Dx4	1.59378	5.76408e-05		1.11866	0.00359887		1.13062	0.0156763		0.0969591	0.813276
193385	Fam65b	family with sequence similarity 65, member B	Up-modulated in M+Dx4	1.54286	6.84329e-06		0.618848	0.0751664		0.68907	0.107243		0.220016	0.535049
93840	Vangl2	vang-like 2 (van gogh, Drosophila)	Up-modulated in M+Dx4	1.54273	0.000254609		1.0077	0.0144033		0.799116	0.124786		0.126402	0.769921
233876	Hirip3	HIRA interacting protein 3	Up-modulated in M+Dx4	1.54013	0.000171819		1.19681	0.00226257		0.951677	0.05383		0.144177	0.729858
66569	Gdpd1	glycerophosphodiester phosphodiesterase domain containing 1	Up-modulated in M+Dx4	1.53445	0.000346771		1.3325	0.00105402		1.48792	0.00245122		0.45668	0.293677
19362	Rad51ap1	RAD51 associated protein 1	Up-modulated in M+Dx4	1.53045	0.000139447		0.999234	0.0107733		0.975877	0.042753		0.127962	0.756597
103768	Tubg2	tubulin, gamma 2	Up-modulated in M+Dx4	1.51842	7.41426e-05		0.462776	0.251941		0.40169	0.440296		-0.299601	0.451004
320209	Ddx11	DEAD/H (Asp-Glu-Ala-Asp/His) box helicase 11	Up-modulated in M+Dx4	1.51202	1.81064e-07		0.910523	0.00128848		1.09551	0.00129747		0.423361	0.163826
77782	Polq	polymerase (DNA directed), theta	Up-modulated in M+Dx4	1.48942	0.000242194		1.26237	0.00108458		1.30603	0.00535191		0.59185	0.152045
76478	Haus8	4HAUS augmin-like complex, subunit 8	Up-modulated in M+Dx4	1.48669	1.61032e-06		0.940077	0.00197114		0.901579	0.0154112		0.272149	0.404791
23834	Cdc6	cell division cycle 6	Up-modulated in M+Dx4	1.47131	0.000174678		1.22779	0.00101889		1.08828	0.0185197		0.313806	0.434398
67088	Cand2	cullin-associated and neddylation-dissociated 2 (putative)	Up-modulated in M+Dx4	1.4585	1.87911e-07		0.984835	0.000275418		0.797317	0.0188627		-0.188602	0.525249
69894	2010107G23Rik	RIKEN cDNA 2010107G23 gene	Up-modulated in M+Dx4	1.45697	0.000120434		1.18968	0.00104266		1.36811	0.00160536		0.46671	0.2307
18973	Pole	polymerase (DNA directed), epsilon	Up-modulated in M+Dx4	1.44939	0.00013243		1.13409	0.00176591		1.136	0.010578		0.307054	0.428569
19942	Rpl27	ribosomal protein L27	Up-modulated in M+Dx4	1.43106	4.58265e-06		0.846	0.005411		1.12471	0.00209067		0.0893728	0.782045
14228	Fkbp4	FK506 binding protein 4	Up-modulated in M+Dx4	1.42027	8.9125e-05		0.735303	0.0405984		0.774237	0.0807146		0.245606	0.507278
268480	Rapgefl1	Rap guanine nucleotide exchange factor (GEF)-like 1	Up-modulated in M+Dx4	1.3974	0.000681508		1.25219	0.00132734		1.33797	0.00454648		-0.244838	0.561413
100216537	Snord104	small nucleolar RNA, C/D box 104	Up-modulated in M+Dx4	1.39674	0.00065123		1.14394	0.00422489		0.907182	0.0646596		0.506992	0.231439
272551	Gins2	GINS complex subunit 2 (Psf2 homolog)	Up-modulated in M+Dx4	1.36767	1.90784e-10		0.957939	4.12442e-06		0.951504	0.000162056		0.24274	0.292539
230500	Efcab7	EF-hand calcium binding domain 7	Up-modulated in M+Dx4	1.36213	9.98089e-10		0.936012	1.63124e-05		0.744125	0.00572705		-0.00500659	0.983538
667250	Gm12657	predicted gene 12657	Up-modulated in M+Dx4	1.34865	0.000435447		1.0054	0.00630634		0.439484	0.387425		-0.158248	0.684752
15354	Hmgb3	high mobility group box 3	Up-modulated in M+Dx4	1.34103	0.000366047		1.05887	0.00320482		0.652255	0.165231		0.199135	0.602274
66140	Ska2	spindle and kinetochore associated complex subunit 2	Up-modulated in M+Dx4	1.33932	5.82269e-08		0.900874	0.000158983		0.873991	0.00290816		0.13329	0.608967
108153	Adamts7	a disintegrin-like and metallopeptidase (reprolysin type) with thrombospondin type 1 motif, 7	Up-modulated in M+Dx4	1.33653	0.000201593		0.827577	0.0184102		0.590825	0.193611		-0.115948	0.752555
66422	Dctpp1	dCTP pyrophosphatase 1	Up-modulated in M+Dx4	1.33547	2.19667e-05		0.893394	0.00355883		0.99018	0.00750206		0.259209	0.428846
108800	Ston2	stonin 2	Up-modulated in M+Dx4	1.33203	0.000202534		0.809724	0.0207001		-0.231182	0.656678		-0.600059	0.10106
67186	Rplp2	ribosomal protein, large P2	Up-modulated in M+Dx4	1.33067	0.00031413		1.05696	0.00268618		0.44042	0.366596		0.11925	0.750539
100503583	Fsbp	fibrinogen silencer binding protein	Up-modulated in M+Dx4	1.32784	2.57521e-05		0.921729	0.00271029		1.17041	0.00127416		0.253613	0.441869
50760	Fbxo17	F-box protein 17	Up-modulated in M+Dx4	1.32677	0.00037499		1.0719	0.00279757		1.08499	0.0124884		-0.278208	0.476939
240261	Ccdc112	coiled-coil domain containing 112	Up-modulated in M+Dx4	1.31912	3.48079e-08		0.689202	0.00357071		0.729276	0.0117258		0.173165	0.49443
237911	Brip1	BRCA1 interacting protein C-terminal helicase 1	Up-modulated in M+Dx4	1.27399	1.03074e-05		0.983333	0.00038721		0.981425	0.00373969		0.405247	0.177312
14791	Emg1	EMG1 nucleolar protein homolog (S. cerevisiae)	Up-modulated in M+Dx4	1.26826	9.60467e-05		0.90295	0.00388859		0.963538	0.0119478		0.0656829	0.843824
16398	Itga2	integrin alpha 2	Up-modulated in M+Dx4	1.26749	4.15627e-05		0.497115	0.115039		1.09214	0.00237733		-0.0839113	0.792834
71876	Cenpu	centromere protein U	Up-modulated in M+Dx4	1.25819	0.000628563		1.08176	0.00207199		1.23027	0.00341405		0.41692	0.267083
66642	Ctnnbl1	catenin, beta like 1	Up-modulated in M+Dx4	1.25502	0.000381034		0.793033	0.0211866		0.438592	0.344079		0.0298271	0.933845
19672	Rcn1	reticulocalbin 1	Up-modulated in M+Dx4	1.23783	0.000159831		0.920596	0.00338065		0.38354	0.379904		-0.00189124	0.995493
67091	Trappc6a	trafficking protein particle complex 6A	Up-modulated in M+Dx4	1.23309	2.3854e-05		0.952003	0.00070143		1.07881	0.00136702		0.121869	0.690247
242466	Zfp462	zinc finger protein 462	Up-modulated in M+Dx4	1.2283	2.69936e-06		0.946674	0.000150784		0.977065	0.00142858		0.0476177	0.861214
69528	1700030J22Rik	RIKEN cDNA 1700030J22 gene	Up-modulated in M+Dx4	1.22804	0.000160139		1.01359	0.00139278		1.0769	0.00366063		0.179028	0.606797
72668	Skida1	SKI/DACH domain containing 1	Up-modulated in M+Dx4	1.2231	4.57417e-05		0.657824	0.0271341		0.170042	0.704349		-0.294518	0.347838
14163	Fgd1	FYVE, RhoGEF and PH domain containing 1	Up-modulated in M+Dx4	1.22252	0.000267439		0.91875	0.00431622		0.788653	0.0508513		0.28177	0.410832
11487	Adam10	a disintegrin and metallopeptidase domain 10	Up-modulated in M+Dx4	1.21376	0.00053497		0.952571	0.0043971		0.393243	0.398651		-0.202332	0.56915
229644	Trim45	tripartite motif-containing 45	Up-modulated in M+Dx4	1.19535	1.15288e-09		0.507869	0.0110477		0.711353	0.00248356		-0.252862	0.242596
20667	Sox12	SRY (sex determining region Y)-box 12	Up-modulated in M+Dx4	1.1925	0.000288288		0.392723	0.25319		0.248033	0.595166		0.229907	0.494315
50524	Sall2	sal-like 2 (Drosophila)	Up-modulated in M+Dx4	1.19219	1.46667e-06		0.862044	0.000303456		0.783223	0.00798425		-0.029978	0.908763
22154	Tubb5	tubulin, beta 5 class I	Up-modulated in M+Dx4	1.19154	4.24848e-05		0.958978	0.000528983		0.822315	0.0178196		-0.05204	0.861958
72440	Rhno1	RAD9-HUS1-RAD1 interacting nuclear orphan 1	Up-modulated in M+Dx4	1.18575	0.000353922		0.616019	0.0620405		0.728326	0.0702909		-0.0705946	0.834989
14062	F2r	coagulation factor II (thrombin) receptor	Up-modulated in M+Dx4	1.18277	3.05005e-05		0.723525	0.00887269		0.461327	0.204792		0.0147334	0.959909
26456	Sema4g	sema domain, immunoglobulin domain (Ig), transmembrane domain (TM) and short cytoplasmic domain, (semaphorin) 4G	Up-modulated in M+Dx4	1.17703	0.00039711		0.915298	0.00412605		0.944902	0.0153692		0.295729	0.38461
18810	Plec	plectin	Up-modulated in M+Dx4	1.17474	6.40483e-06		0.993006	5.63037e-05		0.994632	0.00104272		-0.065385	0.808363
19921	Rpl19	ribosomal protein L19	Up-modulated in M+Dx4	1.16875	7.76681e-15		0.905324	2.62411e-10		0.941558	6.29081e-08		0.0618295	0.701225
108671	Dnajc9	DnaJ (Hsp40) homolog, subfamily C, member 9	Up-modulated in M+Dx4	1.15974	7.42008e-09		0.941814	8.26345e-07		0.583652	0.0172217		0.164831	0.437435
233887	Zfp553	zinc finger protein 553	Up-modulated in M+Dx4	1.148	9.06706e-12		0.851661	1.41296e-07		0.941558	1.27265e-06		0.106596	0.556151
68051	Nutf2	nuclear transport factor 2	Up-modulated in M+Dx4	1.1451	3.25744e-16		0.954686	8.90655e-13		0.799326	1.09544e-06		0.102616	0.499363
66101	Ppih	peptidyl prolyl isomerase H	Up-modulated in M+Dx4	1.14018	5.77724e-06		0.933155	9.63404e-05		0.687553	0.0235169		0.0363978	0.889612
53610	Nono	non-POU-domain-containing, octamer binding protein	Up-modulated in M+Dx4	1.13976	2.22588e-08		0.98286	3.48285e-07		0.861365	0.000316613		0.114636	0.59254
227099	Pms1	postmeiotic segregation increased 1 (S. cerevisiae)	Up-modulated in M+Dx4	1.13094	1.45446e-07		0.717967	0.000631483		0.669934	0.00969261		0.0961537	0.674685
78833	Gins3	GINS complex subunit 3 (Psf3 homolog)	Up-modulated in M+Dx4	1.12557	2.24622e-05		0.757144	0.00342187		0.67102	0.037168		0.724842	0.00813785
209334	Gen1	Gen homolog 1, endonuclease (Drosophila)	Up-modulated in M+Dx4	1.12338	0.00014712		0.806093	0.00502633		0.867583	0.0125661		-0.0420314	0.892067
64898	Lpin2	lipin 2	Up-modulated in M+Dx4	1.12288	0.000109259		0.838778	0.00255293		0.460406	0.214648		0.162572	0.584972
101351	Eogt	EGF domain-specific O-linked N-acetylglucosamine (GlcNAc) transferase	Up-modulated in M+Dx4	1.11348	0.000363274		0.87591	0.00329715		0.687279	0.0696382		0.0720565	0.820889
236900	Pdk3	pyruvate dehydrogenase kinase, isoenzyme 3	Up-modulated in M+Dx4	1.09918	1.15366e-06		0.905728	2.56714e-05		0.575919	0.0376802		-0.1961	0.410106
52653	Nudcd2	NudC domain containing 2	Up-modulated in M+Dx4	1.09501	2.45133e-06		0.960834	1.24635e-05		0.944641	0.00047262		0.154112	0.52454
57785	Rangrf	RAN guanine nucleotide release factor	Up-modulated in M+Dx4	1.09416	0.00072908		0.910167	0.00329207		0.89019	0.0190055		0.157451	0.63539
67153	Rnaseh2b	ribonuclease H2, subunit B	Up-modulated in M+Dx4	1.09351	6.13588e-08		0.914914	2.05943e-06		0.88101	0.000177711		0.256972	0.229443
67628	Anp32b	acidic (leucine-rich) nuclear phosphoprotein 32 family, member B	Up-modulated in M+Dx4	1.09049	0.000203408		0.944406	0.000666715		0.407945	0.284945		0.0529099	0.859904
381438	Gm5148	predicted gene 5148	Up-modulated in M+Dx4	1.08415	0.000242211		0.842903	0.00390179		0.655168	0.0680593		-0.178999	0.589814
70099	Smc4	structural maintenance of chromosomes 4	Up-modulated in M+Dx4	1.07913	0.000314419		0.976638	0.000541552		0.889724	0.0113412		0.272296	0.372278
28036	Larp7	La ribonucleoprotein domain family, member 7	Up-modulated in M+Dx4	1.06996	1.25616e-05		0.879294	0.000158597		0.683104	0.0203007		0.219002	0.38817
13867	Erbb3	v-erb-b2 erythroblastic leukemia viral oncogene homolog 3 (avian)	Up-modulated in M+Dx4	1.06932	3.05513e-05		0.554073	0.0288605		0.982372	0.000942005		0.0311677	0.906252
20744	Strbp	spermatid perinuclear RNA binding protein	Up-modulated in M+Dx4	1.06931	0.000209201		0.820411	0.00291231		0.713647	0.0394208		0.107453	0.715439
52009	Hn1l	hematological and neurological expressed 1-like	Up-modulated in M+Dx4	1.06498	0.000108477		0.901302	0.000548864		0.670611	0.043514		0.0583602	0.836394
67694	Ift74	intraflagellar transport 74	Up-modulated in M+Dx4	1.06462	1.40333e-10		0.836913	1.38758e-07		0.808315	2.97974e-05		0.0125282	0.943941
13433	Dnmt1	DNA methyltransferase (cytosine-5) 1	Up-modulated in M+Dx4	1.06096	1.48846e-05		0.931798	5.7223e-05		0.829952	0.0039664		0.320872	0.205255
72612	2700029M09Rik	RIKEN cDNA 2700029M09 gene	Up-modulated in M+Dx4	1.05993	2.29139e-11		0.917381	1.1531e-09		0.734165	8.21221e-05		0.125507	0.460152
68219	Nudt21	nudix (nucleoside diphosphate linked moiety X)-type motif 21	Up-modulated in M+Dx4	1.05595	2.47194e-08		0.878424	1.07471e-06		0.905465	3.67301e-05		0.153067	0.444122
69942	Rnf113a1	ring finger protein 113A1	Up-modulated in M+Dx4	1.0516	0.000554521		0.818872	0.005728		0.948867	0.00657132		0.0543996	0.865378
67242	Gemin6	gem (nuclear organelle) associated protein 6	Up-modulated in M+Dx4	1.04638	4.65331e-05		0.878692	0.000339386		0.755373	0.0130857		0.310883	0.243843
21648	Dynlt1b	dynein light chain Tctex-type 1B	Up-modulated in M+Dx4	1.04562	1.97754e-09		0.811777	1.03037e-06		0.920967	4.85534e-06		-0.108773	0.555429
66094	Lsm7	LSM7 homolog, U6 small nuclear RNA associated (S. cerevisiae)	Up-modulated in M+Dx4	1.03925	2.28322e-05		0.980495	2.24912e-05		0.842438	0.00336611		0.00673888	0.978926
67025	Rpl11	ribosomal protein L11	Up-modulated in M+Dx4	1.03802	5.06126e-12		0.942357	3.16069e-11		0.955589	3.08539e-08		0.0633237	0.692616
71523	8430429K09Rik	RIKEN cDNA 8430429K09 gene	Up-modulated in M+Dx4	1.03658	8.86213e-06		0.513234	0.028699		0.543549	0.0585738		0.00413138	0.986647
21749	Terf1	telomeric repeat binding factor 1	Up-modulated in M+Dx4	1.0344	2.90037e-12		0.902822	1.44022e-10		0.785223	5.28263e-06		-0.0262733	0.869431
68948	Fam216a	family with sequence similarity 216, member A	Up-modulated in M+Dx4	1.03346	1.49641e-05		0.896754	7.49383e-05		0.541616	0.0654003		-0.0347065	0.889131
100310872	Dynlt1a	dynein light chain Tctex-type 1A	Up-modulated in M+Dx4	1.03255	9.03701e-09		0.784375	4.7553e-06		0.90624	1.29868e-05		-0.0579889	0.759714
227715	Exosc2	exosome component 2	Up-modulated in M+Dx4	1.02994	0.000980545		0.875807	0.0031481		0.594261	0.12173		0.17488	0.580958
66637	Tsen15	tRNA splicing endonuclease 15 homolog (S. cerevisiae)	Up-modulated in M+Dx4	1.02766	2.25985e-12		0.827432	3.79456e-09		0.640085	0.000230922		0.0760613	0.631836
20365	Serf1	small EDRK-rich factor 1	Up-modulated in M+Dx4	1.02751	4.18143e-05		0.487052	0.0523814		0.704819	0.018575		-0.0490789	0.850184
16456	F11r	F11 receptor	Up-modulated in M+Dx4	1.01833	1.74788e-11		0.9948	3.08478e-12		0.762378	1.62701e-05		-0.0152067	0.925197
69071	Tmem97	transmembrane protein 97	Up-modulated in M+Dx4	1.01683	0.000178299		0.994582	9.94654e-05		0.745737	0.0204222		0.0404133	0.885818
72140	Cep89	centrosomal protein 89	Up-modulated in M+Dx4	1.01666	0.00022573		0.866063	0.000937667		0.907182	0.00459133		-0.0787224	0.781588
18643	Pfn1	profilin 1	Up-modulated in M+Dx4	1.01621	5.0523e-11		0.965134	3.56852e-11		0.857085	1.69328e-06		-0.0483141	0.769202
677044	Gm10653	ribsomal protein S2 pseudogene	Up-modulated in M+Dx4	1.01565	0.000152548		0.827558	0.00128226		0.731169	0.0217187		-0.0575908	0.837316
67920	Mak16	MAK16 homolog (S. cerevisiae)	Up-modulated in M+Dx4	1.01472	3.2729e-08		0.860445	8.20295e-07		0.64399	0.00330991		0.328476	0.0898009
100040531	Dynlt1f	dynein light chain Tctex-type 1F	Up-modulated in M+Dx4	1.01361	2.46948e-08		0.784809	5.87055e-06		0.867309	3.96201e-05		-0.125705	0.51113
15519	Hsp90aa1	heat shock protein 90, alpha (cytosolic), class A member 1	Up-modulated in M+Dx4	1.01354	5.9099e-05		0.864284	0.000294033		0.827058	0.00521355		0.242868	0.349147
100042049	Gm15421	ribosomal protein L22 like 1 pseudogene	Up-modulated in M+Dx4	1.01225	0.000836887		0.625748	0.0368115		0.875826	0.0128561		-0.0345208	0.912543
433759	Hdac1	histone deacetylase 1	Up-modulated in M+Dx4	1.01112	2.25944e-07		0.838304	6.20098e-06		0.440423	0.0710536		-0.103218	0.614507
56452	Orc6	origin recognition complex, subunit 6	Up-modulated in M+Dx4	1.00854	5.68918e-05		0.835037	0.000454121		0.568813	0.0634736		0.214355	0.407106
17975	Ncl	nucleolin	Up-modulated in M+Dx4	1.00586	9.25924e-05		0.89865	0.000212702		0.890067	0.00297658		0.196317	0.456986
545700	Smarca5-ps	SWI/SNF related, matrix associated, actin depenent ragulator of chromatin, subfamily a, member 5, pseudogene	Up-modulated in M+Dx4	1.00397	6.677e-05		0.842823	0.000482709		0.657879	0.0295128		-0.000901779	0.997299
109828	C7	complement component 7	Down-modulated in M+Dx4	-5.91241	3.70683e-25	Down-modulated in Dx4	-5.34045	1.32347e-31	Down-modulated in M+Dx2	-5.50448	1.52054e-18	Up-modulated in MPA	1.42375	1.41216e-08
17385	Mmp11	matrix metallopeptidase 11	Down-modulated in M+Dx4	-1.61855	4.52933e-05	Down-modulated in Dx4	-2.19223	2.54547e-09	Down-modulated in M+Dx2	-1.83014	5.06437e-05	Down-modulated in MPA	-1.07279	0.00805374
100038363	F630028O10Rik	RIKEN cDNA F630028O10 gene	Down-modulated in M+Dx4	-2.20559	4.84889e-08	Down-modulated in Dx4	-1.56531	4.7215e-05	Down-modulated in M+Dx2	-3.04794	3.21426e-11	Down-modulated in MPA	-1.09953	0.0084111
231871	Daglb	diacylglycerol lipase, beta	Down-modulated in M+Dx4	-2.4557	3.04936e-11	Down-modulated in Dx4	-2.07921	2.90672e-09	Down-modulated in M+Dx2	-2.49932	2.47593e-09	Down-modulated in MPA	-1.54024	7.43152e-05
18726	Lilra6	leukocyte immunoglobulin-like receptor, subfamily A (with TM domain), member 6	Down-modulated in M+Dx4	-2.66895	2.26362e-11	Down-modulated in Dx4	-2.17978	7.9811e-09	Down-modulated in M+Dx2	-3.24297	6.8096e-13	Down-modulated in MPA	-1.09205	0.00876166
18022	Nfe2	nuclear factor, erythroid derived 2	Down-modulated in M+Dx4	-2.75078	8.52344e-05	Down-modulated in Dx4	-2.79397	2.22549e-05	Down-modulated in M+Dx2	-3.78535	3.43715e-06	Down-modulated in MPA	-2.22654	0.00123464
14432	Gap43	growth associated protein 43	Down-modulated in M+Dx4	-3.0239	2.40948e-08	Down-modulated in Dx4	-3.5609	2.26291e-11	Down-modulated in M+Dx2	-3.95288	1.74399e-08	Down-modulated in MPA	-1.26988	0.00987696
217304	Cd300lb	CD300 antigen like family member B	Down-modulated in M+Dx4	-3.39924	6.63898e-19	Down-modulated in Dx4	-2.65773	4.45369e-14	Down-modulated in M+Dx2	-4.26356	5.36915e-20	Down-modulated in MPA	-1.31025	0.000743597
214593	Duox2	dual oxidase 2	Down-modulated in M+Dx4	-3.54283	5.65146e-05	Down-modulated in Dx4	-2.79726	0.000983344	Down-modulated in M+Dx2	-4.08231	1.34759e-05	Down-modulated in MPA	-2.83873	0.000776275
21930	Tnfaip6	tumor necrosis factor alpha induced protein 6	Down-modulated in M+Dx4	-3.87607	1.45062e-09	Down-modulated in Dx4	-4.38591	5.0494e-13	Down-modulated in M+Dx2	-5.17521	1.06488e-12	Down-modulated in MPA	-1.88156	0.00365744
110794	Cebpe	CCAAT/enhancer binding protein (C/EBP), epsilon	Down-modulated in M+Dx4	-4.12399	1.19246e-07	Down-modulated in Dx4	-4.25564	1.04587e-08	Down-modulated in M+Dx2	-4.77129	4.65082e-08	Down-modulated in MPA	-1.89323	0.00652577
14067	F5	coagulation factor V	Down-modulated in M+Dx4	-4.47639	1.51013e-17	Down-modulated in Dx4	-3.12653	3.79319e-10	Down-modulated in M+Dx2	-4.93401	6.38288e-17	Down-modulated in MPA	-2.02205	0.00022132
18436	P2rx1	purinergic receptor P2X, ligand-gated ion channel, 1	Down-modulated in M+Dx4	-4.49828	1.85579e-19	Down-modulated in Dx4	-4.0927	4.19711e-20	Down-modulated in M+Dx2	-4.12839	1.61161e-13	Down-modulated in MPA	-1.43514	0.00143093
238875	Gapt	Grb2-binding adaptor, transmembrane	Down-modulated in M+Dx4	-4.52591	2.50307e-13	Down-modulated in Dx4	-4.17736	4.91058e-14	Down-modulated in M+Dx2	-4.94761	1.84626e-11	Down-modulated in MPA	-1.54971	0.00361322
226143	Cyp2c44	cytochrome P450, family 2, subfamily c, polypeptide 44	Down-modulated in M+Dx4	-4.74673	4.55911e-13	Down-modulated in Dx4	-4.33491	4.96401e-14	Down-modulated in M+Dx2	-3.72369	2.67235e-08	Down-modulated in MPA	-1.49655	0.00331411
12771	Ccr3	chemokine (C-C motif) receptor 3	Down-modulated in M+Dx4	-5.00762	4.0515e-14	Down-modulated in Dx4	-4.34412	2.65326e-12	Down-modulated in M+Dx2	-6.12233	7.16837e-16	Down-modulated in MPA	-2.22504	0.000802455
233186	Siglecf	sialic acid binding Ig-like lectin F	Down-modulated in M+Dx4	-5.38574	1.81155e-19	Down-modulated in Dx4	-3.95294	2.78623e-14	Down-modulated in M+Dx2	-5.90917	6.29851e-17	Down-modulated in MPA	-2.33328	2.92428e-05
665033	Col6a5	collagen, type VI, alpha 5	Down-modulated in M+Dx4	-5.41593	3.43393e-10	Down-modulated in Dx4	-4.84955	5.37375e-09	Down-modulated in M+Dx2	-3.46383	0.000253705	Down-modulated in MPA	-3.53756	3.08662e-05
58994	Smpd3	sphingomyelin phosphodiesterase 3, neutral	Down-modulated in M+Dx4	-7.43516	1.4087e-37	Down-modulated in Dx4	-7.94935	1.78017e-45	Down-modulated in M+Dx2	-7.02555	5.38955e-28	Down-modulated in MPA	-1.7947	0.00152791
93726	Rnase2a	ribonuclease, RNase A family, 2A (liver, eosinophil-derived neurotoxin)	Down-modulated in M+Dx4	-7.70398	1.0313e-36	Down-modulated in Dx4	-7.21255	2.38006e-37	Down-modulated in M+Dx2	-8.19044	5.66658e-32	Down-modulated in MPA	-1.93227	0.00146548
381974	Mrgprg	MAS-related GPR, member G	Down-modulated in M+Dx4	-7.83719	1.50062e-18	Down-modulated in Dx4	-8.21581	7.41444e-21	Down-modulated in M+Dx2	-6.91203	4.26745e-14	Down-modulated in MPA	-4.48245	9.96699e-08
102247	Agpat6	1-acylglycerol-3-phosphate O-acyltransferase 6 (lysophosphatidic acid acyltransferase, zeta)	Down-modulated in M+Dx4	-1.00186	8.70081e-05	Down-modulated in Dx4	-1.12665	2.04286e-06	Down-modulated in M+Dx2	-1.15589	6.84156e-05		0.0355907	0.891752
231214	Cc2d2a	coiled-coil and C2 domain containing 2A	Down-modulated in M+Dx4	-1.01379	8.58099e-11	Down-modulated in Dx4	-1.08714	1.03312e-13	Down-modulated in M+Dx2	-1.18882	2.26663e-11		-0.00664575	0.967706
14773	Grk5	G protein-coupled receptor kinase 5	Down-modulated in M+Dx4	-1.01733	0.000113722	Down-modulated in Dx4	-1.20935	7.47548e-07	Down-modulated in M+Dx2	-1.22188	4.60597e-05		-0.218753	0.415725
69590	Gpx8	glutathione peroxidase 8 (putative)	Down-modulated in M+Dx4	-1.02039	0.000497789	Down-modulated in Dx4	-1.252	3.7405e-06	Down-modulated in M+Dx2	-1.24295	0.000183579		-0.179084	0.546848
320473	Heatr5b	HEAT repeat containing 5B	Down-modulated in M+Dx4	-1.03762	4.90922e-18	Down-modulated in Dx4	-1.07348	1.2861e-21	Down-modulated in M+Dx2	-1.08965	1.90828e-15		-0.0472783	0.710389
56516	Rbms2	RNA binding motif, single stranded interacting protein 2	Down-modulated in M+Dx4	-1.04727	8.4872e-11	Down-modulated in Dx4	-1.07939	9.5625e-13	Down-modulated in M+Dx2	-1.37734	3.28812e-14		-0.164719	0.334624
102442	Dennd4a	DENN/MADD domain containing 4A	Down-modulated in M+Dx4	-1.05839	2.34535e-09	Down-modulated in Dx4	-1.1833	8.59235e-13	Down-modulated in M+Dx2	-1.02483	4.84909e-07		-0.205951	0.268737
105670	Rcbtb2	regulator of chromosome condensation (RCC1) and BTB (POZ) domain containing protein 2	Down-modulated in M+Dx4	-1.06648	1.54872e-08	Down-modulated in Dx4	-1.07799	1.07904e-09	Down-modulated in M+Dx2	-1.18181	3.62373e-08		-0.197728	0.317088
14712	Gnpat	glyceronephosphate O-acyltransferase	Down-modulated in M+Dx4	-1.07047	6.93721e-16	Down-modulated in Dx4	-1.30377	5.62189e-26	Down-modulated in M+Dx2	-1.13255	6.7097e-14		-0.0550934	0.696964
26363	Btd	biotinidase	Down-modulated in M+Dx4	-1.0762	1.25628e-08	Down-modulated in Dx4	-1.13042	1.66611e-10	Down-modulated in M+Dx2	-1.34714	3.85725e-10		-0.245717	0.212266
225791	Zadh2	zinc binding alcohol dehydrogenase, domain containing 2	Down-modulated in M+Dx4	-1.07623	1.03965e-13	Down-modulated in Dx4	-1.12019	1.46436e-16	Down-modulated in M+Dx2	-1.04975	2.46904e-10		-0.129125	0.399517
29869	Ulk2	unc-51 like kinase 2	Down-modulated in M+Dx4	-1.07747	4.83831e-10	Down-modulated in Dx4	-1.18688	2.17185e-13	Down-modulated in M+Dx2	-1.01264	3.66482e-07		-0.170923	0.349523
73379	Dcbld2	discoidin, CUB and LCCL domain containing 2	Down-modulated in M+Dx4	-1.07919	0.000311889	Down-modulated in Dx4	-1.18908	1.94659e-05	Down-modulated in M+Dx2	-1.60495	1.52632e-06		-0.254668	0.402629
16923	Sh2b3	SH2B adaptor protein 3	Down-modulated in M+Dx4	-1.07935	2.30954e-07	Down-modulated in Dx4	-1.1062	1.52742e-08	Down-modulated in M+Dx2	-1.26279	1.1038e-07		-0.13562	0.53112
19042	Ppm1a	protein phosphatase 1A, magnesium dependent, alpha isoform	Down-modulated in M+Dx4	-1.08956	1.85225e-27	Down-modulated in Dx4	-1.06055	2.68586e-29	Down-modulated in M+Dx2	-1.07743	4.73544e-21		-0.227479	0.0364407
13805	Eng	endoglin	Down-modulated in M+Dx4	-1.09323	0.000612267	Down-modulated in Dx4	-1.11922	0.000172952	Down-modulated in M+Dx2	-1.68825	1.88492e-06		-0.0513312	0.873719
18950	Pnp	purine-nucleoside phosphorylase	Down-modulated in M+Dx4	-1.09685	1.04358e-06	Down-modulated in Dx4	-1.05613	5.6781e-07	Down-modulated in M+Dx2	-1.52653	1.34702e-09		-0.182947	0.43338
73919	Lyrm1	LYR motif containing 1	Down-modulated in M+Dx4	-1.09715	7.67518e-06	Down-modulated in Dx4	-1.03528	6.47431e-06	Down-modulated in M+Dx2	-1.16817	3.86123e-05		-0.117746	0.634319
67155	Smarca2	SWI/SNF related, matrix associated, actin dependent regulator of chromatin, subfamily a, member 2	Down-modulated in M+Dx4	-1.10407	9.40439e-06	Down-modulated in Dx4	-1.24079	8.81077e-08	Down-modulated in M+Dx2	-1.25923	8.64888e-06		-0.183688	0.4759
216820	Dhrs7b	dehydrogenase/reductase (SDR family) member 7B	Down-modulated in M+Dx4	-1.10496	6.33312e-10	Down-modulated in Dx4	-1.10622	4.16403e-11	Down-modulated in M+Dx2	-1.23231	1.5312e-09		-0.193509	0.301709
76498	Paqr4	progestin and adipoQ receptor family member IV	Down-modulated in M+Dx4	-1.11291	2.85882e-08	Down-modulated in Dx4	-1.10467	4.30974e-09	Down-modulated in M+Dx2	-1.19512	1.92445e-07		0.0202658	0.922551
53619	Blcap	bladder cancer associated protein homolog (human)	Down-modulated in M+Dx4	-1.11495	1.10414e-27	Down-modulated in Dx4	-1.02873	9.48616e-27	Down-modulated in M+Dx2	-1.02987	1.60598e-18		0.0738739	0.497131
224020	Pi4ka	phosphatidylinositol 4-kinase, catalytic, alpha polypeptide	Down-modulated in M+Dx4	-1.1157	5.8097e-34	Down-modulated in Dx4	-1.07537	1.37556e-35	Down-modulated in M+Dx2	-1.17846	2.3324e-29		-0.149573	0.131885
140481	Man2a2	mannosidase 2, alpha 2	Down-modulated in M+Dx4	-1.1163	7.58073e-11	Down-modulated in Dx4	-1.40821	9.65087e-19	Down-modulated in M+Dx2	-1.46177	3.50683e-14		-0.207846	0.252296
67501	Ccdc50	coiled-coil domain containing 50	Down-modulated in M+Dx4	-1.11963	1.33263e-29	Down-modulated in Dx4	-1.10417	2.21181e-32	Down-modulated in M+Dx2	-1.01529	3.2328e-19		-0.168335	0.118058
77697	Mmab	methylmalonic aciduria (cobalamin deficiency) type B homolog (human)	Down-modulated in M+Dx4	-1.12513	1.52343e-08	Down-modulated in Dx4	-1.3683	1.4173e-13	Down-modulated in M+Dx2	-1.4563	1.06648e-10		-0.373359	0.0721989
192986	Cyb5d2	cytochrome b5 domain containing 2	Down-modulated in M+Dx4	-1.12787	3.54726e-07	Down-modulated in Dx4	-1.08413	1.84072e-07	Down-modulated in M+Dx2	-1.2289	1.36652e-06		-0.167143	0.464081
58246	Slc35b4	solute carrier family 35, member B4	Down-modulated in M+Dx4	-1.13358	4.37173e-16	Down-modulated in Dx4	-1.15239	1.32335e-18	Down-modulated in M+Dx2	-1.38767	2.24977e-18		-0.185977	0.209846
208820	Triqk	triple QxxK/R motif containing	Down-modulated in M+Dx4	-1.13634	3.45643e-05	Down-modulated in Dx4	-1.36308	9.62295e-08	Down-modulated in M+Dx2	-1.56507	7.58856e-07		-0.359565	0.195265
65099	Irak1bp1	interleukin-1 receptor-associated kinase 1 binding protein 1	Down-modulated in M+Dx4	-1.13746	2.08148e-06	Down-modulated in Dx4	-1.70373	1.70043e-14	Down-modulated in M+Dx2	-1.50044	3.91949e-08		-0.190505	0.438916
67269	Agtpbp1	ATP/GTP binding protein 1	Down-modulated in M+Dx4	-1.14298	1.80506e-09	Down-modulated in Dx4	-1.03733	7.11242e-09	Down-modulated in M+Dx2	-1.14005	1.68551e-07		-0.146497	0.462784
74244	Atg7	autophagy related 7	Down-modulated in M+Dx4	-1.14364	3.12171e-11	Down-modulated in Dx4	-1.09102	1.53213e-11	Down-modulated in M+Dx2	-1.15298	5.42021e-09		-0.103133	0.567387
11370	Acadvl	acyl-Coenzyme A dehydrogenase, very long chain	Down-modulated in M+Dx4	-1.14839	1.38273e-06	Down-modulated in Dx4	-1.2057	5.99808e-08	Down-modulated in M+Dx2	-1.02071	0.00021681		-0.0507528	0.837378
70804	Pgrmc2	progesterone receptor membrane component 2	Down-modulated in M+Dx4	-1.15293	4.43018e-15	Down-modulated in Dx4	-1.00704	4.11772e-13	Down-modulated in M+Dx2	-1.28442	1.49722e-14		-0.136974	0.381975
224703	March2	membrane-associated ring finger (C3HC4) 2	Down-modulated in M+Dx4	-1.15714	1.39845e-06	Down-modulated in Dx4	-1.05288	3.1577e-06	Down-modulated in M+Dx2	-1.19108	1.49268e-05		-0.297414	0.231469
78619	Zfp449	zinc finger protein 449	Down-modulated in M+Dx4	-1.1576	0.00050108	Down-modulated in Dx4	-1.46701	1.84353e-06	Down-modulated in M+Dx2	-1.46819	0.000102255		-0.144717	0.66539
52502	Carhsp1	calcium regulated heat stable protein 1	Down-modulated in M+Dx4	-1.16096	2.4804e-10	Down-modulated in Dx4	-1.19628	3.53727e-12	Down-modulated in M+Dx2	-1.22275	5.03537e-09		-0.258303	0.182526
269037	Ctif	CBP80/20-dependent translation initiation factor	Down-modulated in M+Dx4	-1.16219	2.6297e-08	Down-modulated in Dx4	-1.18668	1.32667e-09	Down-modulated in M+Dx2	-1.46266	6.6052e-10		0.0514382	0.812794
219189	Vwa8	von Willebrand factor A domain containing 8	Down-modulated in M+Dx4	-1.16649	4.00305e-08	Down-modulated in Dx4	-1.33229	1.71438e-11	Down-modulated in M+Dx2	-1.17256	1.46098e-06		-0.0380345	0.864184
320273	B230208H11Rik	RIKEN cDNA B230208H11 gene	Down-modulated in M+Dx4	-1.16946	0.000357442	Down-modulated in Dx4	-1.29205	2.3169e-05	Down-modulated in M+Dx2	-1.84274	1.67619e-06		-0.460033	0.158828
246782	Atpaf2	ATP synthase mitochondrial F1 complex assembly factor 2	Down-modulated in M+Dx4	-1.17103	8.7755e-13	Down-modulated in Dx4	-1.27517	8.62772e-17	Down-modulated in M+Dx2	-1.33441	8.93329e-13		-0.17309	0.316462
235493	Fam214a	family with sequence similarity 214, member A	Down-modulated in M+Dx4	-1.17107	6.51111e-06	Down-modulated in Dx4	-1.46399	1.13687e-09	Down-modulated in M+Dx2	-1.2596	2.14038e-05		-0.0252908	0.924884
442834	D830031N03Rik	RIKEN cDNA D830031N03 gene	Down-modulated in M+Dx4	-1.17554	6.06569e-06	Down-modulated in Dx4	-1.52731	2.022e-10	Down-modulated in M+Dx2	-1.48566	3.9771e-07		-0.00214563	0.993616
18624	Pepd	peptidase D	Down-modulated in M+Dx4	-1.17746	1.75667e-06	Down-modulated in Dx4	-1.13723	8.93149e-07	Down-modulated in M+Dx2	-1.61958	4.72744e-09		-0.249657	0.328425
18718	Pip4k2a	phosphatidylinositol-5-phosphate 4-kinase, type II, alpha	Down-modulated in M+Dx4	-1.18162	2.02335e-05	Down-modulated in Dx4	-1.016	0.00010523	Down-modulated in M+Dx2	-1.66355	8.70459e-08		-0.252764	0.375017
104082	Wdr7	WD repeat domain 7	Down-modulated in M+Dx4	-1.18617	2.83607e-16	Down-modulated in Dx4	-1.06243	7.25389e-15	Down-modulated in M+Dx2	-1.09126	5.69993e-11		-0.252174	0.101541
14057	Sfxn1	sideroflexin 1	Down-modulated in M+Dx4	-1.18804	1.37223e-08	Down-modulated in Dx4	-1.28345	5.30517e-11	Down-modulated in M+Dx2	-1.25167	1.5826e-07		-0.234353	0.285936
67622	Mxra7	matrix-remodelling associated 7	Down-modulated in M+Dx4	-1.18811	0.000121379	Down-modulated in Dx4	-1.44234	4.74057e-07	Down-modulated in M+Dx2	-1.84057	9.09403e-08		-0.264606	0.401022
12974	Cs	citrate synthase	Down-modulated in M+Dx4	-1.18921	1.28743e-24	Down-modulated in Dx4	-1.14425	1.24151e-25	Down-modulated in M+Dx2	-1.13139	1.40163e-17		-0.193932	0.12314
22021	Tpst1	protein-tyrosine sulfotransferase 1	Down-modulated in M+Dx4	-1.19407	1.81024e-11	Down-modulated in Dx4	-1.66732	5.12625e-24	Down-modulated in M+Dx2	-1.36256	1.62796e-11		-0.158709	0.396163
321003	Xpnpep3	X-prolyl aminopeptidase (aminopeptidase P) 3, putative	Down-modulated in M+Dx4	-1.19486	7.00822e-12	Down-modulated in Dx4	-1.15803	1.40399e-12	Down-modulated in M+Dx2	-1.1223	2.17175e-08		-0.14206	0.435979
11772	Ap2a2	adaptor-related protein complex 2, alpha 2 subunit	Down-modulated in M+Dx4	-1.19557	2.05915e-12	Down-modulated in Dx4	-1.20192	4.97291e-14	Down-modulated in M+Dx2	-1.36703	1.29228e-12		-0.265275	0.141759
97212	Hadha	hydroxyacyl-Coenzyme A dehydrogenase/3-ketoacyl-Coenzyme A thiolase/enoyl-Coenzyme A hydratase (trifunctional protein), alpha subunit	Down-modulated in M+Dx4	-1.19876	3.70683e-25	Down-modulated in Dx4	-1.28924	1.42352e-32	Down-modulated in M+Dx2	-1.16981	7.34131e-19		-0.0298644	0.811749
226594	Rcsd1	RCSD domain containing 1	Down-modulated in M+Dx4	-1.20237	0.000247697	Down-modulated in Dx4	-1.14453	0.000200811	Down-modulated in M+Dx2	-1.36596	0.000263708		0.103098	0.755983
84652	Fam126a	family with sequence similarity 126, member A	Down-modulated in M+Dx4	-1.2042	2.72034e-06	Down-modulated in Dx4	-1.16024	1.48162e-06	Down-modulated in M+Dx2	-1.36551	2.98804e-06		-0.134852	0.611068
19165	Psen2	presenilin 2	Down-modulated in M+Dx4	-1.20499	0.000141343	Down-modulated in Dx4	-1.18272	6.73015e-05	Down-modulated in M+Dx2	-1.40196	9.7973e-05		-0.169215	0.599615
14265	Fmr1	fragile X mental retardation syndrome 1	Down-modulated in M+Dx4	-1.20524	3.1952e-14	Down-modulated in Dx4	-1.10554	1.55942e-13	Down-modulated in M+Dx2	-1.31222	3.26059e-13		-0.343721	0.042678
16880	Lifr	leukemia inhibitory factor receptor	Down-modulated in M+Dx4	-1.20627	1.14028e-06	Down-modulated in Dx4	-1.35508	4.55723e-09	Down-modulated in M+Dx2	-1.48051	1.20297e-07		-0.108286	0.674561
215690	Nav1	neuron navigator 1	Down-modulated in M+Dx4	-1.20667	1.53438e-05	Down-modulated in Dx4	-1.36598	1.44535e-07	Down-modulated in M+Dx2	-1.99221	1.05059e-10		-0.219442	0.445482
237253	Lrp11	low density lipoprotein receptor-related protein 11	Down-modulated in M+Dx4	-1.21105	0.000174348	Down-modulated in Dx4	-1.6815	2.53502e-08	Down-modulated in M+Dx2	-2.76367	8.30996e-12		-0.0749138	0.813798
54447	Asah2	N-acylsphingosine amidohydrolase 2	Down-modulated in M+Dx4	-1.21137	9.49891e-05	Down-modulated in Dx4	-1.12746	0.000111697	Down-modulated in M+Dx2	-1.25416	0.000428759		-0.0305597	0.923152
11975	Atp6v0a1	ATPase, H+ transporting, lysosomal V0 subunit A1	Down-modulated in M+Dx4	-1.21182	4.42762e-05	Down-modulated in Dx4	-1.43677	1.80701e-07	Down-modulated in M+Dx2	-1.46774	1.231e-05		-0.105346	0.729133
16337	Insr	insulin receptor	Down-modulated in M+Dx4	-1.21283	1.65688e-11	Down-modulated in Dx4	-1.004	4.15189e-09	Down-modulated in M+Dx2	-1.1042	9.75253e-08		-0.116684	0.541054
211006	Sepsecs	Sep (O-phosphoserine) tRNA:Sec (selenocysteine) tRNA synthase	Down-modulated in M+Dx4	-1.21459	3.48704e-14	Down-modulated in Dx4	-1.10728	1.56222e-13	Down-modulated in M+Dx2	-1.14887	5.39928e-10		-0.204108	0.218103
12846	Comt	catechol-O-methyltransferase	Down-modulated in M+Dx4	-1.2152	6.40445e-09	Down-modulated in Dx4	-1.0456	1.29543e-07	Down-modulated in M+Dx2	-1.07965	8.06004e-06		-0.112761	0.608198
71862	Gpr160	G protein-coupled receptor 160	Down-modulated in M+Dx4	-1.21527	4.24284e-06	Down-modulated in Dx4	-1.28988	1.73966e-07	Down-modulated in M+Dx2	-1.37273	5.79922e-06		0.0617964	0.818691
72244	1600014C10Rik	RIKEN cDNA 1600014C10 gene	Down-modulated in M+Dx4	-1.2165	8.02867e-07	Down-modulated in Dx4	-1.18726	2.94067e-07	Down-modulated in M+Dx2	-1.51161	5.70892e-08		-0.164078	0.521619
227700	Sh3glb2	SH3-domain GRB2-like endophilin B2	Down-modulated in M+Dx4	-1.22072	1.17616e-11	Down-modulated in Dx4	-1.22482	4.05385e-13	Down-modulated in M+Dx2	-1.4299	2.55788e-12		-0.175003	0.356943
110842	Etfa	electron transferring flavoprotein, alpha polypeptide	Down-modulated in M+Dx4	-1.22258	1.66343e-09	Down-modulated in Dx4	-1.17297	8.05836e-10	Down-modulated in M+Dx2	-1.16012	6.36456e-07		-0.132746	0.534842
244650	Phlpp2	PH domain and leucine rich repeat protein phosphatase 2	Down-modulated in M+Dx4	-1.2243	2.93769e-16	Down-modulated in Dx4	-1.34939	6.08149e-22	Down-modulated in M+Dx2	-1.29848	3.51193e-14		0.0497374	0.753028
22017	Tpmt	thiopurine methyltransferase	Down-modulated in M+Dx4	-1.22518	1.09498e-08	Down-modulated in Dx4	-1.23688	7.37711e-10	Down-modulated in M+Dx2	-1.44367	3.83596e-09		-0.220123	0.3224
19878	Rock2	Rho-associated coiled-coil containing protein kinase 2	Down-modulated in M+Dx4	-1.22535	2.06409e-14	Down-modulated in Dx4	-1.17877	5.37814e-15	Down-modulated in M+Dx2	-1.2462	8.44266e-12		-0.0373918	0.827137
56248	Ak3	adenylate kinase 3	Down-modulated in M+Dx4	-1.2265	0.000304927	Down-modulated in Dx4	-1.13779	0.000368876	Down-modulated in M+Dx2	-1.39334	0.000307612		-0.2045	0.553645
11819	Nr2f2	nuclear receptor subfamily 2, group F, member 2	Down-modulated in M+Dx4	-1.22708	7.27725e-05	Down-modulated in Dx4	-1.40257	1.06317e-06	Down-modulated in M+Dx2	-1.5413	1.01776e-05		-0.0701475	0.824244
66439	2010012O05Rik	RIKEN cDNA 2010012O05 gene	Down-modulated in M+Dx4	-1.22914	1.82281e-09	Down-modulated in Dx4	-1.31664	5.82315e-12	Down-modulated in M+Dx2	-1.38507	3.34299e-09		-0.270819	0.203072
171508	Creld1	cysteine-rich with EGF-like domains 1	Down-modulated in M+Dx4	-1.23132	8.49604e-12	Down-modulated in Dx4	-1.39018	1.53424e-16	Down-modulated in M+Dx2	-1.53766	6.70938e-14		-0.281562	0.137747
212111	Inpp5a	inositol polyphosphate-5-phosphatase A	Down-modulated in M+Dx4	-1.23477	2.72466e-09	Down-modulated in Dx4	-1.14167	5.39094e-09	Down-modulated in M+Dx2	-1.13538	2.09876e-06		-0.207397	0.341303
225020	Fez2	fasciculation and elongation protein zeta 2 (zygin II)	Down-modulated in M+Dx4	-1.23605	9.21801e-12	Down-modulated in Dx4	-1.14738	1.72865e-11	Down-modulated in M+Dx2	-1.81397	1.04069e-18		-0.0902694	0.636023
208431	Shroom4	shroom family member 4	Down-modulated in M+Dx4	-1.23737	1.55421e-07	Down-modulated in Dx4	-1.54132	2.18618e-12	Down-modulated in M+Dx2	-1.67025	4.63956e-10		0.305689	0.207885
381560	Xkr8	X Kell blood group precursor related family member 8 homolog	Down-modulated in M+Dx4	-1.23785	2.20534e-11	Down-modulated in Dx4	-1.27924	1.33414e-13	Down-modulated in M+Dx2	-1.19377	3.10855e-08		-0.254429	0.171137
545389	Cep170	centrosomal protein 170	Down-modulated in M+Dx4	-1.23842	2.99562e-05	Down-modulated in Dx4	-1.32924	1.56337e-06	Down-modulated in M+Dx2	-1.82263	3.31484e-08		-0.269031	0.377586
224648	Uhrf1bp1	UHRF1 (ICBP90) binding protein 1	Down-modulated in M+Dx4	-1.24002	1.65169e-09	Down-modulated in Dx4	-1.34119	3.13848e-12	Down-modulated in M+Dx2	-1.3679	5.15015e-09		-0.230041	0.286968
71670	Acy3	aspartoacylase (aminoacylase) 3	Down-modulated in M+Dx4	-1.24412	0.00025787	Down-modulated in Dx4	-1.26753	6.76542e-05	Down-modulated in M+Dx2	-1.52927	8.22761e-05		-0.238969	0.485545
108899	2700081O15Rik	RIKEN cDNA 2700081O15 gene	Down-modulated in M+Dx4	-1.24463	0.000119035	Down-modulated in Dx4	-1.49659	5.94813e-07	Down-modulated in M+Dx2	-1.55267	2.11705e-05		-0.137642	0.676238
73910	Arhgap18	Rho GTPase activating protein 18	Down-modulated in M+Dx4	-1.24544	1.19051e-09	Down-modulated in Dx4	-1.1014	1.26223e-08	Down-modulated in M+Dx2	-1.38604	2.56422e-09		-0.107045	0.619407
224014	Fgd4	FYVE, RhoGEF and PH domain containing 4	Down-modulated in M+Dx4	-1.24582	3.71588e-05	Down-modulated in Dx4	-1.22616	1.47955e-05	Down-modulated in M+Dx2	-1.18614	0.000674194		-0.298612	0.333963
13518	Dst	dystonin	Down-modulated in M+Dx4	-1.24871	0.000295529	Down-modulated in Dx4	-1.15987	0.000352058	Down-modulated in M+Dx2	-1.56817	5.34198e-05		-0.0428375	0.902824
319636	Fsd1l	fibronectin type III and SPRY domain containing 1-like	Down-modulated in M+Dx4	-1.25102	1.63311e-05	Down-modulated in Dx4	-1.44077	9.64862e-08	Down-modulated in M+Dx2	-1.4621	1.00355e-05		-0.135188	0.648475
106585	Ankrd12	ankyrin repeat domain 12	Down-modulated in M+Dx4	-1.25172	2.59016e-07	Down-modulated in Dx4	-1.16756	3.41762e-07	Down-modulated in M+Dx2	-1.32099	1.91986e-06		0.00944339	0.97028
69870	Polr3gl	polymerase (RNA) III (DNA directed) polypeptide G like	Down-modulated in M+Dx4	-1.25512	1.00034e-07	Down-modulated in Dx4	-1.4376	5.99802e-11	Down-modulated in M+Dx2	-1.37356	3.25011e-07		-0.201745	0.41078
383103	Tvp23a	trans-golgi network vesicle protein 23A	Down-modulated in M+Dx4	-1.25901	0.000321006	Down-modulated in Dx4	-1.12806	0.000542567	Down-modulated in M+Dx2	-1.52036	0.000224156		-0.575884	0.0964061
74025	Nphp3	nephronophthisis 3 (adolescent)	Down-modulated in M+Dx4	-1.26362	7.87383e-09	Down-modulated in Dx4	-1.62598	1.38835e-15	Down-modulated in M+Dx2	-1.26012	5.40564e-07		-0.317362	0.164646
66273	Aamdc	adipogenesis associated Mth938 domain containing	Down-modulated in M+Dx4	-1.26433	1.36982e-10	Down-modulated in Dx4	-1.0906	4.24946e-09	Down-modulated in M+Dx2	-1.37506	1.10595e-09		-0.122849	0.549651
94245	Dtnbp1	dystrobrevin binding protein 1	Down-modulated in M+Dx4	-1.26603	4.59568e-12	Down-modulated in Dx4	-1.06087	8.83149e-10	Down-modulated in M+Dx2	-1.56368	4.7701e-14		-0.214935	0.266055
230857	Ece1	endothelin converting enzyme 1	Down-modulated in M+Dx4	-1.27045	8.6529e-10	Down-modulated in Dx4	-1.05966	6.87269e-08	Down-modulated in M+Dx2	-1.7271	1.00801e-13		-0.171951	0.431353
110826	Etfb	electron transferring flavoprotein, beta polypeptide	Down-modulated in M+Dx4	-1.27116	1.00777e-08	Down-modulated in Dx4	-1.47196	1.04563e-12	Down-modulated in M+Dx2	-1.49052	2.74927e-09		-0.161999	0.48704
13382	Dld	dihydrolipoamide dehydrogenase	Down-modulated in M+Dx4	-1.27158	9.13086e-23	Down-modulated in Dx4	-1.20161	6.54045e-23	Down-modulated in M+Dx2	-1.19227	7.43777e-16		-0.183272	0.190323
76527	Il34	interleukin 34	Down-modulated in M+Dx4	-1.27514	3.81529e-05	Down-modulated in Dx4	-1.3277	4.41072e-06	Down-modulated in M+Dx2	-1.19943	0.000821643		-0.1151	0.713862
21763	Tex2	testis expressed gene 2	Down-modulated in M+Dx4	-1.27765	8.58816e-13	Down-modulated in Dx4	-1.10146	6.99293e-11	Down-modulated in M+Dx2	-1.38216	9.90136e-12		-0.188638	0.319921
233805	Dcun1d3	DCN1, defective in cullin neddylation 1, domain containing 3 (S. cerevisiae)	Down-modulated in M+Dx4	-1.2782	3.56776e-15	Down-modulated in Dx4	-1.21545	1.72631e-15	Down-modulated in M+Dx2	-1.30414	2.15253e-12		0.244214	0.154845
209239	Gan	giant axonal neuropathy	Down-modulated in M+Dx4	-1.27962	3.13384e-07	Down-modulated in Dx4	-1.27797	5.09441e-08	Down-modulated in M+Dx2	-1.39219	1.17501e-06		-0.550569	0.0339581
14431	Gamt	guanidinoacetate methyltransferase	Down-modulated in M+Dx4	-1.28155	2.97252e-06	Down-modulated in Dx4	-1.53691	1.90145e-09	Down-modulated in M+Dx2	-1.57393	6.17618e-07		-0.248679	0.372613
227197	Ndufs1	NADH dehydrogenase (ubiquinone) Fe-S protein 1	Down-modulated in M+Dx4	-1.28539	1.46022e-12	Down-modulated in Dx4	-1.06319	6.64182e-10	Down-modulated in M+Dx2	-1.33996	8.80178e-11		-0.222166	0.249713
71901	Fam219a	family with sequence similarity 219, member A	Down-modulated in M+Dx4	-1.29033	7.04014e-08	Down-modulated in Dx4	-1.19065	1.09288e-07	Down-modulated in M+Dx2	-1.37304	7.25497e-07		-0.242274	0.32053
234967	Slc36a4	solute carrier family 36 (proton/amino acid symporter), member 4	Down-modulated in M+Dx4	-1.29227	4.813e-07	Down-modulated in Dx4	-1.43322	2.29619e-09	Down-modulated in M+Dx2	-1.8388	3.37998e-10		-0.294807	0.264879
70834	Spag9	sperm associated antigen 9	Down-modulated in M+Dx4	-1.29391	1.5681e-13	Down-modulated in Dx4	-1.14317	5.25279e-12	Down-modulated in M+Dx2	-1.22492	1.01939e-09		-0.149051	0.425266
170826	Ppargc1b	peroxisome proliferative activated receptor, gamma, coactivator 1 beta	Down-modulated in M+Dx4	-1.29849	2.75523e-06	Down-modulated in Dx4	-1.70308	3.569e-11	Down-modulated in M+Dx2	-1.12358	0.000488469		-0.157586	0.578534
381510	Dpy19l4	dpy-19-like 4 (C. elegans)	Down-modulated in M+Dx4	-1.30029	9.82566e-09	Down-modulated in Dx4	-1.21085	1.3931e-08	Down-modulated in M+Dx2	-1.31651	4.11658e-07		-0.0527085	0.823452
16651	Sspn	sarcospan	Down-modulated in M+Dx4	-1.30413	0.000910025	Down-modulated in Dx4	-1.80953	5.29589e-07	Down-modulated in M+Dx2	-1.7957	4.28801e-05		-0.346847	0.381063
270163	Myo9a	myosin IXa	Down-modulated in M+Dx4	-1.3047	1.68168e-11	Down-modulated in Dx4	-1.26854	3.35785e-12	Down-modulated in M+Dx2	-1.28859	6.06333e-09		-0.227618	0.267108
18711	Pikfyve	phosphoinositide kinase, FYVE finger containing	Down-modulated in M+Dx4	-1.30829	1.85828e-28	Down-modulated in Dx4	-1.16701	1.18187e-25	Down-modulated in M+Dx2	-1.28444	1.76367e-21		-0.189478	0.137956
19347	Dennd5a	DENN/MADD domain containing 5A	Down-modulated in M+Dx4	-1.30953	1.19034e-13	Down-modulated in Dx4	-1.09607	5.64004e-11	Down-modulated in M+Dx2	-1.45249	4.06995e-13		-0.178635	0.342011
78653	Bola3	bolA-like 3 (E. coli)	Down-modulated in M+Dx4	-1.31091	1.14269e-16	Down-modulated in Dx4	-1.00233	1.91111e-11	Down-modulated in M+Dx2	-1.11303	1.02424e-09		-0.169595	0.308375
19317	Qk	quaking	Down-modulated in M+Dx4	-1.31105	8.6093e-15	Down-modulated in Dx4	-1.14814	6.72647e-13	Down-modulated in M+Dx2	-1.41539	1.52183e-13		-0.211202	0.242515
433375	Creg1	cellular repressor of E1A-stimulated genes 1	Down-modulated in M+Dx4	-1.31372	7.84107e-11	Down-modulated in Dx4	-1.08066	1.65405e-08	Down-modulated in M+Dx2	-1.32987	8.47252e-09		-0.205085	0.335519
16498	Kcnab2	potassium voltage-gated channel, shaker-related subfamily, beta member 2	Down-modulated in M+Dx4	-1.31438	5.42989e-08	Down-modulated in Dx4	-1.08826	1.59688e-06	Down-modulated in M+Dx2	-1.79864	1.86745e-10		-0.175719	0.47411
17281	Fyco1	FYVE and coiled-coil domain containing 1	Down-modulated in M+Dx4	-1.31524	1.09498e-08	Down-modulated in Dx4	-1.10047	4.55325e-07	Down-modulated in M+Dx2	-1.06605	6.91264e-05		-0.151914	0.529408
71881	Apmap	adipocyte plasma membrane associated protein	Down-modulated in M+Dx4	-1.31558	1.56586e-14	Down-modulated in Dx4	-1.08721	2.08136e-11	Down-modulated in M+Dx2	-1.17394	2.41829e-09		-0.0548701	0.763655
68943	Pink1	PTEN induced putative kinase 1	Down-modulated in M+Dx4	-1.31565	5.32729e-10	Down-modulated in Dx4	-1.38059	3.51964e-12	Down-modulated in M+Dx2	-1.21371	6.44683e-07		-0.143579	0.519972
71709	Syde1	synapse defective 1, Rho GTPase, homolog 1 (C. elegans)	Down-modulated in M+Dx4	-1.32454	8.46304e-07	Down-modulated in Dx4	-1.39468	3.00359e-08	Down-modulated in M+Dx2	-1.44909	2.36207e-06		-0.176264	0.526671
223693	Tmem184b	transmembrane protein 184b	Down-modulated in M+Dx4	-1.32518	3.598e-24	Down-modulated in Dx4	-1.248	2.83114e-24	Down-modulated in M+Dx2	-1.38338	2.11933e-20		-0.221301	0.113227
71323	Rassf8	Ras association (RalGDS/AF-6) domain family (N-terminal) member 8	Down-modulated in M+Dx4	-1.32722	0.000305053	Down-modulated in Dx4	-1.5638	4.49393e-06	Down-modulated in M+Dx2	-2.51123	5.62649e-10		-0.27569	0.458705
66887	Lonp2	lon peptidase 2, peroxisomal	Down-modulated in M+Dx4	-1.32916	2.34446e-07	Down-modulated in Dx4	-1.37547	1.14214e-08	Down-modulated in M+Dx2	-1.41473	1.3843e-06		-0.194608	0.468234
15259	Hipk3	homeodomain interacting protein kinase 3	Down-modulated in M+Dx4	-1.33078	3.38607e-22	Down-modulated in Dx4	-1.05025	8.29711e-16	Down-modulated in M+Dx2	-1.12143	1.2282e-12		-0.0576477	0.697551
67905	Ppm1m	protein phosphatase 1M	Down-modulated in M+Dx4	-1.33079	1.3256e-11	Down-modulated in Dx4	-1.1858	1.45894e-10	Down-modulated in M+Dx2	-1.46752	7.38322e-11		-0.0403832	0.843827
16413	Itgb1bp1	integrin beta 1 binding protein 1	Down-modulated in M+Dx4	-1.33216	6.81282e-16	Down-modulated in Dx4	-1.35433	2.07129e-18	Down-modulated in M+Dx2	-1.20801	1.93186e-10		-0.15817	0.36337
56752	Aldh9a1	aldehyde dehydrogenase 9, subfamily A1	Down-modulated in M+Dx4	-1.33247	1.11876e-16	Down-modulated in Dx4	-1.53598	1.53721e-24	Down-modulated in M+Dx2	-1.59233	2.83245e-18		-0.225789	0.187187
65247	Asb1	ankyrin repeat and SOCS box-containing 1	Down-modulated in M+Dx4	-1.33579	1.67156e-12	Down-modulated in Dx4	-1.38287	5.76655e-15	Down-modulated in M+Dx2	-1.6372	5.71146e-14		-0.112776	0.566024
53357	Pla2g6	phospholipase A2, group VI	Down-modulated in M+Dx4	-1.33854	5.67577e-16	Down-modulated in Dx4	-1.45224	6.5832e-21	Down-modulated in M+Dx2	-1.16639	9.07017e-10		-0.183455	0.292117
66427	Cyb5b	cytochrome b5 type B	Down-modulated in M+Dx4	-1.33914	2.37478e-17	Down-modulated in Dx4	-1.23477	1.18987e-16	Down-modulated in M+Dx2	-1.71466	6.07377e-22		-0.241643	0.154198
99929	Tiparp	TCDD-inducible poly(ADP-ribose) polymerase	Down-modulated in M+Dx4	-1.34065	5.51698e-07	Down-modulated in Dx4	-1.04895	3.75533e-05	Down-modulated in M+Dx2	-1.32757	1.5896e-05		-0.200346	0.470652
73852	D3Ertd751e	DNA segment, Chr 3, ERATO Doi 751, expressed	Down-modulated in M+Dx4	-1.34261	1.01852e-06	Down-modulated in Dx4	-1.32771	2.57386e-07	Down-modulated in M+Dx2	-1.13	0.000414316		-0.190393	0.502398
235339	Dlat	dihydrolipoamide S-acetyltransferase (E2 component of pyruvate dehydrogenase complex)	Down-modulated in M+Dx4	-1.34345	1.04133e-38	Down-modulated in Dx4	-1.3511	4.72945e-44	Down-modulated in M+Dx2	-1.34485	3.90881e-30		-0.26928	0.0160756
58875	Hibadh	3-hydroxyisobutyrate dehydrogenase	Down-modulated in M+Dx4	-1.34521	3.13231e-10	Down-modulated in Dx4	-1.21592	1.72404e-09	Down-modulated in M+Dx2	-1.17975	1.75925e-06		-0.206952	0.359285
19414	Rasa3	RAS p21 protein activator 3	Down-modulated in M+Dx4	-1.34545	7.56457e-06	Down-modulated in Dx4	-1.23838	1.21172e-05	Down-modulated in M+Dx2	-1.21968	0.000453443		-0.394396	0.203465
215512	Fam117a	family with sequence similarity 117, member A	Down-modulated in M+Dx4	-1.3477	0.000805303	Down-modulated in Dx4	-1.45513	0.000102537	Down-modulated in M+Dx2	-1.76429	9.64088e-05		-0.217455	0.590247
77613	Prss36	protease, serine 36	Down-modulated in M+Dx4	-1.34851	0.000645624	Down-modulated in Dx4	-1.80469	9.06944e-07	Down-modulated in M+Dx2	-1.59927	0.000437942		-0.426862	0.277277
382117	Tcaim	T cell activation inhibitor, mitochondrial	Down-modulated in M+Dx4	-1.352	1.04739e-10	Down-modulated in Dx4	-1.19892	1.12836e-09	Down-modulated in M+Dx2	-1.3154	4.76196e-08		-0.098151	0.651464
21413	Tcf4	transcription factor 4	Down-modulated in M+Dx4	-1.35321	2.97305e-16	Down-modulated in Dx4	-1.06993	1.04654e-11	Down-modulated in M+Dx2	-1.56863	5.28566e-17		-0.195518	0.270281
12039	Bckdha	branched chain ketoacid dehydrogenase E1, alpha polypeptide	Down-modulated in M+Dx4	-1.35323	8.13811e-15	Down-modulated in Dx4	-1.44444	8.70534e-19	Down-modulated in M+Dx2	-1.26232	2.55811e-10		-0.22193	0.231683
108148	Galnt2	UDP-N-acetyl-alpha-D-galactosamine:polypeptide N-acetylgalactosaminyltransferase 2	Down-modulated in M+Dx4	-1.35333	1.69188e-17	Down-modulated in Dx4	-1.10176	2.71701e-13	Down-modulated in M+Dx2	-1.53854	1.3775e-17		-0.140962	0.407862
26364	Cd97	CD97 antigen	Down-modulated in M+Dx4	-1.35592	0.000114884	Down-modulated in Dx4	-1.16761	0.000443988	Down-modulated in M+Dx2	-1.56418	8.61185e-05		-0.114354	0.749625
170772	Glcci1	glucocorticoid induced transcript 1	Down-modulated in M+Dx4	-1.35734	1.15057e-06	Down-modulated in Dx4	-1.06152	6.32523e-05	Down-modulated in M+Dx2	-1.40796	1.04852e-05		-0.0577098	0.841582
414108	9230114K14Rik	RIKEN cDNA 9230114K14 gene	Down-modulated in M+Dx4	-1.35772	2.37957e-06	Down-modulated in Dx4	-1.37605	3.15033e-07	Down-modulated in M+Dx2	-1.42206	1.93823e-05		-0.0289828	0.920286
652925	Tmem243	transmembrane protein 243, mitochondrial	Down-modulated in M+Dx4	-1.35773	1.13087e-08	Down-modulated in Dx4	-1.04912	3.30858e-06	Down-modulated in M+Dx2	-1.45175	9.27439e-08		-0.218485	0.377448
110446	Acat1	acetyl-Coenzyme A acetyltransferase 1	Down-modulated in M+Dx4	-1.36205	6.13572e-18	Down-modulated in Dx4	-1.35885	5.12473e-20	Down-modulated in M+Dx2	-1.42202	2.2312e-15		-0.208011	0.220051
67739	Slc48a1	solute carrier family 48 (heme transporter), member 1	Down-modulated in M+Dx4	-1.3631	2.20534e-11	Down-modulated in Dx4	-1.08299	2.17394e-08	Down-modulated in M+Dx2	-1.08984	4.08799e-06		-0.198093	0.35758
14151	Fech	ferrochelatase	Down-modulated in M+Dx4	-1.36429	8.07125e-14	Down-modulated in Dx4	-1.30106	3.68188e-14	Down-modulated in M+Dx2	-1.24682	2.7227e-09		-0.274367	0.157648
15488	Hsd17b4	hydroxysteroid (17-beta) dehydrogenase 4	Down-modulated in M+Dx4	-1.36454	2.62346e-11	Down-modulated in Dx4	-1.58217	1.11955e-16	Down-modulated in M+Dx2	-1.49971	1.03116e-10		-0.185237	0.393036
73182	Pear1	platelet endothelial aggregation receptor 1	Down-modulated in M+Dx4	-1.36574	3.47954e-05	Down-modulated in Dx4	-1.98929	6.48231e-11	Down-modulated in M+Dx2	-2.24639	1.31239e-09		-0.173871	0.604842
103534	Mgat4b	mannoside acetylglucosaminyltransferase 4, isoenzyme B	Down-modulated in M+Dx4	-1.36632	4.25483e-08	Down-modulated in Dx4	-1.328	1.45804e-08	Down-modulated in M+Dx2	-1.62602	8.43791e-09		-0.279501	0.283108
73699	Ppp2r1b	protein phosphatase 2, regulatory subunit A, beta	Down-modulated in M+Dx4	-1.36845	0.000321704	Down-modulated in Dx4	-1.34409	0.000164783	Down-modulated in M+Dx2	-2.12342	4.38903e-07		-0.0427113	0.911817
320184	Lrrc58	leucine rich repeat containing 58	Down-modulated in M+Dx4	-1.36934	3.93675e-21	Down-modulated in Dx4	-1.20095	2.14495e-18	Down-modulated in M+Dx2	-1.29611	5.2526e-15		-0.208185	0.184211
18747	Prkaca	protein kinase, cAMP dependent, catalytic, alpha	Down-modulated in M+Dx4	-1.36981	7.53973e-25	Down-modulated in Dx4	-1.44694	4.45363e-31	Down-modulated in M+Dx2	-1.58457	1.04586e-25		-0.256469	0.0741159
20778	Scarb1	scavenger receptor class B, member 1	Down-modulated in M+Dx4	-1.37154	3.83144e-08	Down-modulated in Dx4	-1.17651	6.31267e-07	Down-modulated in M+Dx2	-1.63416	6.5878e-09		-0.110752	0.671452
215114	Hip1	huntingtin interacting protein 1	Down-modulated in M+Dx4	-1.37192	0.000351948	Down-modulated in Dx4	-1.45068	5.10712e-05	Down-modulated in M+Dx2	-2.30924	4.20606e-08		-0.227248	0.559093
19298	Pex19	peroxisomal biogenesis factor 19	Down-modulated in M+Dx4	-1.37257	5.27449e-23	Down-modulated in Dx4	-1.34541	7.07518e-25	Down-modulated in M+Dx2	-1.64177	2.1077e-25		-0.317774	0.0338676
67168	Lpar6	lysophosphatidic acid receptor 6	Down-modulated in M+Dx4	-1.37595	2.93313e-08	Down-modulated in Dx4	-1.3012	2.54534e-08	Down-modulated in M+Dx2	-1.25985	1.0617e-05		-0.225913	0.384099
28295	D10Jhu81e	DNA segment, Chr 10, Johns Hopkins University 81 expressed	Down-modulated in M+Dx4	-1.3762	1.67812e-47	Down-modulated in Dx4	-1.27444	2.65055e-46	Down-modulated in M+Dx2	-1.17837	2.1997e-27		-0.213121	0.0371152
71375	Foxn3	forkhead box N3	Down-modulated in M+Dx4	-1.37698	3.00179e-08	Down-modulated in Dx4	-1.37626	3.608e-09	Down-modulated in M+Dx2	-1.38349	1.16794e-06		-0.00454121	0.986025
20719	Serpinb6a	serine (or cysteine) peptidase inhibitor, clade B, member 6a	Down-modulated in M+Dx4	-1.38055	1.76717e-07	Down-modulated in Dx4	-1.08601	1.58867e-05	Down-modulated in M+Dx2	-1.67954	1.729e-08		-0.44961	0.103346
70381	Tecpr1	tectonin beta-propeller repeat containing 1	Down-modulated in M+Dx4	-1.38072	1.68576e-11	Down-modulated in Dx4	-1.14755	3.2701e-09	Down-modulated in M+Dx2	-1.43196	1.01414e-09		-0.129411	0.548034
64297	Gprc5b	G protein-coupled receptor, family C, group 5, member B	Down-modulated in M+Dx4	-1.38113	1.44953e-06	Down-modulated in Dx4	-1.32492	8.88057e-07	Down-modulated in M+Dx2	-1.18475	0.000378299		-0.132308	0.656347
18293	Ogdh	oxoglutarate (alpha-ketoglutarate) dehydrogenase (lipoamide)	Down-modulated in M+Dx4	-1.38262	1.46312e-25	Down-modulated in Dx4	-1.38654	7.17991e-29	Down-modulated in M+Dx2	-1.54166	8.74348e-25		-0.246014	0.0862783
67171	Dram2	DNA-damage regulated autophagy modulator 2	Down-modulated in M+Dx4	-1.38341	7.77817e-12	Down-modulated in Dx4	-1.16069	1.32667e-09	Down-modulated in M+Dx2	-1.2347	1.11924e-07		-0.237259	0.267303
102103	Mtus1	mitochondrial tumor suppressor 1	Down-modulated in M+Dx4	-1.38353	3.29718e-06	Down-modulated in Dx4	-1.33633	1.73976e-06	Down-modulated in M+Dx2	-1.40088	3.88029e-05		0.0042613	0.988956
234577	Cpne2	copine II	Down-modulated in M+Dx4	-1.38796	7.68242e-07	Down-modulated in Dx4	-1.43518	4.81756e-08	Down-modulated in M+Dx2	-2.37058	5.58985e-14		-0.18706	0.519199
11992	Auh	AU RNA binding protein/enoyl-coenzyme A hydratase	Down-modulated in M+Dx4	-1.38991	9.90834e-15	Down-modulated in Dx4	-1.5758	5.95156e-21	Down-modulated in M+Dx2	-1.49659	2.48795e-13		-0.215297	0.258986
64009	Syne1	spectrin repeat containing, nuclear envelope 1	Down-modulated in M+Dx4	-1.39143	7.97503e-08	Down-modulated in Dx4	-1.45497	2.06293e-09	Down-modulated in M+Dx2	-1.9221	3.32539e-11		-0.267119	0.324156
237860	Ssh2	slingshot homolog 2 (Drosophila)	Down-modulated in M+Dx4	-1.39332	2.50255e-11	Down-modulated in Dx4	-1.16581	3.85391e-09	Down-modulated in M+Dx2	-1.91374	2.89531e-16		-0.307747	0.163905
67016	Tbc1d2b	TBC1 domain family, member 2B	Down-modulated in M+Dx4	-1.39344	1.08727e-13	Down-modulated in Dx4	-1.78936	1.11653e-24	Down-modulated in M+Dx2	-1.98014	7.12963e-21		-0.306583	0.123899
353047	Plekhm1	pleckstrin homology domain containing, family M (with RUN domain) member 1	Down-modulated in M+Dx4	-1.39725	1.3096e-13	Down-modulated in Dx4	-1.1798	3.71719e-11	Down-modulated in M+Dx2	-1.24689	9.13606e-09		-0.147577	0.460012
381680	Nxpe5	neurexophilin and PC-esterase domain family, member 5	Down-modulated in M+Dx4	-1.39929	0.000336599	Down-modulated in Dx4	-1.76433	1.16631e-06	Down-modulated in M+Dx2	-3.04349	5.25499e-11		-0.453454	0.244704
70604	Dnajb14	DnaJ (Hsp40) homolog, subfamily B, member 14	Down-modulated in M+Dx4	-1.39951	5.30817e-33	Down-modulated in Dx4	-1.06032	2.76474e-22	Down-modulated in M+Dx2	-1.28805	1.06073e-21		-0.1264	0.302124
15211	Hexa	hexosaminidase A	Down-modulated in M+Dx4	-1.40367	3.83258e-15	Down-modulated in Dx4	-1.03404	1.24191e-09	Down-modulated in M+Dx2	-1.93999	4.74476e-22		-0.342247	0.0725252
320940	Atp11c	ATPase, class VI, type 11C	Down-modulated in M+Dx4	-1.4038	1.04857e-05	Down-modulated in Dx4	-1.4875	5.85605e-07	Down-modulated in M+Dx2	-1.32065	0.000325493		-0.0948948	0.772358
18018	Nfatc1	nuclear factor of activated T cells, cytoplasmic, calcineurin dependent 1	Down-modulated in M+Dx4	-1.40421	1.66788e-05	Down-modulated in Dx4	-1.27337	3.38711e-05	Down-modulated in M+Dx2	-1.46529	8.62217e-05		-0.0119523	0.971447
231986	Jazf1	JAZF zinc finger 1	Down-modulated in M+Dx4	-1.40467	0.000255458	Down-modulated in Dx4	-1.80353	3.93294e-07	Down-modulated in M+Dx2	-1.99196	4.01229e-06		-0.254026	0.512072
78038	Mccc2	methylcrotonoyl-Coenzyme A carboxylase 2 (beta)	Down-modulated in M+Dx4	-1.40822	8.79024e-14	Down-modulated in Dx4	-1.40203	2.62314e-15	Down-modulated in M+Dx2	-1.23358	1.37087e-08		-0.167743	0.402564
14118	Fbn1	fibrillin 1	Down-modulated in M+Dx4	-1.40873	1.12299e-06	Down-modulated in Dx4	-1.30229	1.79661e-06	Down-modulated in M+Dx2	-2.28074	1.00616e-12		-0.672574	0.0252905
26922	Mecr	mitochondrial trans-2-enoyl-CoA reductase	Down-modulated in M+Dx4	-1.40986	3.01574e-17	Down-modulated in Dx4	-1.62017	3.59475e-25	Down-modulated in M+Dx2	-1.39308	3.62562e-13		-0.12113	0.490777
56506	Cib2	calcium and integrin binding family member 2	Down-modulated in M+Dx4	-1.41016	6.40855e-08	Down-modulated in Dx4	-1.73115	1.0386e-12	Down-modulated in M+Dx2	-1.83444	6.20438e-10		-0.129191	0.631882
22236	Ugt1a2	UDP glucuronosyltransferase 1 family, polypeptide A2	Down-modulated in M+Dx4	-1.41072	0.000926745	Down-modulated in Dx4	-1.84525	2.54129e-06	Down-modulated in M+Dx2	-1.70717	0.00037643		-0.220392	0.606869
13030	Ctsb	cathepsin B	Down-modulated in M+Dx4	-1.41119	9.44933e-29	Down-modulated in Dx4	-1.05863	1.86173e-18	Down-modulated in M+Dx2	-1.62878	6.16109e-30		-0.317111	0.0216566
72157	Pgm2	phosphoglucomutase 2	Down-modulated in M+Dx4	-1.41389	6.83899e-08	Down-modulated in Dx4	-1.19096	1.61887e-06	Down-modulated in M+Dx2	-1.58965	8.74742e-08		-0.230184	0.400795
68603	Pmvk	phosphomevalonate kinase	Down-modulated in M+Dx4	-1.41477	6.16393e-16	Down-modulated in Dx4	-1.2288	8.83894e-14	Down-modulated in M+Dx2	-1.5392	1.52906e-14		-0.327269	0.0770152
353156	Egfl7	EGF-like domain 7	Down-modulated in M+Dx4	-1.41521	3.14795e-05	Down-modulated in Dx4	-1.24939	9.85536e-05	Down-modulated in M+Dx2	-1.71242	8.37653e-06		-0.0503174	0.884936
11429	Aco2	aconitase 2, mitochondrial	Down-modulated in M+Dx4	-1.42473	5.14149e-24	Down-modulated in Dx4	-1.29565	2.03829e-22	Down-modulated in M+Dx2	-1.3463	5.73984e-17		-0.239296	0.117016
667034	Pnp2	purine-nucleoside phosphorylase 2	Down-modulated in M+Dx4	-1.42482	3.29754e-08	Down-modulated in Dx4	-1.39009	9.47646e-09	Down-modulated in M+Dx2	-1.6183	3.62848e-08		-0.205928	0.442158
67452	Pnpla8	patatin-like phospholipase domain containing 8	Down-modulated in M+Dx4	-1.42581	5.49219e-13	Down-modulated in Dx4	-1.51117	3.27399e-16	Down-modulated in M+Dx2	-1.11385	1.22962e-06		-0.15195	0.469883
84004	Mcam	melanoma cell adhesion molecule	Down-modulated in M+Dx4	-1.43281	9.14763e-10	Down-modulated in Dx4	-1.41942	1.07023e-10	Down-modulated in M+Dx2	-2.0701	2.31013e-15		-0.188854	0.443706
353342	Peg13	paternally expressed 13	Down-modulated in M+Dx4	-1.43441	7.83926e-06	Down-modulated in Dx4	-1.24359	4.12998e-05	Down-modulated in M+Dx2	-1.70119	2.71307e-06		0.0284409	0.931411
67725	Nudt13	nudix (nucleoside diphosphate linked moiety X)-type motif 13	Down-modulated in M+Dx4	-1.43822	1.41946e-06	Down-modulated in Dx4	-1.25082	8.9264e-06	Down-modulated in M+Dx2	-1.29086	0.000184732		-0.143235	0.641478
217305	Cd300ld	CD300 molecule-like family member d	Down-modulated in M+Dx4	-1.43859	0.00012189	Down-modulated in Dx4	-1.24093	0.000420121	Down-modulated in M+Dx2	-2.67022	1.04743e-09		-0.461661	0.21904
106326	Osbpl11	oxysterol binding protein-like 11	Down-modulated in M+Dx4	-1.43861	5.89709e-36	Down-modulated in Dx4	-1.38092	1.97957e-37	Down-modulated in M+Dx2	-1.40061	1.62945e-26		-0.0200266	0.871237
77219	Ptgr2	prostaglandin reductase 2	Down-modulated in M+Dx4	-1.43919	2.68245e-09	Down-modulated in Dx4	-1.4797	6.89763e-11	Down-modulated in M+Dx2	-1.42092	2.85117e-07		-0.293353	0.24899
236539	Phgdh	3-phosphoglycerate dehydrogenase	Down-modulated in M+Dx4	-1.44233	0.000172973	Down-modulated in Dx4	-1.81162	3.35459e-07	Down-modulated in M+Dx2	-2.05362	1.53415e-06		-0.14689	0.70657
269233	Fam171a1	family with sequence similarity 171, member A1	Down-modulated in M+Dx4	-1.44544	1.5667e-07	Down-modulated in Dx4	-1.95972	1.55499e-14	Down-modulated in M+Dx2	-1.71609	3.77823e-08		-0.230225	0.421995
71764	C2cd2l	C2 calcium-dependent domain containing 2-like	Down-modulated in M+Dx4	-1.44761	1.92067e-15	Down-modulated in Dx4	-1.20405	2.21045e-12	Down-modulated in M+Dx2	-1.29148	7.2059e-10		0.0532059	0.780026
22288	Utrn	utrophin	Down-modulated in M+Dx4	-1.44795	7.30285e-30	Down-modulated in Dx4	-1.4432	2.4508e-33	Down-modulated in M+Dx2	-1.79493	1.02e-35		-0.0425092	0.759435
27057	Ncoa4	nuclear receptor coactivator 4	Down-modulated in M+Dx4	-1.44939	2.01012e-17	Down-modulated in Dx4	-1.40956	1.65721e-18	Down-modulated in M+Dx2	-1.32201	1.35309e-11		-0.232137	0.204692
12663	Chml	choroideremia-like	Down-modulated in M+Dx4	-1.45083	6.1664e-16	Down-modulated in Dx4	-1.56453	1.25962e-20	Down-modulated in M+Dx2	-1.69198	1.24667e-16		-0.19014	0.317754
170755	Sgk3	serum/glucocorticoid regulated kinase 3	Down-modulated in M+Dx4	-1.4522	1.02476e-05	Down-modulated in Dx4	-1.03737	0.000981828	Down-modulated in M+Dx2	-1.80327	1.26681e-06		-0.26919	0.425213
12978	Csf1r	colony stimulating factor 1 receptor	Down-modulated in M+Dx4	-1.45312	2.41221e-05	Down-modulated in Dx4	-1.15938	0.000395098	Down-modulated in M+Dx2	-1.56	6.8473e-05		-0.362799	0.304497
11409	Acads	acyl-Coenzyme A dehydrogenase, short chain	Down-modulated in M+Dx4	-1.45427	6.45374e-21	Down-modulated in Dx4	-1.64182	1.16814e-29	Down-modulated in M+Dx2	-1.30316	2.39257e-13		-0.173762	0.292369
102644	Oaf	OAF homolog (Drosophila)	Down-modulated in M+Dx4	-1.45739	3.18957e-07	Down-modulated in Dx4	-1.38804	2.18892e-07	Down-modulated in M+Dx2	-2.3318	6.92449e-13		-0.333539	0.25664
72349	Dusp3	dual specificity phosphatase 3 (vaccinia virus phosphatase VH1-related)	Down-modulated in M+Dx4	-1.46045	3.9815e-07	Down-modulated in Dx4	-1.24833	4.69732e-06	Down-modulated in M+Dx2	-1.41796	1.81587e-05		-0.0531742	0.85898
72129	Pex13	peroxisomal biogenesis factor 13	Down-modulated in M+Dx4	-1.46081	2.86966e-13	Down-modulated in Dx4	-1.28496	1.05032e-11	Down-modulated in M+Dx2	-1.3603	3.00292e-09		-0.161587	0.446626
229541	Dennd4b	DENN/MADD domain containing 4B	Down-modulated in M+Dx4	-1.46144	3.73336e-07	Down-modulated in Dx4	-1.48477	3.58358e-08	Down-modulated in M+Dx2	-1.21935	0.000267698		0.0412463	0.889059
67963	Npc2	Niemann-Pick type C2	Down-modulated in M+Dx4	-1.46154	2.5553e-08	Down-modulated in Dx4	-1.1865	1.9306e-06	Down-modulated in M+Dx2	-1.68176	1.43394e-08		-0.190192	0.489026
102566	Ano10	anoctamin 10	Down-modulated in M+Dx4	-1.46227	2.10945e-10	Down-modulated in Dx4	-1.16275	1.046e-07	Down-modulated in M+Dx2	-1.54653	3.67706e-09		-0.156264	0.519052
107568	Wwp1	WW domain containing E3 ubiquitin protein ligase 1	Down-modulated in M+Dx4	-1.46759	1.68327e-20	Down-modulated in Dx4	-1.40681	3.26464e-21	Down-modulated in M+Dx2	-1.76457	6.21803e-23		-0.370972	0.0292531
216991	Adap2	ArfGAP with dual PH domains 2	Down-modulated in M+Dx4	-1.46946	9.91561e-08	Down-modulated in Dx4	-1.35413	1.82686e-07	Down-modulated in M+Dx2	-1.73257	3.31684e-08		-0.0696828	0.807187
23890	Gpr34	G protein-coupled receptor 34	Down-modulated in M+Dx4	-1.4698	0.000331328	Down-modulated in Dx4	-1.37388	0.000356217	Down-modulated in M+Dx2	-1.61399	0.000546138		-0.909072	0.0281124
21814	Tgfbr3	transforming growth factor, beta receptor III	Down-modulated in M+Dx4	-1.47017	4.01464e-08	Down-modulated in Dx4	-1.78406	7.58238e-13	Down-modulated in M+Dx2	-1.81815	1.57656e-09		-0.0699207	0.803042
66383	Iscu	IscU iron-sulfur cluster scaffold homolog (E. coli)	Down-modulated in M+Dx4	-1.47177	7.10597e-17	Down-modulated in Dx4	-1.29324	8.23528e-15	Down-modulated in M+Dx2	-1.28934	1.96515e-10		-0.173709	0.356709
17475	Mpdz	multiple PDZ domain protein	Down-modulated in M+Dx4	-1.47539	6.65636e-09	Down-modulated in Dx4	-1.79948	2.72073e-14	Down-modulated in M+Dx2	-1.95673	6.9109e-12		-0.286958	0.282412
67914	Coq9	coenzyme Q9 homolog (yeast)	Down-modulated in M+Dx4	-1.47798	2.49256e-33	Down-modulated in Dx4	-1.47031	3.28053e-37	Down-modulated in M+Dx2	-1.49948	1.73549e-26		-0.240717	0.0675089
320661	D5Ertd579e	DNA segment, Chr 5, ERATO Doi 579, expressed	Down-modulated in M+Dx4	-1.4793	4.02925e-26	Down-modulated in Dx4	-1.26108	1.56344e-21	Down-modulated in M+Dx2	-1.73026	9.10495e-28		-0.0584741	0.699486
229517	Slc25a44	solute carrier family 25, member 44	Down-modulated in M+Dx4	-1.48115	5.71803e-23	Down-modulated in Dx4	-1.53314	1.27706e-27	Down-modulated in M+Dx2	-1.77962	2.66761e-25		-0.227004	0.157602
57742	Abhd1	abhydrolase domain containing 1	Down-modulated in M+Dx4	-1.48122	1.17436e-09	Down-modulated in Dx4	-1.56311	6.81172e-12	Down-modulated in M+Dx2	-1.45699	2.29379e-07		-0.116147	0.639751
26362	Axl	AXL receptor tyrosine kinase	Down-modulated in M+Dx4	-1.48414	2.5553e-08	Down-modulated in Dx4	-1.22094	1.38437e-06	Down-modulated in M+Dx2	-1.46081	1.66307e-06		-0.339588	0.22383
54673	Sh3glb1	SH3-domain GRB2-like B1 (endophilin)	Down-modulated in M+Dx4	-1.48569	2.73218e-18	Down-modulated in Dx4	-1.26967	3.50892e-15	Down-modulated in M+Dx2	-1.55009	1.09415e-15		-0.206105	0.260725
19139	Prps1	phosphoribosyl pyrophosphate synthetase 1	Down-modulated in M+Dx4	-1.48599	4.95779e-08	Down-modulated in Dx4	-1.59754	3.68115e-10	Down-modulated in M+Dx2	-1.52758	9.28607e-07		-0.187887	0.508763
235041	Kank2	KN motif and ankyrin repeat domains 2	Down-modulated in M+Dx4	-1.48626	5.12245e-10	Down-modulated in Dx4	-1.25276	3.21318e-08	Down-modulated in M+Dx2	-1.32739	1.45948e-06		-0.451073	0.0733519
54616	Extl3	exostoses (multiple)-like 3	Down-modulated in M+Dx4	-1.48976	1.43567e-33	Down-modulated in Dx4	-1.34266	6.61773e-31	Down-modulated in M+Dx2	-1.76087	4.66957e-36		-0.246182	0.0653484
231931	Gimap6	GTPase, IMAP family member 6	Down-modulated in M+Dx4	-1.49108	8.74697e-05	Down-modulated in Dx4	-1.3893	0.000102276	Down-modulated in M+Dx2	-1.89986	8.74257e-06		0.256353	0.507135
231287	Atp10d	ATPase, class V, type 10D	Down-modulated in M+Dx4	-1.49451	1.50147e-06	Down-modulated in Dx4	-1.20947	4.12171e-05	Down-modulated in M+Dx2	-1.29146	0.000341824		-0.213054	0.50749
353170	Txlng	taxilin gamma	Down-modulated in M+Dx4	-1.49755	1.04881e-20	Down-modulated in Dx4	-1.63424	1.61518e-27	Down-modulated in M+Dx2	-1.40293	2.18561e-14		-0.0867149	0.614019
13171	Dbt	dihydrolipoamide branched chain transacylase E2	Down-modulated in M+Dx4	-1.49914	5.23552e-11	Down-modulated in Dx4	-1.32327	8.72916e-10	Down-modulated in M+Dx2	-1.65528	1.67093e-10		-0.1979	0.411908
17101	Lyst	lysosomal trafficking regulator	Down-modulated in M+Dx4	-1.50187	7.3474e-14	Down-modulated in Dx4	-1.34393	1.31145e-12	Down-modulated in M+Dx2	-1.63824	6.67542e-13		-0.248509	0.244304
18542	Pcolce	procollagen C-endopeptidase enhancer protein	Down-modulated in M+Dx4	-1.50483	0.000265689	Down-modulated in Dx4	-1.79096	2.88436e-06	Down-modulated in M+Dx2	-2.8057	5.27323e-10		-0.105575	0.800356
67150	Rnf141	ring finger protein 141	Down-modulated in M+Dx4	-1.50711	1.41235e-11	Down-modulated in Dx4	-1.41269	1.6253e-11	Down-modulated in M+Dx2	-1.80193	1.23196e-12		-0.252374	0.281377
67432	Hoga1	4-hydroxy-2-oxoglutarate aldolase 1	Down-modulated in M+Dx4	-1.5113	1.73016e-06	Down-modulated in Dx4	-1.57005	1.02715e-07	Down-modulated in M+Dx2	-1.55985	2.49826e-05		-0.150424	0.625777
224829	Trerf1	transcriptional regulating factor 1	Down-modulated in M+Dx4	-1.51141	1.11101e-05	Down-modulated in Dx4	-2.12443	2.39341e-11	Down-modulated in M+Dx2	-2.11419	4.65844e-08		-0.630857	0.0737116
242050	Igsf10	immunoglobulin superfamily, member 10	Down-modulated in M+Dx4	-1.51261	1.934e-08	Down-modulated in Dx4	-1.88817	4.41004e-14	Down-modulated in M+Dx2	-1.90476	3.52999e-10		-0.410131	0.144785
11303	Abca1	ATP-binding cassette, sub-family A (ABC1), member 1	Down-modulated in M+Dx4	-1.51413	4.39422e-10	Down-modulated in Dx4	-1.33324	6.40361e-09	Down-modulated in M+Dx2	-1.23081	1.25561e-05		-0.207661	0.417573
72108	Ddhd2	DDHD domain containing 2	Down-modulated in M+Dx4	-1.51607	7.33949e-12	Down-modulated in Dx4	-1.81281	1.45579e-18	Down-modulated in M+Dx2	-1.75221	2.59664e-12		-0.0646059	0.782499
76089	Rapgef2	Rap guanine nucleotide exchange factor (GEF) 2	Down-modulated in M+Dx4	-1.51642	3.0588e-11	Down-modulated in Dx4	-1.42672	3.11181e-11	Down-modulated in M+Dx2	-1.63591	2.98423e-10		-0.13714	0.568538
27387	Sh2d3c	SH2 domain containing 3C	Down-modulated in M+Dx4	-1.5169	2.16226e-07	Down-modulated in Dx4	-1.28566	3.17438e-06	Down-modulated in M+Dx2	-1.66615	6.69059e-07		-0.0349718	0.90729
18845	Plxna2	plexin A2	Down-modulated in M+Dx4	-1.51806	9.00457e-05	Down-modulated in Dx4	-1.33298	0.000271409	Down-modulated in M+Dx2	-1.74921	6.72399e-05		0.012106	0.975507
54401	Ywhab	tyrosine 3-monooxygenase/tryptophan 5-monooxygenase activation protein, beta polypeptide	Down-modulated in M+Dx4	-1.51827	1.22968e-33	Down-modulated in Dx4	-1.36916	7.27446e-31	Down-modulated in M+Dx2	-1.57366	2.41202e-28		-0.15841	0.247966
60322	Chst7	carbohydrate (N-acetylglucosamino) sulfotransferase 7	Down-modulated in M+Dx4	-1.51964	0.000113735	Down-modulated in Dx4	-1.68018	4.9584e-06	Down-modulated in M+Dx2	-2.42569	4.06241e-07		-0.494639	0.200788
110651	Rps6ka3	ribosomal protein S6 kinase polypeptide 3	Down-modulated in M+Dx4	-1.51974	3.66062e-10	Down-modulated in Dx4	-1.24028	7.02311e-08	Down-modulated in M+Dx2	-1.8436	1.62796e-11		-0.141888	0.578393
64291	Osbpl1a	oxysterol binding protein-like 1A	Down-modulated in M+Dx4	-1.52123	1.03987e-14	Down-modulated in Dx4	-1.25225	1.78359e-11	Down-modulated in M+Dx2	-1.13267	7.32419e-07		0.0593985	0.776237
215789	Phactr2	phosphatase and actin regulator 2	Down-modulated in M+Dx4	-1.52165	3.61882e-09	Down-modulated in Dx4	-1.51209	4.29516e-10	Down-modulated in M+Dx2	-1.25407	2.79267e-05		-0.0924591	0.732328
22770	Zhx1	zinc fingers and homeoboxes 1	Down-modulated in M+Dx4	-1.52227	3.4645e-11	Down-modulated in Dx4	-1.38225	1.85188e-10	Down-modulated in M+Dx2	-1.449	3.60753e-08		-0.294011	0.226432
66148	Dnajc15	DnaJ (Hsp40) homolog, subfamily C, member 15	Down-modulated in M+Dx4	-1.52245	1.08644e-13	Down-modulated in Dx4	-1.3836	7.93486e-13	Down-modulated in M+Dx2	-1.48623	2.20648e-10		-0.189778	0.382581
99151	Cercam	cerebral endothelial cell adhesion molecule	Down-modulated in M+Dx4	-1.53087	7.8102e-07	Down-modulated in Dx4	-1.80443	4.30753e-10	Down-modulated in M+Dx2	-1.64212	3.7318e-06		-0.398032	0.211834
56738	Mocs1	molybdenum cofactor synthesis 1	Down-modulated in M+Dx4	-1.53232	6.98483e-18	Down-modulated in Dx4	-1.27036	3.59583e-14	Down-modulated in M+Dx2	-1.0663	2.51877e-07		-0.170562	0.364871
238130	Dock4	dedicator of cytokinesis 4	Down-modulated in M+Dx4	-1.53389	9.01544e-10	Down-modulated in Dx4	-1.12287	2.50089e-06	Down-modulated in M+Dx2	-1.4356	6.13453e-07		-0.0900545	0.73098
16589	Uhmk1	U2AF homology motif (UHM) kinase 1	Down-modulated in M+Dx4	-1.53679	2.82599e-07	Down-modulated in Dx4	-1.27652	6.78317e-06	Down-modulated in M+Dx2	-2.17981	8.48539e-11		-0.11746	0.705218
246738	Dnajc28	DnaJ (Hsp40) homolog, subfamily C, member 28	Down-modulated in M+Dx4	-1.54035	2.41584e-10	Down-modulated in Dx4	-1.97193	3.49604e-18	Down-modulated in M+Dx2	-1.67737	1.59034e-09		-0.062701	0.804762
16443	Itsn1	intersectin 1 (SH3 domain protein 1A)	Down-modulated in M+Dx4	-1.54195	2.43797e-09	Down-modulated in Dx4	-1.56986	9.60551e-11	Down-modulated in M+Dx2	-1.62255	3.46297e-08		-0.403545	0.137538
18597	Pdha1	pyruvate dehydrogenase E1 alpha 1	Down-modulated in M+Dx4	-1.54445	1.04937e-18	Down-modulated in Dx4	-1.45049	1.43667e-18	Down-modulated in M+Dx2	-1.57045	2.80201e-15		-0.309879	0.0999247
15042	H2-T24	histocompatibility 2, T region locus 24	Down-modulated in M+Dx4	-1.54494	3.91797e-09	Down-modulated in Dx4	-1.06623	2.14111e-05	Down-modulated in M+Dx2	-2.33499	2.61414e-15		0.0556409	0.839027
18552	Pcsk5	proprotein convertase subtilisin/kexin type 5	Down-modulated in M+Dx4	-1.54579	4.63018e-07	Down-modulated in Dx4	-1.24264	1.95182e-05	Down-modulated in M+Dx2	-1.66837	1.83044e-06		-0.277822	0.381452
216795	Wnt9a	wingless-type MMTV integration site family, member 9A	Down-modulated in M+Dx4	-1.54801	3.51009e-06	Down-modulated in Dx4	-1.93149	6.68336e-10	Down-modulated in M+Dx2	-2.08461	9.08433e-08		-0.438615	0.191207
69524	Esam	endothelial cell-specific adhesion molecule	Down-modulated in M+Dx4	-1.55261	0.000100757	Down-modulated in Dx4	-1.37152	0.000273342	Down-modulated in M+Dx2	-1.76646	9.3869e-05		-0.0114105	0.97755
546336	Prrg1	proline rich Gla (G-carboxyglutamic acid) 1	Down-modulated in M+Dx4	-1.55391	1.03581e-14	Down-modulated in Dx4	-1.81889	4.04747e-22	Down-modulated in M+Dx2	-1.33036	9.08793e-09		-0.118212	0.572562
66945	Sdha	succinate dehydrogenase complex, subunit A, flavoprotein (Fp)	Down-modulated in M+Dx4	-1.55391	5.07333e-47	Down-modulated in Dx4	-1.51488	2.79201e-50	Down-modulated in M+Dx2	-1.60697	2.24331e-39		-0.186844	0.114313
77128	Crebrf	CREB3 regulatory factor	Down-modulated in M+Dx4	-1.55623	3.48937e-09	Down-modulated in Dx4	-1.57583	1.86234e-10	Down-modulated in M+Dx2	-1.17434	0.000137977		-0.173171	0.531256
20963	Syk	spleen tyrosine kinase	Down-modulated in M+Dx4	-1.55844	9.87924e-09	Down-modulated in Dx4	-1.42208	2.86245e-08	Down-modulated in M+Dx2	-1.81292	3.97814e-09		-0.278278	0.327053
59038	Pxmp4	peroxisomal membrane protein 4	Down-modulated in M+Dx4	-1.55959	8.41104e-12	Down-modulated in Dx4	-1.49107	3.74515e-12	Down-modulated in M+Dx2	-1.5414	3.54055e-09		-0.188403	0.433388
432442	Akap7	A kinase (PRKA) anchor protein 7	Down-modulated in M+Dx4	-1.56234	2.74794e-24	Down-modulated in Dx4	-1.74877	6.62967e-34	Down-modulated in M+Dx2	-1.79665	1.72079e-24		-0.0954107	0.560031
16173	Il18	interleukin 18	Down-modulated in M+Dx4	-1.56315	1.10724e-05	Down-modulated in Dx4	-1.14624	0.000623668	Down-modulated in M+Dx2	-1.40754	0.000645739		-0.227638	0.521427
17289	Mertk	c-mer proto-oncogene tyrosine kinase	Down-modulated in M+Dx4	-1.56473	4.31871e-06	Down-modulated in Dx4	-1.76122	2.90425e-08	Down-modulated in M+Dx2	-1.98253	2.51181e-07		-0.0163822	0.962594
17754	Map1a	microtubule-associated protein 1 A	Down-modulated in M+Dx4	-1.56725	2.69067e-05	Down-modulated in Dx4	-1.56979	7.16493e-06	Down-modulated in M+Dx2	-1.79955	2.25753e-05		-0.523416	0.168815
320204	Mettl20	methyltransferase like 20	Down-modulated in M+Dx4	-1.56829	2.20803e-07	Down-modulated in Dx4	-2.14272	2.19292e-14	Down-modulated in M+Dx2	-1.46028	2.81129e-05		-0.222286	0.47887
108099	Prkag2	protein kinase, AMP-activated, gamma 2 non-catalytic subunit	Down-modulated in M+Dx4	-1.56874	1.23723e-24	Down-modulated in Dx4	-1.72827	2.176e-33	Down-modulated in M+Dx2	-1.42617	4.16454e-16		-0.291016	0.076649
66395	Ahnak	AHNAK nucleoprotein (desmoyokin)	Down-modulated in M+Dx4	-1.56998	1.95553e-08	Down-modulated in Dx4	-1.05541	8.6197e-05	Down-modulated in M+Dx2	-1.57906	7.36784e-07		-0.217978	0.457032
67043	Syap1	synapse associated protein 1	Down-modulated in M+Dx4	-1.571	1.99577e-09	Down-modulated in Dx4	-1.44471	5.11112e-09	Down-modulated in M+Dx2	-1.76071	2.84317e-09		-0.265792	0.334918
13821	Epb4.1l1	erythrocyte protein band 4.1-like 1	Down-modulated in M+Dx4	-1.57135	3.68995e-18	Down-modulated in Dx4	-1.52709	2.84528e-19	Down-modulated in M+Dx2	-1.7916	2.10892e-18		-0.271907	0.161178
16826	Ldb2	LIM domain binding 2	Down-modulated in M+Dx4	-1.57338	0.000595322	Down-modulated in Dx4	-1.64053	0.000127324	Down-modulated in M+Dx2	-1.97503	0.000122639		-0.314441	0.494481
59308	Emcn	endomucin	Down-modulated in M+Dx4	-1.5765	6.76736e-06	Down-modulated in Dx4	-1.29935	9.09889e-05	Down-modulated in M+Dx2	-1.97654	5.40564e-07		-0.297844	0.407928
69274	Ctdspl	CTD (carboxy-terminal domain, RNA polymerase II, polypeptide A) small phosphatase-like	Down-modulated in M+Dx4	-1.58199	2.75749e-09	Down-modulated in Dx4	-1.68879	1.20824e-11	Down-modulated in M+Dx2	-1.46889	1.54888e-06		-0.236324	0.397734
11433	Acp5	acid phosphatase 5, tartrate resistant	Down-modulated in M+Dx4	-1.58263	1.00567e-06	Down-modulated in Dx4	-1.67071	3.47048e-08	Down-modulated in M+Dx2	-1.42522	0.000136711		-0.182401	0.586517
192187	Stab1	stabilin 1	Down-modulated in M+Dx4	-1.58466	1.28617e-11	Down-modulated in Dx4	-1.59936	3.35189e-13	Down-modulated in M+Dx2	-1.8354	4.15001e-12		-0.216139	0.382428
19737	Rgs5	regulator of G-protein signaling 5	Down-modulated in M+Dx4	-1.58541	0.000104119	Down-modulated in Dx4	-2.32955	5.06082e-10	Down-modulated in M+Dx2	-2.45436	4.95994e-08		-0.0183986	0.964699
66864	Clec14a	C-type lectin domain family 14, member a	Down-modulated in M+Dx4	-1.58806	0.000201593	Down-modulated in Dx4	-1.59174	7.00977e-05	Down-modulated in M+Dx2	-2.35802	6.73393e-07		-0.245864	0.569274
51902	Rnf24	ring finger protein 24	Down-modulated in M+Dx4	-1.58889	9.3521e-13	Down-modulated in Dx4	-1.17091	3.05988e-08	Down-modulated in M+Dx2	-1.39172	5.53175e-08		-0.283281	0.226917
213393	8430408G22Rik	RIKEN cDNA 8430408G22 gene	Down-modulated in M+Dx4	-1.59175	0.00077498	Down-modulated in Dx4	-1.64176	0.000208417	Down-modulated in M+Dx2	-1.95525	0.000266742		0.785486	0.0934502
56298	Atl2	atlastin GTPase 2	Down-modulated in M+Dx4	-1.59191	6.97403e-26	Down-modulated in Dx4	-1.24409	4.48803e-18	Down-modulated in M+Dx2	-1.23805	1.2566e-12		-0.118853	0.467315
242474	Tmem245	transmembrane protein 245	Down-modulated in M+Dx4	-1.59368	1.07992e-10	Down-modulated in Dx4	-1.65171	9.67807e-13	Down-modulated in M+Dx2	-1.80572	1.07445e-10		-0.0361068	0.889622
628308	Gm14420	predicted gene 14420	Down-modulated in M+Dx4	-1.59728	4.90322e-17	Down-modulated in Dx4	-1.99132	2.8935e-29	Down-modulated in M+Dx2	-1.15361	1.97109e-07		0.10143	0.619324
19243	Ptp4a1	protein tyrosine phosphatase 4a1	Down-modulated in M+Dx4	-1.59954	3.15808e-22	Down-modulated in Dx4	-1.24254	2.42925e-15	Down-modulated in M+Dx2	-1.36743	5.15567e-13		-0.168727	0.344052
11804	Aplp2	amyloid beta (A4) precursor-like protein 2	Down-modulated in M+Dx4	-1.60066	2.33489e-33	Down-modulated in Dx4	-1.56058	1.29065e-35	Down-modulated in M+Dx2	-1.75848	1.60541e-31		-0.176333	0.224717
227696	Phyhd1	phytanoyl-CoA dioxygenase domain containing 1	Down-modulated in M+Dx4	-1.60069	7.59834e-09	Down-modulated in Dx4	-2.05027	2.104e-15	Down-modulated in M+Dx2	-1.37974	1.66281e-05		-0.205803	0.473065
68267	Slc25a22	solute carrier family 25 (mitochondrial carrier, glutamate), member 22	Down-modulated in M+Dx4	-1.60086	1.91558e-14	Down-modulated in Dx4	-1.58012	7.23547e-16	Down-modulated in M+Dx2	-1.34632	2.32119e-08		0.125076	0.564767
17896	Myl4	myosin, light polypeptide 4	Down-modulated in M+Dx4	-1.60153	2.85721e-06	Down-modulated in Dx4	-1.18347	0.00021104	Down-modulated in M+Dx2	-1.94392	1.36055e-06		-0.00406871	0.990316
102693	Phldb1	pleckstrin homology-like domain, family B, member 1	Down-modulated in M+Dx4	-1.60439	1.42763e-05	Down-modulated in Dx4	-2.01403	4.09982e-09	Down-modulated in M+Dx2	-2.30026	2.09297e-08		-0.0230301	0.95164
13132	Dab2	disabled 2, mitogen-responsive phosphoprotein	Down-modulated in M+Dx4	-1.605	4.86333e-12	Down-modulated in Dx4	-1.16771	1.40984e-07	Down-modulated in M+Dx2	-1.51542	1.18807e-08		-0.294319	0.23185
72479	Hsdl2	hydroxysteroid dehydrogenase like 2	Down-modulated in M+Dx4	-1.60788	8.85974e-08	Down-modulated in Dx4	-1.76443	3.37377e-10	Down-modulated in M+Dx2	-1.3439	0.000117324		-0.0964212	0.758633
16195	Il6st	interleukin 6 signal transducer	Down-modulated in M+Dx4	-1.61011	5.4005e-11	Down-modulated in Dx4	-1.79439	5.082e-15	Down-modulated in M+Dx2	-1.77373	1.72064e-10		-0.14132	0.586422
15242	Hhex	hematopoietically expressed homeobox	Down-modulated in M+Dx4	-1.61066	1.92485e-06	Down-modulated in Dx4	-1.07573	0.000823774	Down-modulated in M+Dx2	-1.65698	2.12356e-05		-0.2388	0.485979
12728	Clcn5	chloride channel 5	Down-modulated in M+Dx4	-1.61192	4.20005e-05	Down-modulated in Dx4	-1.28183	0.000589301	Down-modulated in M+Dx2	-2.0971	2.53507e-06		-0.40098	0.314671
72873	Ccdc176	coiled-coil domain containing 176	Down-modulated in M+Dx4	-1.61496	1.71722e-06	Down-modulated in Dx4	-1.80968	9.73951e-09	Down-modulated in M+Dx2	-1.76537	5.35311e-06		-0.185182	0.588859
21944	Tnfsf12	tumor necrosis factor (ligand) superfamily, member 12	Down-modulated in M+Dx4	-1.61769	3.27358e-07	Down-modulated in Dx4	-1.75758	2.9913e-09	Down-modulated in M+Dx2	-1.68428	3.29878e-06		-0.218251	0.505124
56464	Ctsf	cathepsin F	Down-modulated in M+Dx4	-1.61906	1.58088e-07	Down-modulated in Dx4	-1.76256	1.0321e-09	Down-modulated in M+Dx2	-1.64405	3.22814e-06		-0.191139	0.550922
626848	Etohi1	ethanol induced 1	Down-modulated in M+Dx4	-1.62354	2.72533e-17	Down-modulated in Dx4	-1.62622	1.95141e-19	Down-modulated in M+Dx2	-1.33569	1.57281e-09		-0.0963201	0.639006
72759	Tmem135	transmembrane protein 135	Down-modulated in M+Dx4	-1.62397	5.20356e-10	Down-modulated in Dx4	-1.36565	3.55423e-08	Down-modulated in M+Dx2	-1.62631	4.95575e-08		-0.287266	0.296668
240168	Rasgrp3	RAS, guanyl releasing protein 3	Down-modulated in M+Dx4	-1.62401	9.03148e-07	Down-modulated in Dx4	-1.43837	4.07081e-06	Down-modulated in M+Dx2	-1.89404	4.37293e-07		-0.114346	0.737551
11492	Adam19	a disintegrin and metallopeptidase domain 19 (meltrin beta)	Down-modulated in M+Dx4	-1.62498	2.5411e-08	Down-modulated in Dx4	-1.97906	3.13141e-13	Down-modulated in M+Dx2	-1.96276	2.67954e-09		-0.412457	0.174958
108958	Fam73b	family with sequence similarity 73, member B	Down-modulated in M+Dx4	-1.62572	4.73137e-35	Down-modulated in Dx4	-1.68195	3.2052e-42	Down-modulated in M+Dx2	-1.69856	2.21294e-29		-0.0804356	0.566732
67469	Abhd5	abhydrolase domain containing 5	Down-modulated in M+Dx4	-1.62917	8.14636e-12	Down-modulated in Dx4	-1.23092	5.90102e-08	Down-modulated in M+Dx2	-1.55674	1.12129e-08		-0.22581	0.37048
407786	Taf9b	TAF9B RNA polymerase II, TATA box binding protein (TBP)-associated factor	Down-modulated in M+Dx4	-1.62926	0.000168751	Down-modulated in Dx4	-1.49466	0.000246873	Down-modulated in M+Dx2	-1.87099	0.000137184		-0.086349	0.843332
269198	Nbeal1	neurobeachin like 1	Down-modulated in M+Dx4	-1.63134	3.91898e-08	Down-modulated in Dx4	-1.24262	1.13757e-05	Down-modulated in M+Dx2	-1.43589	2.80978e-05		-0.217454	0.483289
212898	Dse	dermatan sulfate epimerase	Down-modulated in M+Dx4	-1.63183	1.75285e-13	Down-modulated in Dx4	-1.52409	2.81731e-13	Down-modulated in M+Dx2	-1.32874	2.1251e-07		-0.449782	0.0558569
57319	Smpdl3a	sphingomyelin phosphodiesterase, acid-like 3A	Down-modulated in M+Dx4	-1.63309	2.40994e-05	Down-modulated in Dx4	-1.44545	7.62849e-05	Down-modulated in M+Dx2	-1.54636	0.000505554		-0.104675	0.791397
71918	Zcchc24	zinc finger, CCHC domain containing 24	Down-modulated in M+Dx4	-1.63426	1.3111e-10	Down-modulated in Dx4	-1.38224	9.89772e-09	Down-modulated in M+Dx2	-2.09601	2.14703e-13		-0.281867	0.293893
227333	Dgkd	diacylglycerol kinase, delta	Down-modulated in M+Dx4	-1.63442	2.67369e-20	Down-modulated in Dx4	-1.36391	4.13483e-16	Down-modulated in M+Dx2	-1.6357	4.97295e-16		-0.138678	0.466287
104718	Ttc7b	tetratricopeptide repeat domain 7B	Down-modulated in M+Dx4	-1.63481	7.73046e-08	Down-modulated in Dx4	-1.71023	1.97375e-09	Down-modulated in M+Dx2	-1.84803	8.66895e-08		-0.0980332	0.756524
98314	D2hgdh	D-2-hydroxyglutarate dehydrogenase	Down-modulated in M+Dx4	-1.63544	8.40457e-41	Down-modulated in Dx4	-1.74159	6.2326e-52	Down-modulated in M+Dx2	-1.36286	2.12244e-22		-0.110719	0.388523
56332	Amotl2	angiomotin-like 2	Down-modulated in M+Dx4	-1.63604	5.1377e-09	Down-modulated in Dx4	-1.77204	1.31521e-11	Down-modulated in M+Dx2	-1.529	1.95125e-06		-0.142822	0.626854
18799	Plcd1	phospholipase C, delta 1	Down-modulated in M+Dx4	-1.63635	8.76077e-07	Down-modulated in Dx4	-1.31035	3.14028e-05	Down-modulated in M+Dx2	-1.64613	1.64908e-05		-0.218808	0.520999
68487	Tmem140	transmembrane protein 140	Down-modulated in M+Dx4	-1.63662	1.62373e-06	Down-modulated in Dx4	-1.08486	0.000944201	Down-modulated in M+Dx2	-1.78702	4.23593e-06		-0.0924355	0.792602
13196	Asap1	ArfGAP with SH3 domain, ankyrin repeat and PH domain1	Down-modulated in M+Dx4	-1.64378	4.35199e-05	Down-modulated in Dx4	-1.3746	0.000313027	Down-modulated in M+Dx2	-2.3845	8.85891e-08		-0.424326	0.301554
12499	Entpd5	ectonucleoside triphosphate diphosphohydrolase 5	Down-modulated in M+Dx4	-1.64597	5.05013e-14	Down-modulated in Dx4	-1.53905	7.41397e-14	Down-modulated in M+Dx2	-1.69064	1.12012e-11		-0.101758	0.66054
224530	Acat3	acetyl-Coenzyme A acetyltransferase 3	Down-modulated in M+Dx4	-1.64641	3.13082e-06	Down-modulated in Dx4	-1.32645	7.61125e-05	Down-modulated in M+Dx2	-1.77947	9.52013e-06		-0.351743	0.333237
192654	Pla2g15	phospholipase A2, group XV	Down-modulated in M+Dx4	-1.64797	1.4182e-16	Down-modulated in Dx4	-1.44616	1.25833e-14	Down-modulated in M+Dx2	-1.9052	7.40738e-17		-0.430049	0.0412828
20661	Sort1	sortilin 1	Down-modulated in M+Dx4	-1.64991	3.7864e-09	Down-modulated in Dx4	-1.54003	5.47274e-09	Down-modulated in M+Dx2	-1.85467	4.64018e-09		-0.283766	0.334818
13829	Dmtn	dematin actin binding protein	Down-modulated in M+Dx4	-1.65076	2.24328e-08	Down-modulated in Dx4	-1.48167	1.01972e-07	Down-modulated in M+Dx2	-1.54651	5.14738e-06		-0.131323	0.668811
22352	Vim	vimentin	Down-modulated in M+Dx4	-1.65102	5.7907e-12	Down-modulated in Dx4	-1.01257	1.23067e-05	Down-modulated in M+Dx2	-1.49233	5.80397e-08		-0.356408	0.161468
27280	Phlda3	pleckstrin homology-like domain, family A, member 3	Down-modulated in M+Dx4	-1.65228	8.70609e-07	Down-modulated in Dx4	-1.68661	8.61433e-08	Down-modulated in M+Dx2	-1.5737	4.51706e-05		-0.391572	0.26058
21391	Tbxas1	thromboxane A synthase 1, platelet	Down-modulated in M+Dx4	-1.65301	2.83097e-05	Down-modulated in Dx4	-1.43409	0.000117854	Down-modulated in M+Dx2	-3.13062	2.39936e-12		-0.603169	0.133089
54712	Plxnc1	plexin C1	Down-modulated in M+Dx4	-1.65492	1.2202e-07	Down-modulated in Dx4	-1.45649	7.93071e-07	Down-modulated in M+Dx2	-1.29924	0.000370049		-0.239418	0.458721
27357	Gyg	glycogenin	Down-modulated in M+Dx4	-1.65656	1.09761e-32	Down-modulated in Dx4	-1.40644	4.46643e-27	Down-modulated in M+Dx2	-1.43147	2.83884e-19		-0.284457	0.0550328
20317	Serpinf1	serine (or cysteine) peptidase inhibitor, clade F, member 1	Down-modulated in M+Dx4	-1.65728	3.51009e-06	Down-modulated in Dx4	-1.60042	1.89637e-06	Down-modulated in M+Dx2	-1.75804	1.49968e-05		-0.132881	0.718667
217203	Tmem106a	transmembrane protein 106A	Down-modulated in M+Dx4	-1.65815	3.59031e-12	Down-modulated in Dx4	-1.51634	1.45493e-11	Down-modulated in M+Dx2	-2.06358	2.30216e-14		-0.199197	0.427586
76306	Slc18b1	solute carrier family 18, subfamily B, member 1	Down-modulated in M+Dx4	-1.6623	4.25168e-10	Down-modulated in Dx4	-1.70874	7.6042e-12	Down-modulated in M+Dx2	-1.49292	1.11684e-06		-0.350133	0.209361
78560	Gpr124	G protein-coupled receptor 124	Down-modulated in M+Dx4	-1.6647	6.53151e-06	Down-modulated in Dx4	-2.10267	8.71301e-10	Down-modulated in M+Dx2	-3.18214	1.7623e-14		-0.705684	0.0623406
66391	2310061J03Rik	RIKEN cDNA 2310061J03 gene	Down-modulated in M+Dx4	-1.66749	5.12971e-07	Down-modulated in Dx4	-1.65958	9.03537e-08	Down-modulated in M+Dx2	-1.7216	7.7575e-06		-0.317634	0.340796
17913	Myo1c	myosin IC	Down-modulated in M+Dx4	-1.66804	4.86089e-11	Down-modulated in Dx4	-1.55252	8.58496e-11	Down-modulated in M+Dx2	-1.60096	3.3727e-08		-0.214605	0.42369
18760	Prkd1	protein kinase D1	Down-modulated in M+Dx4	-1.66873	5.55976e-05	Down-modulated in Dx4	-1.81827	2.52703e-06	Down-modulated in M+Dx2	-2.72794	2.56422e-09		-0.239899	0.56893
329628	Fat4	FAT tumor suppressor homolog 4 (Drosophila)	Down-modulated in M+Dx4	-1.66887	0.000150514	Down-modulated in Dx4	-2.12164	1.91209e-07	Down-modulated in M+Dx2	-1.72901	0.000567984		-0.206563	0.643226
277010	Marveld1	MARVEL (membrane-associating) domain containing 1	Down-modulated in M+Dx4	-1.67152	7.04186e-25	Down-modulated in Dx4	-2.1084	9.74556e-44	Down-modulated in M+Dx2	-1.95883	2.97541e-26		-0.254736	0.144076
12843	Col1a2	collagen, type I, alpha 2	Down-modulated in M+Dx4	-1.67662	0.000116542	Down-modulated in Dx4	-1.9112	2.34568e-06	Down-modulated in M+Dx2	-2.23224	4.0049e-06		-0.629746	0.154488
70757	Hacd2	3-hydroxyacyl-CoA dehydratase 2	Down-modulated in M+Dx4	-1.67731	1.18774e-11	Down-modulated in Dx4	-1.2713	6.76809e-08	Down-modulated in M+Dx2	-1.33468	3.25614e-06		0.0475714	0.855529
243864	Mill2	MHC I like leukocyte 2	Down-modulated in M+Dx4	-1.67895	0.000956624	Down-modulated in Dx4	-1.69507	0.000370284	Down-modulated in M+Dx2	-2.17755	0.000126024		-0.0837622	0.868721
83965	Enpp5	ectonucleotide pyrophosphatase/phosphodiesterase 5	Down-modulated in M+Dx4	-1.67945	1.4876e-10	Down-modulated in Dx4	-1.12457	7.92408e-06	Down-modulated in M+Dx2	-1.69285	1.46165e-08		-0.0837226	0.762068
12562	Cdh5	cadherin 5	Down-modulated in M+Dx4	-1.67954	0.000207749	Down-modulated in Dx4	-1.4518	0.000712361	Down-modulated in M+Dx2	-2.03133	6.35713e-05		0.00462493	0.991949
16600	Klf4	Kruppel-like factor 4 (gut)	Down-modulated in M+Dx4	-1.68445	1.43762e-09	Down-modulated in Dx4	-1.47669	1.98368e-08	Down-modulated in M+Dx2	-1.77694	2.07572e-08		-0.18459	0.526545
109700	Itga1	integrin alpha 1	Down-modulated in M+Dx4	-1.68596	1.02668e-05	Down-modulated in Dx4	-2.20778	4.22741e-10	Down-modulated in M+Dx2	-1.65192	0.000160414		-0.074789	0.848844
78134	Lpar4	lysophosphatidic acid receptor 4	Down-modulated in M+Dx4	-1.6874	1.07374e-05	Down-modulated in Dx4	-2.29825	1.1205e-10	Down-modulated in M+Dx2	-2.98541	8.19987e-12		-0.370931	0.341353
66695	Aspn	asporin	Down-modulated in M+Dx4	-1.6876	8.40935e-05	Down-modulated in Dx4	-2.35278	2.6538e-09	Down-modulated in M+Dx2	-2.93113	4.43473e-10		-0.637785	0.143973
68263	Pdhb	pyruvate dehydrogenase (lipoamide) beta	Down-modulated in M+Dx4	-1.68965	2.84468e-45	Down-modulated in Dx4	-1.67088	8.12871e-50	Down-modulated in M+Dx2	-1.72543	7.6896e-37		-0.305942	0.0192159
59031	Chst12	carbohydrate sulfotransferase 12	Down-modulated in M+Dx4	-1.69089	6.77283e-14	Down-modulated in Dx4	-2.08071	5.83983e-23	Down-modulated in M+Dx2	-2.28533	7.84323e-19		-0.294857	0.214455
236794	Slc9a6	solute carrier family 9 (sodium/hydrogen exchanger), member 6	Down-modulated in M+Dx4	-1.69231	2.81443e-22	Down-modulated in Dx4	-1.53787	6.54249e-21	Down-modulated in M+Dx2	-1.74103	2.39755e-18		-0.216174	0.244727
58207	Slc43a3	solute carrier family 43, member 3	Down-modulated in M+Dx4	-1.69457	1.83225e-05	Down-modulated in Dx4	-2.12509	6.79e-09	Down-modulated in M+Dx2	-2.24133	3.8973e-07		0.0536201	0.894716
231801	Agfg2	ArfGAP with FG repeats 2	Down-modulated in M+Dx4	-1.69476	7.76681e-15	Down-modulated in Dx4	-1.31233	1.69986e-10	Down-modulated in M+Dx2	-1.51244	1.61788e-09		-0.417618	0.0676377
16775	Lama4	laminin, alpha 4	Down-modulated in M+Dx4	-1.69964	1.03974e-06	Down-modulated in Dx4	-1.6765	2.97716e-07	Down-modulated in M+Dx2	-2.17476	2.3641e-08		-0.132562	0.713295
67231	Tbc1d20	TBC1 domain family, member 20	Down-modulated in M+Dx4	-1.70027	1.3502e-22	Down-modulated in Dx4	-1.45967	6.21379e-19	Down-modulated in M+Dx2	-1.41214	1.54952e-12		-0.112617	0.546583
68385	Tlcd1	TLC domain containing 1	Down-modulated in M+Dx4	-1.70813	4.47734e-16	Down-modulated in Dx4	-1.62501	1.81445e-16	Down-modulated in M+Dx2	-1.5711	7.58426e-11		-0.246764	0.264831
67916	Ppap2b	phosphatidic acid phosphatase type 2B	Down-modulated in M+Dx4	-1.70825	3.1397e-06	Down-modulated in Dx4	-1.56229	6.25417e-06	Down-modulated in M+Dx2	-1.48219	0.000475312		-0.224796	0.552424
27052	Aoah	acyloxyacyl hydrolase	Down-modulated in M+Dx4	-1.71373	2.82042e-06	Down-modulated in Dx4	-1.41901	3.03971e-05	Down-modulated in M+Dx2	-2.43739	3.30369e-08		-0.133663	0.708659
235293	Sc5d	sterol-C5-desaturase (fungal ERG3, delta-5-desaturase) homolog (S. cerevisae)	Down-modulated in M+Dx4	-1.72032	3.54631e-08	Down-modulated in Dx4	-1.12368	0.000184622	Down-modulated in M+Dx2	-1.36885	0.00016495		-0.435533	0.181412
319982	5930430L01Rik	RIKEN cDNA 5930430L01 gene	Down-modulated in M+Dx4	-1.72067	0.000720833	Down-modulated in Dx4	-1.61543	0.000749639	Down-modulated in M+Dx2	-2.16914	0.000141294		-0.110956	0.827111
235380	Dmxl2	Dmx-like 2	Down-modulated in M+Dx4	-1.72385	3.294e-08	Down-modulated in Dx4	-2.13318	1.95036e-13	Down-modulated in M+Dx2	-1.8824	1.0764e-07		-0.0302464	0.925854
110460	Acat2	acetyl-Coenzyme A acetyltransferase 2	Down-modulated in M+Dx4	-1.72613	1.58437e-22	Down-modulated in Dx4	-1.75803	3.12666e-26	Down-modulated in M+Dx2	-1.93507	6.69627e-22		-0.393677	0.0379131
12040	Bckdhb	branched chain ketoacid dehydrogenase E1, beta polypeptide	Down-modulated in M+Dx4	-1.72728	1.88505e-12	Down-modulated in Dx4	-1.65688	6.87705e-13	Down-modulated in M+Dx2	-1.87552	1.57619e-11		-0.229521	0.376441
72634	Tdrkh	tudor and KH domain containing protein	Down-modulated in M+Dx4	-1.7277	0.000693365	Down-modulated in Dx4	-2.57001	4.25527e-08	Down-modulated in M+Dx2	-2.89828	2.57278e-07		-0.163219	0.748078
16194	Il6ra	interleukin 6 receptor, alpha	Down-modulated in M+Dx4	-1.72826	1.12395e-07	Down-modulated in Dx4	-1.60095	1.83956e-07	Down-modulated in M+Dx2	-1.51594	5.59518e-05		-0.192825	0.568468
20266	Scn1b	sodium channel, voltage-gated, type I, beta	Down-modulated in M+Dx4	-1.73111	9.48068e-07	Down-modulated in Dx4	-1.15699	0.000624007	Down-modulated in M+Dx2	-1.54261	0.00015611		-0.320228	0.377301
16909	Lmo2	LIM domain only 2	Down-modulated in M+Dx4	-1.73285	4.46657e-07	Down-modulated in Dx4	-1.37504	2.45054e-05	Down-modulated in M+Dx2	-1.80736	3.99727e-06		-0.51553	0.146228
228852	Ppp1r16b	protein phosphatase 1, regulatory (inhibitor) subunit 16B	Down-modulated in M+Dx4	-1.73344	2.68644e-05	Down-modulated in Dx4	-1.43866	0.000235265	Down-modulated in M+Dx2	-1.70578	0.000311079		0.00701731	0.986665
12257	Tspo	translocator protein	Down-modulated in M+Dx4	-1.73354	6.03193e-15	Down-modulated in Dx4	-1.1632	4.17952e-08	Down-modulated in M+Dx2	-1.64073	1.07556e-10		-0.252146	0.284093
74148	Cluh	clustered mitochondria (cluA/CLU1) homolog	Down-modulated in M+Dx4	-1.73613	2.96455e-54	Down-modulated in Dx4	-1.80139	9.58319e-66	Down-modulated in M+Dx2	-1.66423	6.45555e-39		-0.126314	0.299404
664994	Isoc2a	isochorismatase domain containing 2a	Down-modulated in M+Dx4	-1.73637	2.04397e-26	Down-modulated in Dx4	-1.88387	9.76385e-35	Down-modulated in M+Dx2	-1.92122	2.7012e-24		-0.230424	0.179422
235386	Hykk	hydroxylysine kinase 1	Down-modulated in M+Dx4	-1.73822	2.96836e-07	Down-modulated in Dx4	-1.98048	4.11973e-10	Down-modulated in M+Dx2	-2.01521	1.85921e-07		-0.094845	0.785378
18633	Pex16	peroxisomal biogenesis factor 16	Down-modulated in M+Dx4	-1.73955	1.29471e-46	Down-modulated in Dx4	-1.6765	1.18008e-49	Down-modulated in M+Dx2	-1.601	1.79996e-30		-0.189928	0.13205
100503185	Btbd8	BTB (POZ) domain containing 8	Down-modulated in M+Dx4	-1.74077	1.17151e-05	Down-modulated in Dx4	-1.55947	2.42184e-05	Down-modulated in M+Dx2	-1.69223	0.000246344		0.08398	0.826349
11637	Ak2	adenylate kinase 2	Down-modulated in M+Dx4	-1.7434	8.52845e-11	Down-modulated in Dx4	-1.66062	5.30517e-11	Down-modulated in M+Dx2	-1.64297	9.11327e-08		-0.263418	0.353271
76051	Ganc	glucosidase, alpha; neutral C	Down-modulated in M+Dx4	-1.74402	1.15785e-09	Down-modulated in Dx4	-1.46622	6.63599e-08	Down-modulated in M+Dx2	-1.45094	1.22e-05		-0.225682	0.452718
227526	Cdnf	cerebral dopamine neurotrophic factor	Down-modulated in M+Dx4	-1.74567	1.4788e-07	Down-modulated in Dx4	-1.56045	5.52894e-07	Down-modulated in M+Dx2	-1.61319	2.58931e-05		-0.259612	0.441714
240725	Sulf1	sulfatase 1	Down-modulated in M+Dx4	-1.74643	7.98104e-10	Down-modulated in Dx4	-1.89919	9.18391e-13	Down-modulated in M+Dx2	-2.10754	5.36195e-11		-0.26308	0.377136
214239	A430105I19Rik	RIKEN cDNA A430105I19 gene	Down-modulated in M+Dx4	-1.76291	8.41181e-08	Down-modulated in Dx4	-1.27078	4.97727e-05	Down-modulated in M+Dx2	-1.71617	5.46889e-06		-0.07905	0.815855
17110	Lyz1	lysozyme 1	Down-modulated in M+Dx4	-1.76529	3.40264e-06	Down-modulated in Dx4	-2.24692	1.77056e-10	Down-modulated in M+Dx2	-1.96846	4.67909e-06		-0.880232	0.0247334
100036523	Gm16982	predicted gene, 16982	Down-modulated in M+Dx4	-1.76543	0.000949979	Down-modulated in Dx4	-2.20425	1.4599e-05	Down-modulated in M+Dx2	-2.16984	0.000634564		-0.292126	0.555309
12831	Col5a1	collagen, type V, alpha 1	Down-modulated in M+Dx4	-1.7659	8.48446e-08	Down-modulated in Dx4	-2.22047	4.03198e-13	Down-modulated in M+Dx2	-2.59061	1.54952e-12		-0.502077	0.14404
433520	Gm14403	predicted gene 14403	Down-modulated in M+Dx4	-1.76828	1.05723e-12	Down-modulated in Dx4	-2.39323	3.48749e-25	Down-modulated in M+Dx2	-2.14018	2.5649e-14		0.0595748	0.820077
328830	A530064D06Rik	RIKEN cDNA A530064D06 gene	Down-modulated in M+Dx4	-1.77782	0.000146962	Down-modulated in Dx4	-1.53299	0.000449342	Down-modulated in M+Dx2	-2.49892	6.73166e-06		-1.14348	0.0144598
16170	Il16	interleukin 16	Down-modulated in M+Dx4	-1.77792	4.29763e-07	Down-modulated in Dx4	-1.56383	2.51231e-06	Down-modulated in M+Dx2	-1.80378	7.25002e-06		-0.075038	0.836177
240185	9430020K01Rik	RIKEN cDNA 9430020K01 gene	Down-modulated in M+Dx4	-1.78014	6.98114e-07	Down-modulated in Dx4	-2.13634	1.55496e-10	Down-modulated in M+Dx2	-2.52809	2.40304e-10		-0.189231	0.610709
67847	Sncaip	synuclein, alpha interacting protein (synphilin)	Down-modulated in M+Dx4	-1.78075	8.96648e-05	Down-modulated in Dx4	-2.40275	1.13108e-08	Down-modulated in M+Dx2	-2.61505	2.47772e-07		-0.0884322	0.847317
72147	Zbtb46	zinc finger and BTB domain containing 46	Down-modulated in M+Dx4	-1.78082	5.06927e-07	Down-modulated in Dx4	-2.27135	6.59396e-12	Down-modulated in M+Dx2	-1.44205	0.000466011		0.0879746	0.807972
13607	Eda	ectodysplasin-A	Down-modulated in M+Dx4	-1.78162	0.00054747	Down-modulated in Dx4	-2.09452	1.29884e-05	Down-modulated in M+Dx2	-2.39062	4.06484e-05		-0.302619	0.553114
216134	Pdxk	pyridoxal (pyridoxine, vitamin B6) kinase	Down-modulated in M+Dx4	-1.78287	1.24074e-08	Down-modulated in Dx4	-1.28981	1.63299e-05	Down-modulated in M+Dx2	-1.65702	3.99248e-06		-0.196555	0.547975
11890	Asgr2	asialoglycoprotein receptor 2	Down-modulated in M+Dx4	-1.78363	0.000709848	Down-modulated in Dx4	-2.54295	5.01266e-07	Down-modulated in M+Dx2	-2.15582	0.000472005		-0.123731	0.803707
51798	Ech1	enoyl coenzyme A hydratase 1, peroxisomal	Down-modulated in M+Dx4	-1.78473	1.90027e-15	Down-modulated in Dx4	-1.80144	1.32169e-17	Down-modulated in M+Dx2	-1.42788	3.67695e-08		-0.0701327	0.769765
78688	Nol3	nucleolar protein 3 (apoptosis repressor with CARD domain)	Down-modulated in M+Dx4	-1.78672	3.17032e-07	Down-modulated in Dx4	-1.69531	2.50378e-07	Down-modulated in M+Dx2	-2.02584	3.44392e-07		-0.2814	0.434691
27053	Asns	asparagine synthetase	Down-modulated in M+Dx4	-1.78702	9.42762e-07	Down-modulated in Dx4	-1.22817	0.000451142	Down-modulated in M+Dx2	-2.31406	1.43297e-08		-0.359738	0.340046
234797	6430548M08Rik	RIKEN cDNA 6430548M08 gene	Down-modulated in M+Dx4	-1.7921	3.8481e-18	Down-modulated in Dx4	-1.31855	1.1057e-11	Down-modulated in M+Dx2	-1.7695	8.70777e-14		-0.323087	0.134786
67426	Adck3	aarF domain containing kinase 3	Down-modulated in M+Dx4	-1.79605	1.41945e-09	Down-modulated in Dx4	-2.33993	2.21762e-17	Down-modulated in M+Dx2	-1.23428	0.000404622		-0.154302	0.618947
231086	Hadhb	hydroxyacyl-Coenzyme A dehydrogenase/3-ketoacyl-Coenzyme A thiolase/enoyl-Coenzyme A hydratase (trifunctional protein), beta subunit	Down-modulated in M+Dx4	-1.79789	1.95279e-16	Down-modulated in Dx4	-1.76001	1.14384e-17	Down-modulated in M+Dx2	-1.82999	1.79269e-13		-0.110155	0.637665
320528	Vps13c	vacuolar protein sorting 13C (yeast)	Down-modulated in M+Dx4	-1.80279	2.79701e-14	Down-modulated in Dx4	-1.95943	1.02073e-18	Down-modulated in M+Dx2	-1.60111	3.83859e-09		-0.295366	0.241791
239217	Kctd12	potassium channel tetramerisation domain containing 12	Down-modulated in M+Dx4	-1.81053	1.5978e-12	Down-modulated in Dx4	-1.78005	1.47431e-13	Down-modulated in M+Dx2	-2.20716	1.85707e-14		-0.402228	0.139006
69903	Rasip1	Ras interacting protein 1	Down-modulated in M+Dx4	-1.81205	4.93404e-06	Down-modulated in Dx4	-1.52324	4.86146e-05	Down-modulated in M+Dx2	-1.94936	1.5896e-05		0.104314	0.796434
16598	Klf2	Kruppel-like factor 2 (lung)	Down-modulated in M+Dx4	-1.81234	3.21744e-07	Down-modulated in Dx4	-1.46559	1.26975e-05	Down-modulated in M+Dx2	-2.04565	4.15875e-07		0.25274	0.486816
20672	Sox18	SRY (sex determining region Y)-box 18	Down-modulated in M+Dx4	-1.81247	3.50466e-05	Down-modulated in Dx4	-1.9566	1.74864e-06	Down-modulated in M+Dx2	-2.03741	4.24878e-05		-0.272087	0.538932
19285	Ptrf	polymerase I and transcript release factor	Down-modulated in M+Dx4	-1.82163	0.000131182	Down-modulated in Dx4	-2.46625	1.96057e-08	Down-modulated in M+Dx2	-2.44904	3.52954e-06		-0.099517	0.83666
333883	Cd59b	CD59b antigen	Down-modulated in M+Dx4	-1.82567	8.18735e-09	Down-modulated in Dx4	-1.56185	9.20601e-08	Down-modulated in M+Dx2	-1.23356	0.00070514		-0.0952089	0.756086
107527	Il1rl2	interleukin 1 receptor-like 2	Down-modulated in M+Dx4	-1.82611	1.62781e-12	Down-modulated in Dx4	-1.93584	1.27122e-15	Down-modulated in M+Dx2	-1.95716	3.34254e-11		-0.254476	0.346982
69123	Eci3	enoyl-Coenzyme A delta isomerase 3	Down-modulated in M+Dx4	-1.82687	1.06389e-22	Down-modulated in Dx4	-1.8506	2.50635e-26	Down-modulated in M+Dx2	-1.49449	2.74227e-12		-0.157785	0.414527
227697	Dolk	dolichol kinase	Down-modulated in M+Dx4	-1.82775	1.56973e-47	Down-modulated in Dx4	-1.53368	4.95e-39	Down-modulated in M+Dx2	-1.68768	2.28927e-31		-0.0753448	0.568113
381236	Lipo1	lipase, member O1	Down-modulated in M+Dx4	-1.82806	4.49371e-06	Down-modulated in Dx4	-1.56371	3.22086e-05	Down-modulated in M+Dx2	-2.64942	3.8036e-09		-0.193108	0.634457
12953	Cry2	cryptochrome 2 (photolyase-like)	Down-modulated in M+Dx4	-1.82833	3.39801e-10	Down-modulated in Dx4	-2.03318	8.12191e-14	Down-modulated in M+Dx2	-2.05853	4.46201e-10		-0.188969	0.53599
11652	Akt2	thymoma viral proto-oncogene 2	Down-modulated in M+Dx4	-1.83345	1.09177e-19	Down-modulated in Dx4	-1.69621	5.37211e-19	Down-modulated in M+Dx2	-2.12024	1.57017e-20		-0.220844	0.309031
18636	Cfp	complement factor properdin	Down-modulated in M+Dx4	-1.8392	9.16691e-08	Down-modulated in Dx4	-2.45179	1.77667e-14	Down-modulated in M+Dx2	-1.98186	4.20274e-07		-0.394097	0.269184
74760	Rab3il1	RAB3A interacting protein (rabin3)-like 1	Down-modulated in M+Dx4	-1.8415	2.96673e-11	Down-modulated in Dx4	-1.46456	2.43152e-08	Down-modulated in M+Dx2	-1.69666	9.30047e-08		-0.418674	0.149784
213484	Nudt18	nudix (nucleoside diphosphate linked moiety X)-type motif 18	Down-modulated in M+Dx4	-1.84367	3.83074e-18	Down-modulated in Dx4	-1.69314	2.02173e-17	Down-modulated in M+Dx2	-2.32171	1.77573e-21		-0.287666	0.199206
17347	Mknk2	MAP kinase-interacting serine/threonine kinase 2	Down-modulated in M+Dx4	-1.84466	2.74974e-34	Down-modulated in Dx4	-1.87538	8.60005e-40	Down-modulated in M+Dx2	-1.61061	1.08453e-20		-0.265269	0.106518
98256	Kmo	kynurenine 3-monooxygenase (kynurenine 3-hydroxylase)	Down-modulated in M+Dx4	-1.84596	0.000197725	Down-modulated in Dx4	-1.80714	0.000101256	Down-modulated in M+Dx2	-2.55891	5.6201e-06		0.258359	0.598329
21858	Timp2	tissue inhibitor of metalloproteinase 2	Down-modulated in M+Dx4	-1.84795	1.54936e-14	Down-modulated in Dx4	-1.52828	2.14229e-11	Down-modulated in M+Dx2	-1.82139	2.82904e-11		-0.325205	0.205155
18669	Abcb1b	ATP-binding cassette, sub-family B (MDR/TAP), member 1B	Down-modulated in M+Dx4	-1.84998	2.22585e-13	Down-modulated in Dx4	-2.13736	1.32997e-19	Down-modulated in M+Dx2	-2.52056	2.33286e-18		-0.127235	0.630417
12229	Btk	Bruton agammaglobulinemia tyrosine kinase	Down-modulated in M+Dx4	-1.85203	8.06556e-06	Down-modulated in Dx4	-1.45399	0.00021728	Down-modulated in M+Dx2	-2.33888	6.60708e-07		-0.492851	0.242491
252967	Ropn1l	ropporin 1-like	Down-modulated in M+Dx4	-1.85288	6.13999e-05	Down-modulated in Dx4	-1.8243	2.38717e-05	Down-modulated in M+Dx2	-2.31355	1.80224e-05		-0.389571	0.389101
19122	Prnp	prion protein	Down-modulated in M+Dx4	-1.85466	1.49061e-13	Down-modulated in Dx4	-1.54545	8.67623e-11	Down-modulated in M+Dx2	-1.74018	1.29759e-09		-0.196008	0.463293
320078	Olfml2b	olfactomedin-like 2B	Down-modulated in M+Dx4	-1.85567	1.08152e-06	Down-modulated in Dx4	-2.17869	8.15621e-10	Down-modulated in M+Dx2	-2.92547	4.55725e-12		-0.667869	0.0892984
93747	Echs1	enoyl Coenzyme A hydratase, short chain, 1, mitochondrial	Down-modulated in M+Dx4	-1.85636	4.40759e-41	Down-modulated in Dx4	-1.81652	2.86409e-44	Down-modulated in M+Dx2	-1.77205	2.31575e-29		-0.235191	0.118409
76137	Mcur1	mitochondrial calcium uniporter regulator 1	Down-modulated in M+Dx4	-1.85699	3.44144e-09	Down-modulated in Dx4	-1.95684	3.02264e-11	Down-modulated in M+Dx2	-2.21874	3.54264e-10		-0.217025	0.510028
106861	Abhd3	abhydrolase domain containing 3	Down-modulated in M+Dx4	-1.85718	6.742e-06	Down-modulated in Dx4	-1.89777	8.94837e-07	Down-modulated in M+Dx2	-2.00215	2.1725e-05		-0.275732	0.50863
16971	Lrp1	low density lipoprotein receptor-related protein 1	Down-modulated in M+Dx4	-1.85991	6.44132e-14	Down-modulated in Dx4	-1.88626	5.6178e-16	Down-modulated in M+Dx2	-1.98224	1.70106e-12		-0.219271	0.4068
71914	Antxr2	anthrax toxin receptor 2	Down-modulated in M+Dx4	-1.86152	5.52507e-15	Down-modulated in Dx4	-1.5336	1.09254e-11	Down-modulated in M+Dx2	-2.50691	8.86902e-21		-0.278617	0.271653
20447	St6galnac3	ST6 (alpha-N-acetyl-neuraminyl-2,3-beta-galactosyl-1,3)-N-acetylgalactosaminide alpha-2,6-sialyltransferase 3	Down-modulated in M+Dx4	-1.86725	2.91399e-06	Down-modulated in Dx4	-1.58535	1.92643e-05	Down-modulated in M+Dx2	-1.87978	5.10277e-05		0.235402	0.540581
71520	Grap	GRB2-related adaptor protein	Down-modulated in M+Dx4	-1.86733	2.59243e-06	Down-modulated in Dx4	-1.60741	1.74566e-05	Down-modulated in M+Dx2	-2.085	4.2973e-06		-0.0308071	0.93901
230316	Megf9	multiple EGF-like-domains 9	Down-modulated in M+Dx4	-1.86876	3.88932e-11	Down-modulated in Dx4	-1.7139	1.25348e-10	Down-modulated in M+Dx2	-1.91495	2.8247e-09		-0.568341	0.0558754
110532	Adarb1	adenosine deaminase, RNA-specific, B1	Down-modulated in M+Dx4	-1.87407	3.51057e-22	Down-modulated in Dx4	-1.92015	3.54177e-26	Down-modulated in M+Dx2	-2.70734	3.97645e-33		0.0207925	0.918879
94176	Dock2	dedicator of cyto-kinesis 2	Down-modulated in M+Dx4	-1.87599	3.43301e-08	Down-modulated in Dx4	-1.23949	0.000148777	Down-modulated in M+Dx2	-2.06085	8.95749e-08		-0.153069	0.665228
330064	Slc5a6	solute carrier family 5 (sodium-dependent vitamin transporter), member 6	Down-modulated in M+Dx4	-1.8776	1.91265e-06	Down-modulated in Dx4	-1.846	6.26582e-07	Down-modulated in M+Dx2	-2.42689	4.2769e-08		-0.0334692	0.934102
13852	Stx2	syntaxin 2	Down-modulated in M+Dx4	-1.87834	3.83534e-28	Down-modulated in Dx4	-1.85675	4.41524e-31	Down-modulated in M+Dx2	-2.44444	2.51354e-35		-0.364224	0.0457988
170743	Tlr7	toll-like receptor 7	Down-modulated in M+Dx4	-1.87971	3.70993e-07	Down-modulated in Dx4	-1.39777	7.16066e-05	Down-modulated in M+Dx2	-2.52233	1.60102e-09		-0.378392	0.320066
14314	Fstl1	follistatin-like 1	Down-modulated in M+Dx4	-1.88274	7.35983e-06	Down-modulated in Dx4	-2.37999	9.57035e-10	Down-modulated in M+Dx2	-2.88133	4.43033e-10		-0.725016	0.0928357
77446	Heg1	HEG homolog 1 (zebrafish)	Down-modulated in M+Dx4	-1.88494	1.28617e-11	Down-modulated in Dx4	-1.87099	8.72391e-13	Down-modulated in M+Dx2	-2.15364	6.9535e-12		-0.174264	0.554187
13167	Dbi	diazepam binding inhibitor	Down-modulated in M+Dx4	-1.88517	8.55733e-10	Down-modulated in Dx4	-1.37441	2.96326e-06	Down-modulated in M+Dx2	-1.82209	2.08536e-07		-0.200492	0.535372
20612	Siglec1	sialic acid binding Ig-like lectin 1, sialoadhesin	Down-modulated in M+Dx4	-1.88989	7.4411e-08	Down-modulated in Dx4	-1.29607	0.000115071	Down-modulated in M+Dx2	-2.96067	6.73118e-14		0.0751586	0.836049
13733	Emr1	EGF-like module containing, mucin-like, hormone receptor-like sequence 1	Down-modulated in M+Dx4	-1.89281	1.88304e-08	Down-modulated in Dx4	-1.33548	3.34964e-05	Down-modulated in M+Dx2	-2.33916	6.5776e-10		-0.669978	0.056271
66612	Ormdl3	ORM1-like 3 (S. cerevisiae)	Down-modulated in M+Dx4	-1.89304	2.85134e-19	Down-modulated in Dx4	-2.06611	1.41127e-25	Down-modulated in M+Dx2	-2.21714	1.48402e-20		-0.29336	0.195026
73205	3110043O21Rik	RIKEN cDNA 3110043O21 gene	Down-modulated in M+Dx4	-1.89685	6.82947e-23	Down-modulated in Dx4	-1.53772	3.33215e-17	Down-modulated in M+Dx2	-2.0879	1.33879e-21		-0.0999789	0.628879
11655	Alas1	aminolevulinic acid synthase 1	Down-modulated in M+Dx4	-1.89888	8.86849e-19	Down-modulated in Dx4	-1.89781	4.81491e-21	Down-modulated in M+Dx2	-1.99003	3.35162e-16		-0.345115	0.133061
270160	Rab39	RAB39, member RAS oncogene family	Down-modulated in M+Dx4	-1.89975	1.17318e-06	Down-modulated in Dx4	-1.76116	1.14681e-06	Down-modulated in M+Dx2	-2.4731	2.11352e-07		-0.398909	0.289655
231207	Cpeb2	cytoplasmic polyadenylation element binding protein 2	Down-modulated in M+Dx4	-1.90159	1.03551e-13	Down-modulated in Dx4	-1.04027	2.59203e-05	Down-modulated in M+Dx2	-1.20482	6.17343e-05		0.00730025	0.978453
17132	Maf	avian musculoaponeurotic fibrosarcoma (v-maf) AS42 oncogene homolog	Down-modulated in M+Dx4	-1.90225	8.6741e-07	Down-modulated in Dx4	-1.49822	4.75725e-05	Down-modulated in M+Dx2	-2.59903	1.56253e-09		-0.342581	0.391754
66885	Acadsb	acyl-Coenzyme A dehydrogenase, short/branched chain	Down-modulated in M+Dx4	-1.90225	3.58107e-23	Down-modulated in Dx4	-1.65288	8.26032e-20	Down-modulated in M+Dx2	-1.837	4.1735e-17		-0.276589	0.181974
67283	Slc25a19	solute carrier family 25 (mitochondrial thiamine pyrophosphate carrier), member 19	Down-modulated in M+Dx4	-1.90966	2.91914e-33	Down-modulated in Dx4	-1.94512	7.0844e-39	Down-modulated in M+Dx2	-1.84374	4.07067e-24		-0.254525	0.133376
279653	Pcdh19	protocadherin 19	Down-modulated in M+Dx4	-1.91322	0.000106746	Down-modulated in Dx4	-2.54146	2.70275e-08	Down-modulated in M+Dx2	-3.3991	3.9378e-10		0.0151966	0.975654
225471	Ticam2	toll-like receptor adaptor molecule 2	Down-modulated in M+Dx4	-1.91715	6.40785e-08	Down-modulated in Dx4	-2.13751	1.22066e-10	Down-modulated in M+Dx2	-1.89149	3.58344e-06		-0.366522	0.308732
22628	Ywhag	tyrosine 3-monooxygenase/tryptophan 5-monooxygenase activation protein, gamma polypeptide	Down-modulated in M+Dx4	-1.91769	1.87755e-16	Down-modulated in Dx4	-1.64929	7.9032e-14	Down-modulated in M+Dx2	-2.16263	1.98452e-16		-0.240646	0.335087
107607	Nod1	nucleotide-binding oligomerization domain containing 1	Down-modulated in M+Dx4	-1.92083	2.99023e-16	Down-modulated in Dx4	-1.61812	3.22742e-13	Down-modulated in M+Dx2	-1.33631	1.04282e-06		-0.0524434	0.833379
13601	Ecm1	extracellular matrix protein 1	Down-modulated in M+Dx4	-1.92133	7.16952e-09	Down-modulated in Dx4	-1.19127	0.000196943	Down-modulated in M+Dx2	-1.84305	1.21778e-06		-0.182683	0.59762
241113	Prkag3	protein kinase, AMP-activated, gamma 3 non-catatlytic subunit	Down-modulated in M+Dx4	-1.92432	2.67201e-09	Down-modulated in Dx4	-2.43043	1.38835e-15	Down-modulated in M+Dx2	-2.10211	1.74987e-08		-0.136718	0.677292
24014	Rnasel	ribonuclease L (2', 5'-oligoisoadenylate synthetase-dependent)	Down-modulated in M+Dx4	-1.9245	1.03251e-09	Down-modulated in Dx4	-2.03968	5.04775e-12	Down-modulated in M+Dx2	-1.38798	0.00016764		-0.192537	0.560002
73571	1700096K18Rik	RIKEN cDNA 1700096K18 gene	Down-modulated in M+Dx4	-1.92464	1.52277e-10	Down-modulated in Dx4	-1.81571	1.14235e-10	Down-modulated in M+Dx2	-1.71358	7.44615e-07		-0.347732	0.260562
18798	Plcb4	phospholipase C, beta 4	Down-modulated in M+Dx4	-1.92886	7.76184e-08	Down-modulated in Dx4	-1.40186	4.46383e-05	Down-modulated in M+Dx2	-2.30834	1.09245e-08		-0.137944	0.71179
213002	Ifitm6	interferon induced transmembrane protein 6	Down-modulated in M+Dx4	-1.93361	0.00016146	Down-modulated in Dx4	-1.91134	6.6385e-05	Down-modulated in M+Dx2	-3.90547	2.08382e-09		-0.765966	0.127899
20342	Selenbp2	selenium binding protein 2	Down-modulated in M+Dx4	-1.93465	8.53084e-05	Down-modulated in Dx4	-2.69452	3.1433e-09	Down-modulated in M+Dx2	-1.95462	0.000483449		-0.229884	0.644168
235674	Acaa1b	acetyl-Coenzyme A acyltransferase 1B	Down-modulated in M+Dx4	-1.93552	2.93885e-22	Down-modulated in Dx4	-1.74591	8.99089e-21	Down-modulated in M+Dx2	-1.52516	2.7612e-11		-0.253789	0.225565
66333	Aqp11	aquaporin 11	Down-modulated in M+Dx4	-1.93694	4.1185e-06	Down-modulated in Dx4	-2.34231	4.26805e-09	Down-modulated in M+Dx2	-1.65565	0.000648216		-0.105205	0.793501
235431	Coro2b	coronin, actin binding protein, 2B	Down-modulated in M+Dx4	-1.93932	2.80766e-07	Down-modulated in Dx4	-2.53101	6.43835e-13	Down-modulated in M+Dx2	-2.10409	1.0075e-06		-0.0875163	0.821429
268903	Nrip1	nuclear receptor interacting protein 1	Down-modulated in M+Dx4	-1.94331	7.40584e-11	Down-modulated in Dx4	-1.63915	6.99634e-09	Down-modulated in M+Dx2	-1.74812	3.3168e-07		-0.317726	0.312769
100526475	Mir3076	microRNA 3076	Down-modulated in M+Dx4	-1.94359	2.22334e-12	Down-modulated in Dx4	-1.64666	3.14626e-10	Down-modulated in M+Dx2	-1.43096	8.81296e-06		-0.50933	0.0808706
53881	Slc5a3	solute carrier family 5 (inositol transporters), member 3	Down-modulated in M+Dx4	-1.94559	4.41497e-09	Down-modulated in Dx4	-1.53595	1.14328e-06	Down-modulated in M+Dx2	-1.43671	0.000209334		-0.46387	0.181905
232227	Iqsec1	IQ motif and Sec7 domain 1	Down-modulated in M+Dx4	-1.94648	4.0423e-20	Down-modulated in Dx4	-1.63445	3.81852e-16	Down-modulated in M+Dx2	-1.66443	7.4769e-12		-0.133262	0.558486
170731	Mfn2	mitofusin 2	Down-modulated in M+Dx4	-1.94817	8.96383e-44	Down-modulated in Dx4	-1.81241	8.9703e-43	Down-modulated in M+Dx2	-2.13497	9.76256e-41		-0.207504	0.174377
20322	Sord	sorbitol dehydrogenase	Down-modulated in M+Dx4	-1.94902	1.49935e-06	Down-modulated in Dx4	-1.41981	0.000249941	Down-modulated in M+Dx2	-1.6347	0.000491099		-0.451849	0.27917
15414	Hoxb6	homeobox B6	Down-modulated in M+Dx4	-1.95015	0.000219903	Down-modulated in Dx4	-2.16006	1.22928e-05	Down-modulated in M+Dx2	-2.2179	0.000243557		-0.145761	0.777267
22411	Wnt11	wingless-type MMTV integration site family, member 11	Down-modulated in M+Dx4	-1.95044	5.42513e-05	Down-modulated in Dx4	-2.1906	1.31897e-06	Down-modulated in M+Dx2	-2.36208	2.46536e-05		-0.308479	0.514076
53614	Reck	reversion-inducing-cysteine-rich protein with kazal motifs	Down-modulated in M+Dx4	-1.95145	4.50628e-06	Down-modulated in Dx4	-1.7939	7.77034e-06	Down-modulated in M+Dx2	-1.83574	0.000165309		-0.182076	0.676227
11669	Aldh2	aldehyde dehydrogenase 2, mitochondrial	Down-modulated in M+Dx4	-1.95201	3.47277e-13	Down-modulated in Dx4	-1.50949	3.57419e-09	Down-modulated in M+Dx2	-1.76576	9.03383e-09		-0.234567	0.410888
17918	Myo5a	myosin VA	Down-modulated in M+Dx4	-1.9552	2.49623e-18	Down-modulated in Dx4	-1.95327	1.66806e-20	Down-modulated in M+Dx2	-2.36514	7.02163e-21		-0.354616	0.139963
320799	Zhx3	zinc fingers and homeoboxes 3	Down-modulated in M+Dx4	-1.9559	1.41647e-14	Down-modulated in Dx4	-1.79704	5.87009e-14	Down-modulated in M+Dx2	-2.14855	1.08342e-13		0.0811962	0.762039
74519	Cyp2j9	cytochrome P450, family 2, subfamily j, polypeptide 9	Down-modulated in M+Dx4	-1.95783	4.13404e-05	Down-modulated in Dx4	-2.45614	3.22748e-08	Down-modulated in M+Dx2	-2.32463	1.5896e-05		-0.234701	0.626442
54519	Apbb1ip	amyloid beta (A4) precursor protein-binding, family B, member 1 interacting protein	Down-modulated in M+Dx4	-1.95806	2.95234e-09	Down-modulated in Dx4	-1.47525	2.69459e-06	Down-modulated in M+Dx2	-2.40658	1.00768e-10		-0.255702	0.457874
67993	Nudt12	nudix (nucleoside diphosphate linked moiety X)-type motif 12	Down-modulated in M+Dx4	-1.96017	1.05525e-07	Down-modulated in Dx4	-2.16834	3.23013e-10	Down-modulated in M+Dx2	-2.0215	1.49064e-06		-0.113874	0.765124
13732	Emp3	epithelial membrane protein 3	Down-modulated in M+Dx4	-1.96086	2.87428e-15	Down-modulated in Dx4	-1.32651	1.2239e-08	Down-modulated in M+Dx2	-2.16498	5.53541e-14		-0.314188	0.219168
100213	Rusc2	RUN and SH3 domain containing 2	Down-modulated in M+Dx4	-1.96224	3.41698e-07	Down-modulated in Dx4	-1.95383	6.44593e-08	Down-modulated in M+Dx2	-1.6444	0.000221089		-0.16573	0.675328
56264	Cpxm1	carboxypeptidase X 1 (M14 family)	Down-modulated in M+Dx4	-1.9659	1.04844e-05	Down-modulated in Dx4	-2.56791	5.20817e-10	Down-modulated in M+Dx2	-4.0547	1.09568e-16		-0.384581	0.399167
71699	Slc41a3	solute carrier family 41, member 3	Down-modulated in M+Dx4	-1.96751	2.90938e-10	Down-modulated in Dx4	-1.9898	8.07763e-12	Down-modulated in M+Dx2	-1.55218	1.52443e-05		-0.453557	0.142017
68241	Fam195a	family with sequence similarity 195, member A	Down-modulated in M+Dx4	-1.96811	2.35208e-15	Down-modulated in Dx4	-1.65436	9.88432e-13	Down-modulated in M+Dx2	-1.84196	1.18259e-10		-0.0321731	0.899273
216445	Arhgap9	Rho GTPase activating protein 9	Down-modulated in M+Dx4	-1.97053	9.23583e-08	Down-modulated in Dx4	-1.22973	0.000477328	Down-modulated in M+Dx2	-1.52467	0.000373904		-0.165188	0.660534
13853	Epm2a	epilepsy, progressive myoclonic epilepsy, type 2 gene alpha	Down-modulated in M+Dx4	-1.97098	6.82981e-07	Down-modulated in Dx4	-2.14466	8.02198e-09	Down-modulated in M+Dx2	-1.62018	0.000421182		-0.129699	0.745615
68279	Mcoln2	mucolipin 2	Down-modulated in M+Dx4	-1.9719	8.15873e-06	Down-modulated in Dx4	-1.77775	1.78964e-05	Down-modulated in M+Dx2	-2.58957	3.71099e-07		-0.0897858	0.838499
93757	Immp2l	IMP2 inner mitochondrial membrane peptidase-like (S. cerevisiae)	Down-modulated in M+Dx4	-1.97243	3.87256e-11	Down-modulated in Dx4	-2.01317	5.01668e-13	Down-modulated in M+Dx2	-2.44423	6.9535e-12		-0.422526	0.157045
243385	Gprin3	GPRIN family member 3	Down-modulated in M+Dx4	-1.97366	0.000249331	Down-modulated in Dx4	-1.95743	0.000108422	Down-modulated in M+Dx2	-2.05313	0.000788466		-0.283868	0.596633
232371	C1rl	complement component 1, r subcomponent-like	Down-modulated in M+Dx4	-1.97407	1.40181e-05	Down-modulated in Dx4	-1.61133	0.000185565	Down-modulated in M+Dx2	-1.85617	0.000368498		-0.324783	0.481663
232237	Fgd5	FYVE, RhoGEF and PH domain containing 5	Down-modulated in M+Dx4	-1.97661	1.46667e-06	Down-modulated in Dx4	-1.70089	1.21172e-05	Down-modulated in M+Dx2	-2.20424	2.03613e-06		-0.268239	0.525462
104112	Acly	ATP citrate lyase	Down-modulated in M+Dx4	-1.97682	8.03065e-08	Down-modulated in Dx4	-2.58847	3.29692e-14	Down-modulated in M+Dx2	-2.53855	6.57301e-10		-0.395861	0.302313
228602	4930402H24Rik	RIKEN cDNA 4930402H24 gene	Down-modulated in M+Dx4	-1.98049	4.67072e-12	Down-modulated in Dx4	-1.87587	3.55928e-12	Down-modulated in M+Dx2	-2.01856	5.51092e-10		-0.304476	0.314587
70617	5730508B09Rik	RIKEN cDNA 5730508B09 gene	Down-modulated in M+Dx4	-1.98212	1.81602e-11	Down-modulated in Dx4	-1.87432	1.26473e-11	Down-modulated in M+Dx2	-2.08934	6.08772e-10		-0.286822	0.348535
16970	Lrmp	lymphoid-restricted membrane protein	Down-modulated in M+Dx4	-1.98328	4.2804e-07	Down-modulated in Dx4	-1.45997	9.39368e-05	Down-modulated in M+Dx2	-2.047	4.76464e-06		-0.151487	0.706948
69183	C1qtnf2	C1q and tumor necrosis factor related protein 2	Down-modulated in M+Dx4	-1.98521	0.000413935	Down-modulated in Dx4	-2.61996	6.43859e-07	Down-modulated in M+Dx2	-3.11562	1.23427e-06		-0.572087	0.301379
442801	Arhgef15	Rho guanine nucleotide exchange factor (GEF) 15	Down-modulated in M+Dx4	-1.98576	1.48501e-09	Down-modulated in Dx4	-1.95951	2.1433e-10	Down-modulated in M+Dx2	-2.40225	1.12401e-10		0.0823044	0.80932
108030	Lin7a	lin-7 homolog A (C. elegans)	Down-modulated in M+Dx4	-1.98591	2.23404e-05	Down-modulated in Dx4	-2.26487	2.33212e-07	Down-modulated in M+Dx2	-2.63206	7.87399e-07		-0.265984	0.571322
15216	Hfe	hemochromatosis	Down-modulated in M+Dx4	-1.99463	3.70626e-08	Down-modulated in Dx4	-1.51382	1.07149e-05	Down-modulated in M+Dx2	-1.72489	3.65496e-05		-0.0730807	0.844673
215751	Ginm1	glycoprotein integral membrane 1	Down-modulated in M+Dx4	-1.99606	2.01168e-24	Down-modulated in Dx4	-1.88257	1.80255e-24	Down-modulated in M+Dx2	-1.97364	7.76457e-19		-0.230895	0.274846
17263	Meg3	maternally expressed 3	Down-modulated in M+Dx4	-1.99827	0.000637014	Down-modulated in Dx4	-3.10739	7.14152e-09	Down-modulated in M+Dx2	-3.22098	4.31589e-07		-0.535149	0.358457
384569	Nova2	neuro-oncological ventral antigen 2	Down-modulated in M+Dx4	-1.99907	2.14474e-06	Down-modulated in Dx4	-1.82574	4.12393e-06	Down-modulated in M+Dx2	-1.86494	0.00011917		0.181052	0.670614
66904	Pccb	propionyl Coenzyme A carboxylase, beta polypeptide	Down-modulated in M+Dx4	-2.00006	4.43388e-29	Down-modulated in Dx4	-2.07635	3.59986e-35	Down-modulated in M+Dx2	-2.06496	3.33316e-24		-0.172478	0.37054
67528	Nudt7	nudix (nucleoside diphosphate linked moiety X)-type motif 7	Down-modulated in M+Dx4	-2.0033	1.96469e-13	Down-modulated in Dx4	-2.25211	1.02829e-18	Down-modulated in M+Dx2	-2.06636	2.74534e-11		-0.335593	0.243304
432779	Lrrc14b	leucine rich repeat containing 14B	Down-modulated in M+Dx4	-2.00367	5.40614e-06	Down-modulated in Dx4	-2.02485	7.51694e-07	Down-modulated in M+Dx2	-2.21155	2.61222e-05		-0.249244	0.540178
239652	Zfp641	zinc finger protein 641	Down-modulated in M+Dx4	-2.00907	0.000337714	Down-modulated in Dx4	-2.20457	2.59203e-05	Down-modulated in M+Dx2	-2.41551	0.000132874		0.0842437	0.878993
66447	Mgst3	microsomal glutathione S-transferase 3	Down-modulated in M+Dx4	-2.01014	9.14591e-06	Down-modulated in Dx4	-1.92	6.78873e-06	Down-modulated in M+Dx2	-2.37135	3.15932e-06		-0.373915	0.419621
18670	Abcb4	ATP-binding cassette, sub-family B (MDR/TAP), member 4	Down-modulated in M+Dx4	-2.01209	5.36262e-07	Down-modulated in Dx4	-2.10704	2.03057e-08	Down-modulated in M+Dx2	-3.0523	1.07805e-09		0.060859	0.875156
231670	Fbxo21	F-box protein 21	Down-modulated in M+Dx4	-2.01239	2.6726e-17	Down-modulated in Dx4	-2.61309	5.22049e-32	Down-modulated in M+Dx2	-2.37836	1.04674e-18		0.141375	0.57703
14069	F8	coagulation factor VIII	Down-modulated in M+Dx4	-2.01564	1.48711e-07	Down-modulated in Dx4	-2.09062	6.16433e-09	Down-modulated in M+Dx2	-1.91396	1.36169e-05		0.104031	0.79098
69553	Fam65c	family with sequence similarity 65, member C	Down-modulated in M+Dx4	-2.01686	2.45955e-05	Down-modulated in Dx4	-2.88992	3.26515e-10	Down-modulated in M+Dx2	-2.3461	2.45581e-05		0.0557396	0.903985
76612	Lrrc27	leucine rich repeat containing 27	Down-modulated in M+Dx4	-2.01773	3.00832e-12	Down-modulated in Dx4	-2.21364	3.07025e-16	Down-modulated in M+Dx2	-1.96396	3.44926e-09		-0.347402	0.243037
12763	Cmah	cytidine monophospho-N-acetylneuraminic acid hydroxylase	Down-modulated in M+Dx4	-2.01936	1.04644e-05	Down-modulated in Dx4	-2.13831	6.26331e-07	Down-modulated in M+Dx2	-2.54946	6.33947e-07		-0.431775	0.356456
50928	Klrg1	killer cell lectin-like receptor subfamily G, member 1	Down-modulated in M+Dx4	-2.02449	0.000345993	Down-modulated in Dx4	-2.85778	2.74147e-07	Down-modulated in M+Dx2	-3.0819	1.19996e-05		-0.586925	0.26757
12984	Csf2rb2	colony stimulating factor 2 receptor, beta 2, low-affinity (granulocyte-macrophage)	Down-modulated in M+Dx4	-2.0247	2.45761e-08	Down-modulated in Dx4	-1.49919	1.4372e-05	Down-modulated in M+Dx2	-1.73129	3.5379e-05		0.0488445	0.896442
106952	Arap3	ArfGAP with RhoGAP domain, ankyrin repeat and PH domain 3	Down-modulated in M+Dx4	-2.02631	1.02923e-09	Down-modulated in Dx4	-1.69042	7.74844e-08	Down-modulated in M+Dx2	-2.03665	7.12553e-08		-0.0677322	0.84532
19277	Ptpro	protein tyrosine phosphatase, receptor type, O	Down-modulated in M+Dx4	-2.02801	6.07336e-08	Down-modulated in Dx4	-1.70274	1.32935e-06	Down-modulated in M+Dx2	-2.29808	8.71442e-08		-0.387509	0.309806
66892	Eif4e3	eukaryotic translation initiation factor 4E member 3	Down-modulated in M+Dx4	-2.02828	9.46489e-10	Down-modulated in Dx4	-1.93244	6.16821e-10	Down-modulated in M+Dx2	-1.96234	2.15472e-07		-0.22443	0.518506
246177	Myo1g	myosin IG	Down-modulated in M+Dx4	-2.02956	5.91652e-07	Down-modulated in Dx4	-1.6336	2.24081e-05	Down-modulated in M+Dx2	-2.02562	1.28967e-05		-0.288537	0.488635
58809	Rnase4	ribonuclease, RNase A family 4	Down-modulated in M+Dx4	-2.0301	6.42434e-11	Down-modulated in Dx4	-1.32132	9.95779e-06	Down-modulated in M+Dx2	-1.46083	5.72774e-05		-0.371167	0.257306
77113	Klhl2	kelch-like 2, Mayven	Down-modulated in M+Dx4	-2.033	9.27161e-18	Down-modulated in Dx4	-2.15126	3.48712e-22	Down-modulated in M+Dx2	-2.34531	2.0651e-18		-0.0362122	0.88629
319880	Tmcc3	transmembrane and coiled coil domains 3	Down-modulated in M+Dx4	-2.03306	3.54447e-16	Down-modulated in Dx4	-1.77185	5.78777e-14	Down-modulated in M+Dx2	-2.00377	1.69694e-12		0.0305452	0.908586
67460	Decr1	2,4-dienoyl CoA reductase 1, mitochondrial	Down-modulated in M+Dx4	-2.03374	1.11483e-13	Down-modulated in Dx4	-2.15447	4.74613e-17	Down-modulated in M+Dx2	-2.10111	1.36591e-11		-0.167046	0.565898
18733	Pirb	paired Ig-like receptor B	Down-modulated in M+Dx4	-2.0346	7.62728e-12	Down-modulated in Dx4	-1.72059	9.41466e-10	Down-modulated in M+Dx2	-2.53976	3.72381e-14		-0.669401	0.0325361
320560	Dennd5b	DENN/MADD domain containing 5B	Down-modulated in M+Dx4	-2.03498	8.16295e-08	Down-modulated in Dx4	-2.20963	4.91552e-10	Down-modulated in M+Dx2	-2.67612	3.2441e-10		0.01866	0.962116
226856	Lpgat1	lysophosphatidylglycerol acyltransferase 1	Down-modulated in M+Dx4	-2.03623	1.662e-09	Down-modulated in Dx4	-1.84534	7.58228e-09	Down-modulated in M+Dx2	-1.72474	9.57786e-06		-0.240924	0.49704
319197	Gpr4	G protein-coupled receptor 4	Down-modulated in M+Dx4	-2.03857	2.20221e-05	Down-modulated in Dx4	-1.80763	5.80158e-05	Down-modulated in M+Dx2	-1.90939	0.000549827		-0.174897	0.710877
23943	Esyt1	extended synaptotagmin-like protein 1	Down-modulated in M+Dx4	-2.04134	1.4751e-13	Down-modulated in Dx4	-2.12171	2.68126e-16	Down-modulated in M+Dx2	-2.43117	5.2526e-15		-0.246261	0.401582
170736	Parvb	parvin, beta	Down-modulated in M+Dx4	-2.04193	2.8295e-14	Down-modulated in Dx4	-1.97457	3.96236e-15	Down-modulated in M+Dx2	-2.65179	2.05921e-17		-0.545355	0.0507865
14254	Flt1	FMS-like tyrosine kinase 1	Down-modulated in M+Dx4	-2.04328	2.55577e-13	Down-modulated in Dx4	-1.65797	3.97861e-10	Down-modulated in M+Dx2	-2.02628	1.82731e-10		0.136576	0.644203
17524	Mpp1	membrane protein, palmitoylated	Down-modulated in M+Dx4	-2.04533	2.21847e-33	Down-modulated in Dx4	-1.76753	2.77406e-28	Down-modulated in M+Dx2	-2.27357	5.29633e-32		-0.278465	0.130322
69634	Clybl	citrate lyase beta like	Down-modulated in M+Dx4	-2.04767	1.51129e-10	Down-modulated in Dx4	-2.1805	3.43498e-13	Down-modulated in M+Dx2	-2.13371	4.35533e-09		-0.296049	0.377163
23984	Pde10a	phosphodiesterase 10A	Down-modulated in M+Dx4	-2.05284	3.59135e-06	Down-modulated in Dx4	-2.29817	3.05988e-08	Down-modulated in M+Dx2	-2.29916	5.99888e-06		-0.411674	0.354215
18830	Pltp	phospholipid transfer protein	Down-modulated in M+Dx4	-2.05463	3.54462e-11	Down-modulated in Dx4	-1.98015	1.21076e-11	Down-modulated in M+Dx2	-1.95249	3.53125e-08		-0.29683	0.364041
50720	Sacs	sacsin	Down-modulated in M+Dx4	-2.05923	2.40001e-07	Down-modulated in Dx4	-1.82161	9.76569e-07	Down-modulated in M+Dx2	-1.9948	1.46743e-05		-0.0588917	0.88123
16162	Il12rb2	interleukin 12 receptor, beta 2	Down-modulated in M+Dx4	-2.05983	7.81812e-05	Down-modulated in Dx4	-2.63421	1.38118e-07	Down-modulated in M+Dx2	-2.05854	0.000651461		-0.0516349	0.915694
331004	Slc9a9	solute carrier family 9 (sodium/hydrogen exchanger), member 9	Down-modulated in M+Dx4	-2.06185	1.1373e-08	Down-modulated in Dx4	-1.83113	7.56349e-08	Down-modulated in M+Dx2	-2.77599	1.11817e-11		-0.37766	0.312359
319518	Pdpr	pyruvate dehydrogenase phosphatase regulatory subunit	Down-modulated in M+Dx4	-2.0621	2.19952e-17	Down-modulated in Dx4	-2.12716	1.06927e-20	Down-modulated in M+Dx2	-2.18646	3.07077e-15		-0.169898	0.509302
108089	Rnf144a	ring finger protein 144A	Down-modulated in M+Dx4	-2.06337	8.82475e-05	Down-modulated in Dx4	-2.01714	4.6012e-05	Down-modulated in M+Dx2	-3.20502	2.75828e-08		-0.332863	0.531067
223665	C030006K11Rik	RIKEN cDNA C030006K11 gene	Down-modulated in M+Dx4	-2.06717	7.60888e-14	Down-modulated in Dx4	-1.83087	1.27208e-12	Down-modulated in M+Dx2	-1.43432	6.80845e-06		-0.209488	0.457707
434198	B130024G19Rik	RIKEN cDNA B130024G19 gene	Down-modulated in M+Dx4	-2.06919	3.44274e-07	Down-modulated in Dx4	-2.41335	2.50111e-10	Down-modulated in M+Dx2	-2.62834	2.60372e-08		-0.135554	0.738368
26561	Mmp23	matrix metallopeptidase 23	Down-modulated in M+Dx4	-2.0734	7.17997e-07	Down-modulated in Dx4	-2.64412	1.29233e-11	Down-modulated in M+Dx2	-2.54529	7.99988e-08		-0.441334	0.302165
13876	Erg	avian erythroblastosis virus E-26 (v-ets) oncogene related	Down-modulated in M+Dx4	-2.07714	3.61226e-08	Down-modulated in Dx4	-1.93607	5.06891e-08	Down-modulated in M+Dx2	-2.6589	3.79308e-10		-0.0603147	0.877186
214639	4930486L24Rik	RIKEN cDNA 4930486L24 gene	Down-modulated in M+Dx4	-2.08162	1.55683e-06	Down-modulated in Dx4	-1.55483	0.000119386	Down-modulated in M+Dx2	-2.55069	5.23904e-07		0.269304	0.523102
70719	Hmha1	histocompatibility (minor) HA-1	Down-modulated in M+Dx4	-2.08192	5.33814e-10	Down-modulated in Dx4	-1.55582	1.11413e-06	Down-modulated in M+Dx2	-1.95071	3.71292e-07		0.0168497	0.961644
70209	Tmem143	transmembrane protein 143	Down-modulated in M+Dx4	-2.08213	5.25198e-22	Down-modulated in Dx4	-2.19783	1.78473e-27	Down-modulated in M+Dx2	-1.90323	1.55083e-14		-0.314117	0.164846
56398	Chp1	calcineurin-like EF hand protein 1	Down-modulated in M+Dx4	-2.08713	5.05554e-35	Down-modulated in Dx4	-1.87108	8.71892e-32	Down-modulated in M+Dx2	-2.14688	4.47517e-29		-0.302851	0.100001
11826	Aqp1	aquaporin 1	Down-modulated in M+Dx4	-2.08734	7.22934e-07	Down-modulated in Dx4	-1.74453	1.30846e-05	Down-modulated in M+Dx2	-2.23862	2.60451e-06		0.238621	0.583549
18483	Palm	paralemmin	Down-modulated in M+Dx4	-2.08738	4.22707e-12	Down-modulated in Dx4	-2.22058	3.58759e-15	Down-modulated in M+Dx2	-2.33473	7.24205e-12		-0.190082	0.549549
18613	Pecam1	platelet/endothelial cell adhesion molecule 1	Down-modulated in M+Dx4	-2.09364	1.03978e-09	Down-modulated in Dx4	-1.89	5.64202e-09	Down-modulated in M+Dx2	-2.5422	3.97862e-11		-0.132169	0.713476
83964	Jam3	junction adhesion molecule 3	Down-modulated in M+Dx4	-2.09546	6.90085e-07	Down-modulated in Dx4	-1.84644	3.50097e-06	Down-modulated in M+Dx2	-2.69908	1.72893e-08		-0.0690391	0.872507
109672	Cyb5a	cytochrome b5 type A (microsomal)	Down-modulated in M+Dx4	-2.09608	2.0164e-17	Down-modulated in Dx4	-2.03027	2.41202e-18	Down-modulated in M+Dx2	-2.2061	3.07077e-15		-0.2783	0.292575
66548	Adamtsl5	ADAMTS-like 5	Down-modulated in M+Dx4	-2.09727	0.000281159	Down-modulated in Dx4	-2.31488	1.81237e-05	Down-modulated in M+Dx2	-2.17058	0.0008851		-0.245108	0.669467
16601	Klf9	Kruppel-like factor 9	Down-modulated in M+Dx4	-2.09776	9.95715e-17	Down-modulated in Dx4	-2.08611	1.57623e-18	Down-modulated in M+Dx2	-1.70543	4.50751e-09		0.0544989	0.839623
12176	Bnip3	BCL2/adenovirus E1B interacting protein 3	Down-modulated in M+Dx4	-2.10134	6.43549e-11	Down-modulated in Dx4	-1.78988	4.44584e-09	Down-modulated in M+Dx2	-1.94307	1.27848e-07		-0.206891	0.541945
11690	Alox5ap	arachidonate 5-lipoxygenase activating protein	Down-modulated in M+Dx4	-2.10175	9.15512e-08	Down-modulated in Dx4	-1.62393	1.40819e-05	Down-modulated in M+Dx2	-3.27977	1.35822e-13		-0.763077	0.0605565
212647	Aldh4a1	aldehyde dehydrogenase 4 family, member A1	Down-modulated in M+Dx4	-2.10331	8.8035e-09	Down-modulated in Dx4	-2.04087	2.98685e-09	Down-modulated in M+Dx2	-2.4008	6.33505e-09		-0.390695	0.304142
666048	Trabd2b	TraB domain containing 2B	Down-modulated in M+Dx4	-2.10363	1.03838e-08	Down-modulated in Dx4	-1.94618	2.00575e-08	Down-modulated in M+Dx2	-2.75508	1.99067e-11		-0.67043	0.080397
382051	Pdp2	pyruvate dehyrogenase phosphatase catalytic subunit 2	Down-modulated in M+Dx4	-2.10749	4.86435e-17	Down-modulated in Dx4	-2.38456	4.50137e-24	Down-modulated in M+Dx2	-2.67435	3.96763e-20		-0.359457	0.171428
110821	Pcca	propionyl-Coenzyme A carboxylase, alpha polypeptide	Down-modulated in M+Dx4	-2.11135	1.28928e-23	Down-modulated in Dx4	-2.21868	3.23955e-29	Down-modulated in M+Dx2	-2.21672	2.11878e-20		-0.192709	0.395154
74309	Osbp2	oxysterol binding protein 2	Down-modulated in M+Dx4	-2.11659	1.02632e-07	Down-modulated in Dx4	-1.2802	0.000489268	Down-modulated in M+Dx2	-2.00187	1.38995e-05		-0.00841924	0.982451
94281	Sfxn4	sideroflexin 4	Down-modulated in M+Dx4	-2.11858	4.64175e-12	Down-modulated in Dx4	-2.47925	8.99437e-18	Down-modulated in M+Dx2	-2.48785	4.8132e-12		-0.174316	0.571007
69288	Rhobtb1	Rho-related BTB domain containing 1	Down-modulated in M+Dx4	-2.11859	2.04929e-34	Down-modulated in Dx4	-2.14123	8.89293e-40	Down-modulated in M+Dx2	-2.01103	4.64483e-24		-0.289819	0.111905
11428	Aco1	aconitase 1	Down-modulated in M+Dx4	-2.11884	3.01328e-41	Down-modulated in Dx4	-1.9863	7.07773e-41	Down-modulated in M+Dx2	-1.73485	6.09071e-22		-0.219021	0.201552
627427	Gm6756	3-phosphoglycerate dehydrogenase pseudogene	Down-modulated in M+Dx4	-2.12187	9.47743e-08	Down-modulated in Dx4	-2.11521	1.21646e-08	Down-modulated in M+Dx2	-2.82631	3.31022e-09		-0.360765	0.3567
20452	St8sia4	ST8 alpha-N-acetyl-neuraminide alpha-2,8-sialyltransferase 4	Down-modulated in M+Dx4	-2.12197	8.01963e-07	Down-modulated in Dx4	-1.96298	1.32074e-06	Down-modulated in M+Dx2	-2.79672	5.74496e-09		-0.208945	0.63704
19258	Ptpn4	protein tyrosine phosphatase, non-receptor type 4	Down-modulated in M+Dx4	-2.12247	4.20145e-39	Down-modulated in Dx4	-1.77446	2.76004e-31	Down-modulated in M+Dx2	-2.03825	3.90593e-28		-0.277354	0.112169
236920	Stard8	START domain containing 8	Down-modulated in M+Dx4	-2.12502	6.44027e-10	Down-modulated in Dx4	-2.21836	6.0913e-12	Down-modulated in M+Dx2	-1.8638	2.40632e-06		-0.259019	0.471293
213056	Fam126b	family with sequence similarity 126, member B	Down-modulated in M+Dx4	-2.12535	2.33012e-12	Down-modulated in Dx4	-1.50091	2.28154e-07	Down-modulated in M+Dx2	-1.74359	6.04957e-07		-0.268139	0.402795
219151	Scara3	scavenger receptor class A, member 3	Down-modulated in M+Dx4	-2.12569	1.8664e-09	Down-modulated in Dx4	-2.17276	6.07246e-11	Down-modulated in M+Dx2	-1.70678	3.04686e-05		-0.456471	0.216519
75572	Acyp2	acylphosphatase 2, muscle type	Down-modulated in M+Dx4	-2.12745	2.81693e-16	Down-modulated in Dx4	-1.69476	3.42085e-12	Down-modulated in M+Dx2	-1.92256	1.18145e-10		-0.0666339	0.80391
239559	A4galt	alpha 1,4-galactosyltransferase	Down-modulated in M+Dx4	-2.12764	8.3494e-15	Down-modulated in Dx4	-2.20886	7.42201e-18	Down-modulated in M+Dx2	-1.75319	2.55104e-08		-0.0678923	0.809717
213068	Tmem71	transmembrane protein 71	Down-modulated in M+Dx4	-2.12776	1.7797e-05	Down-modulated in Dx4	-1.59738	0.000690169	Down-modulated in M+Dx2	-2.31251	4.12745e-05		-0.619048	0.214217
94219	Cnnm2	cyclin M2	Down-modulated in M+Dx4	-2.12846	1.1883e-25	Down-modulated in Dx4	-1.38887	5.37532e-13	Down-modulated in M+Dx2	-2.02587	3.08171e-18		-0.240077	0.26598
269831	Tspan12	tetraspanin 12	Down-modulated in M+Dx4	-2.12849	4.10835e-18	Down-modulated in Dx4	-2.13787	1.79874e-20	Down-modulated in M+Dx2	-1.662	4.30593e-09		-0.131355	0.617
13685	Eif4ebp1	eukaryotic translation initiation factor 4E binding protein 1	Down-modulated in M+Dx4	-2.13024	7.31301e-17	Down-modulated in Dx4	-1.90772	2.5141e-15	Down-modulated in M+Dx2	-2.06016	1.47403e-12		-0.161384	0.553167
26357	Abcg2	ATP-binding cassette, sub-family G (WHITE), member 2	Down-modulated in M+Dx4	-2.13461	1.78579e-14	Down-modulated in Dx4	-2.29349	1.50311e-18	Down-modulated in M+Dx2	-2.2055	3.27652e-12		-0.0889375	0.762673
79221	Hdac9	histone deacetylase 9	Down-modulated in M+Dx4	-2.13464	3.96933e-07	Down-modulated in Dx4	-2.00456	4.29385e-07	Down-modulated in M+Dx2	-2.977	3.60897e-10		-0.190098	0.659529
50931	Il27ra	interleukin 27 receptor, alpha	Down-modulated in M+Dx4	-2.13486	3.66855e-05	Down-modulated in Dx4	-2.09828	1.4879e-05	Down-modulated in M+Dx2	-2.20069	0.000199389		0.191537	0.705944
20280	Scp2	sterol carrier protein 2, liver	Down-modulated in M+Dx4	-2.13545	2.65777e-20	Down-modulated in Dx4	-1.91254	2.21639e-18	Down-modulated in M+Dx2	-2.03001	1.31465e-14		-0.166499	0.504049
18779	Pla2r1	phospholipase A2 receptor 1	Down-modulated in M+Dx4	-2.1355	5.30339e-10	Down-modulated in Dx4	-2.53992	2.73986e-15	Down-modulated in M+Dx2	-2.04431	2.01282e-07		-0.0992922	0.781357
269295	Rtn4rl2	reticulon 4 receptor-like 2	Down-modulated in M+Dx4	-2.13578	0.000671297	Down-modulated in Dx4	-3.37625	4.05899e-08	Down-modulated in M+Dx2	-3.48874	3.22049e-06		-0.513174	0.391558
269799	Clec4a1	C-type lectin domain family 4, member a1	Down-modulated in M+Dx4	-2.13622	3.54669e-08	Down-modulated in Dx4	-1.50565	4.64966e-05	Down-modulated in M+Dx2	-3.4501	4.44322e-15		-0.342625	0.391656
74039	Nfam1	Nfat activating molecule with ITAM motif 1	Down-modulated in M+Dx4	-2.13705	2.83846e-10	Down-modulated in Dx4	-1.78691	2.45069e-08	Down-modulated in M+Dx2	-2.50618	7.32777e-11		-0.784816	0.0265002
13038	Ctsk	cathepsin K	Down-modulated in M+Dx4	-2.13893	5.19779e-06	Down-modulated in Dx4	-3.54501	1.72464e-16	Down-modulated in M+Dx2	-3.64494	1.23525e-12		-0.614761	0.200947
14705	Bscl2	Berardinelli-Seip congenital lipodystrophy 2 homolog (seipin)	Down-modulated in M+Dx4	-2.14064	5.0069e-17	Down-modulated in Dx4	-2.04648	1.64868e-17	Down-modulated in M+Dx2	-2.10621	4.33389e-13		-0.247249	0.363632
208748	Prrg3	proline rich Gla (G-carboxyglutamic acid) 3 (transmembrane)	Down-modulated in M+Dx4	-2.14297	4.34589e-05	Down-modulated in Dx4	-2.85646	4.14571e-09	Down-modulated in M+Dx2	-4.32775	5.09722e-14		-0.102854	0.846105
16852	Lgals1	lectin, galactose binding, soluble 1	Down-modulated in M+Dx4	-2.14322	1.08302e-09	Down-modulated in Dx4	-1.57747	2.7454e-06	Down-modulated in M+Dx2	-1.64329	5.78809e-05		-0.311529	0.398691
72560	Naalad2	N-acetylated alpha-linked acidic dipeptidase 2	Down-modulated in M+Dx4	-2.14633	4.67827e-08	Down-modulated in Dx4	-2.79454	2.77618e-14	Down-modulated in M+Dx2	-3.05209	8.88439e-12		-0.12755	0.751702
12819	Col15a1	collagen, type XV, alpha 1	Down-modulated in M+Dx4	-2.1498	1.98711e-10	Down-modulated in Dx4	-2.53583	8.55599e-16	Down-modulated in M+Dx2	-3.83949	7.86805e-25		-0.25814	0.467808
232785	Zfp783	zinc finger protein 783	Down-modulated in M+Dx4	-2.15206	8.41238e-05	Down-modulated in Dx4	-1.99898	0.000102283	Down-modulated in M+Dx2	-2.67256	1.61064e-05		0.157376	0.771178
210293	Dock10	dedicator of cytokinesis 10	Down-modulated in M+Dx4	-2.15281	7.69296e-09	Down-modulated in Dx4	-1.9117	5.85787e-08	Down-modulated in M+Dx2	-1.9722	3.82299e-06		0.0473098	0.90309
59010	Sqrdl	sulfide quinone reductase-like (yeast)	Down-modulated in M+Dx4	-2.15907	4.23128e-05	Down-modulated in Dx4	-1.70587	0.000704522	Down-modulated in M+Dx2	-2.46634	2.95335e-05		-0.242574	0.649851
64540	Tspan4	tetraspanin 4	Down-modulated in M+Dx4	-2.15977	2.06713e-10	Down-modulated in Dx4	-1.62789	5.01266e-07	Down-modulated in M+Dx2	-2.12244	4.18084e-08		-0.367283	0.302454
207728	Pde2a	phosphodiesterase 2A, cGMP-stimulated	Down-modulated in M+Dx4	-2.16245	1.86217e-08	Down-modulated in Dx4	-1.72587	2.36567e-06	Down-modulated in M+Dx2	-2.33732	7.493e-08		-0.028736	0.942728
213980	Fbxw10	F-box and WD-40 domain protein 10	Down-modulated in M+Dx4	-2.16825	3.84946e-06	Down-modulated in Dx4	-1.59929	0.000154678	Down-modulated in M+Dx2	-2.47096	1.27149e-05		-0.194473	0.648288
50930	Tnfsf14	tumor necrosis factor (ligand) superfamily, member 14	Down-modulated in M+Dx4	-2.16983	0.000116506	Down-modulated in Dx4	-1.92285	0.000235767	Down-modulated in M+Dx2	-2.79067	2.80776e-05		-0.792693	0.142039
15107	Hadh	hydroxyacyl-Coenzyme A dehydrogenase	Down-modulated in M+Dx4	-2.17023	2.84029e-45	Down-modulated in Dx4	-2.09621	1.51472e-47	Down-modulated in M+Dx2	-2.15109	7.40088e-35		-0.186203	0.267137
214931	Fbxl16	F-box and leucine-rich repeat protein 16	Down-modulated in M+Dx4	-2.17203	6.09726e-06	Down-modulated in Dx4	-2.6881	7.17947e-09	Down-modulated in M+Dx2	-4.10525	4.16019e-09		-0.414435	0.348583
13035	Ctsg	cathepsin G	Down-modulated in M+Dx4	-2.17503	0.000122032	Down-modulated in Dx4	-3.41377	2.43834e-09	Down-modulated in M+Dx2	-4.38608	1.1639e-08		-0.695564	0.195193
56794	Hacl1	2-hydroxyacyl-CoA lyase 1	Down-modulated in M+Dx4	-2.17697	3.639e-12	Down-modulated in Dx4	-2.30793	3.73946e-15	Down-modulated in M+Dx2	-2.32723	5.92929e-11		-0.251746	0.444303
18933	Prrx1	paired related homeobox 1	Down-modulated in M+Dx4	-2.17785	2.2205e-05	Down-modulated in Dx4	-2.32369	1.35687e-06	Down-modulated in M+Dx2	-2.7493	1.44618e-06		-0.586438	0.261431
64074	Smoc2	SPARC related modular calcium binding 2	Down-modulated in M+Dx4	-2.17904	0.000831112	Down-modulated in Dx4	-2.12465	0.000550124	Down-modulated in M+Dx2	-3.10389	1.3063e-05		0.327792	0.610519
104110	Adcy4	adenylate cyclase 4	Down-modulated in M+Dx4	-2.17958	8.03916e-08	Down-modulated in Dx4	-1.8886	8.43104e-07	Down-modulated in M+Dx2	-2.25133	1.14239e-06		0.0491287	0.906159
243914	Lgi4	leucine-rich repeat LGI family, member 4	Down-modulated in M+Dx4	-2.17967	4.71998e-12	Down-modulated in Dx4	-1.28061	1.635e-05	Down-modulated in M+Dx2	-1.97678	4.76196e-08		-0.410658	0.202437
17850	Mut	methylmalonyl-Coenzyme A mutase	Down-modulated in M+Dx4	-2.18048	1.5486e-32	Down-modulated in Dx4	-2.24272	1.35374e-38	Down-modulated in M+Dx2	-2.27123	1.23988e-27		-0.243956	0.220958
15415	Hoxb7	homeobox B7	Down-modulated in M+Dx4	-2.18408	7.42466e-06	Down-modulated in Dx4	-2.04079	7.7276e-06	Down-modulated in M+Dx2	-2.49479	8.34987e-06		-0.129038	0.78872
57756	Fhl5	four and a half LIM domains 5	Down-modulated in M+Dx4	-2.1931	1.7856e-05	Down-modulated in Dx4	-4.03449	5.14845e-15	Down-modulated in M+Dx2	-2.80507	2.26695e-06		0.0292586	0.953254
15400	Hoxa3	homeobox A3	Down-modulated in M+Dx4	-2.19527	0.00060572	Down-modulated in Dx4	-3.02232	4.58347e-07	Down-modulated in M+Dx2	-3.67289	3.36106e-07		-0.359337	0.566183
55994	Smad9	SMAD family member 9	Down-modulated in M+Dx4	-2.19678	1.84806e-05	Down-modulated in Dx4	-1.84626	0.00010362	Down-modulated in M+Dx2	-2.01681	0.00062306		-0.0785743	0.872072
67326	1700037H04Rik	RIKEN cDNA 1700037H04 gene	Down-modulated in M+Dx4	-2.19728	1.80602e-19	Down-modulated in Dx4	-2.29201	1.04222e-23	Down-modulated in M+Dx2	-2.25813	4.42034e-16		-0.261206	0.311719
74147	Ehhadh	enoyl-Coenzyme A, hydratase/3-hydroxyacyl Coenzyme A dehydrogenase	Down-modulated in M+Dx4	-2.19739	5.42769e-13	Down-modulated in Dx4	-2.07782	4.2e-13	Down-modulated in M+Dx2	-1.84876	1.2997e-07		0.0766173	0.810931
72039	Mccc1	methylcrotonoyl-Coenzyme A carboxylase 1 (alpha)	Down-modulated in M+Dx4	-2.20479	3.58255e-50	Down-modulated in Dx4	-2.30018	2.194e-61	Down-modulated in M+Dx2	-1.93599	1.79996e-30		-0.15703	0.32998
74144	Robo4	roundabout homolog 4 (Drosophila)	Down-modulated in M+Dx4	-2.20583	7.97434e-11	Down-modulated in Dx4	-1.98503	5.38986e-10	Down-modulated in M+Dx2	-2.52613	5.5577e-11		0.0561379	0.873727
78754	Galnt15	UDP-N-acetyl-alpha-D-galactosamine:polypeptide N-acetylgalactosaminyltransferase 15	Down-modulated in M+Dx4	-2.21359	0.000306521	Down-modulated in Dx4	-2.961	1.86783e-07	Down-modulated in M+Dx2	-3.03437	6.75658e-06		-0.237208	0.697844
217364	Engase	endo-beta-N-acetylglucosaminidase	Down-modulated in M+Dx4	-2.21384	4.34347e-19	Down-modulated in Dx4	-2.03269	1.80019e-18	Down-modulated in M+Dx2	-1.94954	7.07192e-12		-0.414515	0.107713
68632	Myct1	myc target 1	Down-modulated in M+Dx4	-2.21569	4.20354e-11	Down-modulated in Dx4	-1.95546	5.4913e-10	Down-modulated in M+Dx2	-2.62633	1.05856e-11		-0.156296	0.650587
140792	Colec12	collectin sub-family member 12	Down-modulated in M+Dx4	-2.21904	7.13368e-20	Down-modulated in Dx4	-2.84191	6.06463e-36	Down-modulated in M+Dx2	-2.94012	7.36399e-27		-0.219738	0.399473
20742	Sptbn1	spectrin beta, non-erythrocytic 1	Down-modulated in M+Dx4	-2.21918	6.87641e-41	Down-modulated in Dx4	-2.3353	9.61343e-51	Down-modulated in M+Dx2	-2.4675	1.22703e-39		-0.0849586	0.639851
76220	6530402F18Rik	RIKEN cDNA 6530402F18 gene	Down-modulated in M+Dx4	-2.21966	8.92861e-08	Down-modulated in Dx4	-1.58509	5.96413e-05	Down-modulated in M+Dx2	-1.98765	3.00808e-05		-0.239437	0.572938
16401	Itga4	integrin alpha 4	Down-modulated in M+Dx4	-2.22258	2.49789e-08	Down-modulated in Dx4	-1.74809	4.05638e-06	Down-modulated in M+Dx2	-2.74244	9.1158e-10		-0.0872278	0.83292
54409	Ramp2	receptor (calcitonin) activity modifying protein 2	Down-modulated in M+Dx4	-2.22284	2.96723e-07	Down-modulated in Dx4	-2.15714	1.26748e-07	Down-modulated in M+Dx2	-2.89307	2.79864e-09		-0.221981	0.618709
19222	Ptgir	prostaglandin I receptor (IP)	Down-modulated in M+Dx4	-2.22449	3.86707e-09	Down-modulated in Dx4	-2.83527	2.85931e-15	Down-modulated in M+Dx2	-3.57185	3.49217e-14		-0.457272	0.226845
338350	Acad12	acyl-Coenzyme A dehydrogenase family, member 12	Down-modulated in M+Dx4	-2.22451	4.30828e-13	Down-modulated in Dx4	-2.39519	8.45541e-17	Down-modulated in M+Dx2	-1.78377	4.40528e-07		-0.12883	0.685099
73569	Vgll3	vestigial like 3 (Drosophila)	Down-modulated in M+Dx4	-2.22468	5.77476e-10	Down-modulated in Dx4	-2.84179	2.39467e-17	Down-modulated in M+Dx2	-2.84467	2.66027e-12		-0.45547	0.222613
14815	Nr3c1	nuclear receptor subfamily 3, group C, member 1	Down-modulated in M+Dx4	-2.22667	4.86491e-46	Down-modulated in Dx4	-1.97566	6.80369e-41	Down-modulated in M+Dx2	-1.9264	3.20876e-27		-0.226322	0.185636
667214	9930111J21Rik1	RIKEN cDNA 9930111J21 gene 1	Down-modulated in M+Dx4	-2.22709	1.92229e-07	Down-modulated in Dx4	-1.77812	1.26055e-05	Down-modulated in M+Dx2	-2.47325	2.9539e-07		-0.0384157	0.930747
13609	S1pr1	sphingosine-1-phosphate receptor 1	Down-modulated in M+Dx4	-2.23233	3.68359e-10	Down-modulated in Dx4	-2.07019	7.20661e-10	Down-modulated in M+Dx2	-2.70279	1.6891e-11		0.177539	0.633255
212943	Fam46a	family with sequence similarity 46, member A	Down-modulated in M+Dx4	-2.2363	2.84402e-10	Down-modulated in Dx4	-1.25721	0.000260206	Down-modulated in M+Dx2	-1.4204	0.000681798		-0.163222	0.660604
329152	Hecw2	HECT, C2 and WW domain containing E3 ubiquitin protein ligase 2	Down-modulated in M+Dx4	-2.23706	2.87159e-13	Down-modulated in Dx4	-2.44785	1.55281e-17	Down-modulated in M+Dx2	-2.82335	1.26766e-15		-0.0707352	0.823793
57875	Angptl4	angiopoietin-like 4	Down-modulated in M+Dx4	-2.24095	2.14234e-08	Down-modulated in Dx4	-2.51246	1.82813e-11	Down-modulated in M+Dx2	-2.25853	6.55776e-07		-0.199171	0.63244
433424	Zeb2os	zinc finger E-box binding homeobox 2, opposite strand	Down-modulated in M+Dx4	-2.24102	4.85994e-11	Down-modulated in Dx4	-1.53719	1.77724e-06	Down-modulated in M+Dx2	-2.36646	1.41993e-09		-0.450193	0.198995
224109	Nrros	negative regulator of reactive oxygen species	Down-modulated in M+Dx4	-2.24108	4.30531e-15	Down-modulated in Dx4	-1.96198	3.0731e-13	Down-modulated in M+Dx2	-2.58456	2.00951e-15		-0.633947	0.0352681
15442	Hpse	heparanase	Down-modulated in M+Dx4	-2.24405	1.39634e-17	Down-modulated in Dx4	-2.73445	2.66302e-28	Down-modulated in M+Dx2	-3.21376	9.10466e-25		-0.326801	0.231709
16542	Kdr	kinase insert domain protein receptor	Down-modulated in M+Dx4	-2.24719	1.13989e-13	Down-modulated in Dx4	-2.42694	1.15054e-17	Down-modulated in M+Dx2	-3.19336	3.97975e-21		-0.0537429	0.867051
22340	Vegfb	vascular endothelial growth factor B	Down-modulated in M+Dx4	-2.24724	4.27539e-35	Down-modulated in Dx4	-2.16233	1.055e-36	Down-modulated in M+Dx2	-2.02697	1.57688e-22		-0.116769	0.550665
[truncated: 2,721 more rows]
