# Supplementary material for: DMBA induced mouse mammary tumors display high incidence of activating Pik3caH1047 and loss of function Pten mutations
Source: Oncotarget. 2016 Aug 31;7(39):64289–99. doi: 10.18632/oncotarget.11733 (PMC5325442; doi:10.18632/oncotarget.11733)
Supplement: Supplementary file 5 [file oncotarget-07-64289-s005.xls]

## Sheet: Sheet1
SampleType	ID	Protocol/Treatment	Tumor_Latency(days)	Histology(Annapolis classification)	ER	PR	PAM50	Muts/Mgbp	ImmuneScore	Sequencing
Tumor	12510	M+Dx4	42	AdenoSquamous/Acinar Ca (necrosis)	-	-	Basal	23.7678	1967.77	Exome & RNA
Tumor	12513	M+Dx4	60	Glandular/Cribiform Ca	+	+	Luminal	28.0959	2719.76	Exome & RNA
Tumor	12521	Dx4	55	AdenoSquamous Ca	-	-	Basal	15.4417	3555.3	Exome & RNA
Tumor	12530	M+Dx4	54	Glandular Ca (areas of necrosis)	-	+		17.184		Exome *
Tumor	12534	M+Dx4	63	Glanduar/Acinar Ca	+	+	Basal	57.7322	2541.64	Exome & RNA
Tumor	12544	M+Dx4	63	Acinar Ca	-	-	Luminal	25.0882	2442.69	Exome & RNA
Tumor	12583	M+Dx4	89	Glandular Ca (areas of necrosis)	-	-	Basal	31.9471	2757.43	Exome & RNA
Tumor	12595	M+Dx4	93	Glandular Ca	+	+	Her2	45.5549	3090.32	Exome & RNA
Tumor	12635	M+Dx4	63	Glandular Ca	+	+	Her2	23.0525	3128.09	Exome & RNA
Tumor	12695	Dx4	127	Glandular Ca (areas of necrosis)	-	+	Luminal	14.0296	3354.87	Exome & RNA
Tumor	12696	Dx4	127	Glandular Ca	+	+	Luminal	21.8605	2826.5	Exome & RNA
Tumor	12716	Dx4	193	Solid Ca (areas of necrosis)	-	-	Basal	15.0383	3997.12	Exome & RNA
Tumor	12717	Dx4	193	Glandular Ca	+	+	Luminal	9.81154	2672.82	Exome & RNA
Tumor	12759	Dx4	216	Solid Ca (areas of necrosis) aggressive	-	-	Basal	18.5594	3276.77	Exome & RNA
Tumor	12760	Dx4	216	Glandular Ca	+	+	Luminal	15.7902	3202.67	Exome & RNA
Tumor	12763	Dx4	216	Glandular Ca	+	+	Luminal	21.9889	2886.31	Exome & RNA
Tumor	12768	M+Dx2	254	Acinar Ca. some adenomyepith	+	+	Luminal	13.4244	3329.03	Exome & RNA
Tumor	12772	M+Dx2	245	Acinar/Glandular Ca.	+	+	Basal	12.0673	2751.24	Exome & RNA
Tumor	12775	M+Dx2	254	Glandular Ca	+	+	Luminal	17.6975	2777.93	Exome & RNA
Tumor	12793	Dx4	266	Solid/Glandular Ca (areas of necrosis)	+	+	Basal	12.8192	2924.81	Exome & RNA
Tumor	12800	M+Dx2	245	Acinar/Glandular Ca.	+	+	Luminal	15.295	2347.67	Exome & RNA
Tumor	12838	Dx4	283	Glandular Ca	-	+	Luminal	20.7234	4663.38	Exome & RNA
Normal	CDF1_1	none	---	---			---	---	---	Exome & RNA
Normal	CDF1_2	none	---	---			---	---	---	Exome & RNA
Normal	CDF1_3	none	---	---			---	---	---	Exome & RNA
Normal	CDF1_4	none	---	---			---	---	---	Exome & RNA
Normal	MPA_ 2	MPA 4wks	---	---			---	---	---	Exome & RNA
Normal	MPA_ 3	MPA 4wks	---	---			---	---	---	Exome & RNA
Normal	MPA_ 4	MPA 4wks	---	---			---	---	---	Exome & RNA
Normal	MPA_1	MPA 4wks	---	---			---	---	---	Exome & RNA
* RNAseq not done due to RNA degradation of sample
